# Supplementary material for: Single-cell analysis of AIMP2 splice variants informs on drug sensitivity and prognosis in hematologic cancer
Source: Commun Biol. 2020 Oct 30;3:630. doi: 10.1038/s42003-020-01353-x (PMC7599330; doi:10.1038/s42003-020-01353-x)
Supplement: Supplementary file 4 — Supplementary data 1 [file 42003_2020_1353_MOESM4_ESM.xlsx]

## Sheet: ICGC_TCGA database
ID	id_1	submitter_nor_id	disease	disease_text	AIMP_DX2_ratio	total_read	rna_id	tumor_analysis_id	submitter_nor_id_1	submitter_nor_id_2	sex	os_event	icd10	age	os	fu_time	id_2	type	bcr_patient_barcode	gender	race	ethnicity	history_other_malignancy	history_neoadjuvant_treatment	vital_status	disease_code	icd_10	icd_o_3_histology	icd_o_3_site	informed_consent_verified	patient_id	project_code	tissue_source_site	prospective_collection	retrospective_collection	tumor_status	radiation_treatment_adjuvant	new_tumor_event_dx_indicator	days_to_initial_pathologic_diagnosis	initial_pathologic_dx_year	stage_other	extranodal_involvement	histologic_diagnosis	pharmaceutical_tx_adjuvant	method_initial_path_dx	method_initial_path_dx_other	height_cm_at_diagnosis	weight_kg_at_diagnosis	form_completion_date
10172	PCAWG.49dcf9dd-a058-47de-bf9e-9e90f4cff877.TopHat2.v1.bam	58facedb-fcb8-4ecf-8338-2bfa4947acef	11	COAD-US	0.169231	152	00aa769d-622c-433e-8a8a-63fb5c41ea42	#N/A	#N/A	58facedb-fcb8-4ecf-8338-2bfa4947acef	1	0	C18.9	31	NA	130	8653552a-8709-4a52-aa19-3d4e161218a0	FALSE	TCGA-A6-6141	MALE	BLACK OR AFRICAN AMERICAN	NOT HISPANIC OR LATINO	No	No	Alive	[Not Available]	C18.9	1940-03-01	C18.9	YES	6141	[Not Available]	A6	YES	NO	TUMOR FREE	[Not Available]	[Not Available]	0	2011	[Not Available]	[Not Applicable]	Colon Adenocarcinoma	[Not Available]	NA	NA	177.8	96.8	2011-06-17
10324	PCAWG.c85ba7b1-a806-45a5-98bb-6387861fdfe1.TopHat2.v1.bam	c5c4a0a5-900d-483d-9282-475654d63265	11	COAD-US	0.129032	35	f4b9d98f-7b76-4eaa-9595-10b0973d5ff7	#N/A	#N/A	c5c4a0a5-900d-483d-9282-475654d63265	0	0	C18.0	81	NA	31	35888a4e-f0e8-4522-8892-58f4f0c21ccc	FALSE	TCGA-AA-3518	FEMALE	[Not Available]	[Not Available]	No	No	Alive	[Not Available]	C18.0	1940-03-01	C18.0	YES	3518	[Not Available]	AA	NO	YES	WITH TUMOR	[Not Available]	[Not Available]	0	2007	[Not Available]	[Not Applicable]	Colon Adenocarcinoma	[Not Available]	NA	NA	[Not Available]	[Not Available]	2010-05-18
10486	PCAWG.0615cb1b-cdac-4967-815e-723f1c914ccc.TopHat2.v1.bam	ddf69ed9-4c53-48b8-9f01-495bd60c3425	11	COAD-US	0.875	15	a0f94565-9169-49ee-8e6a-21bdc43d9de6	#N/A	#N/A	ddf69ed9-4c53-48b8-9f01-495bd60c3425	0	0	C18.9	81	NA	0	af572bbf-25f2-4dd3-b725-cb5cd5836a2b	FALSE	TCGA-AA-3514	FEMALE	[Not Available]	[Not Available]	No	No	Alive	[Not Available]	C18.9	1940-03-01	C18.9	YES	3514	[Not Available]	AA	NO	YES	WITH TUMOR	[Not Available]	[Not Available]	0	2006	[Not Available]	[Not Applicable]	Colon Adenocarcinoma	[Not Available]	NA	NA	[Not Available]	[Not Available]	2010-05-18
10558	PCAWG.54711492-a5c5-45af-8871-e55ef070b1d9.TopHat2.v1.bam	2a971e32-b0e7-4a3f-8c40-62d69c0307d8	11	COAD-US	0	5	18dd42d7-2d84-400e-9adb-a38faa916a9e	18dd42d7-2d84-400e-9adb-a38faa916a9e.broad-mutect-v3.20160222.somatic.snv_mnv.vcf.gz	#N/A	2a971e32-b0e7-4a3f-8c40-62d69c0307d8	0	0	C18.0	90	NA	0	79fd77a0-5376-4774-97e1-cb690947bfad	FALSE	TCGA-AA-A03F	FEMALE	[Not Available]	[Not Available]	No	No	Alive	[Not Available]	C18.0	1980-03-01	C18.0	YES	A03F	[Not Available]	AA	NO	YES	WITH TUMOR	[Not Available]	[Not Available]	0	2004	[Not Available]	[Not Applicable]	Colon Mucinous Adenocarcinoma	[Not Available]	NA	NA	[Not Available]	[Not Available]	2011-06-15
10631	PCAWG.63326dc4-305f-4fc1-b54c-1ad38a9aad40.TopHat2.v1.bam	f87c6dcc-1a9e-4df5-962c-1f946e2611f8	11	COAD-US	0.571429	11	75ad15b9-8f9c-40c1-9ca6-1e8454fbd310	#N/A	#N/A	f87c6dcc-1a9e-4df5-962c-1f946e2611f8	0	0	C18.7	63	NA	31	1819ddde-bf9c-4a74-ae95-e83e1202a618	FALSE	TCGA-AA-A01T	FEMALE	[Not Available]	[Not Available]	No	No	Alive	[Not Available]	C18.7	1940-03-01	C18.7	YES	A01T	[Not Available]	AA	NO	YES	WITH TUMOR	[Not Available]	[Not Available]	0	2004	[Not Available]	[Not Applicable]	Colon Adenocarcinoma	[Not Available]	NA	NA	[Not Available]	[Not Available]	2011-06-15
10908	PCAWG.52918733-0b2d-462b-8784-70bd148d9ffe.TopHat2.v1.bam	737b35e1-d668-4fce-9b6e-76946c7952b6	3	GBM-US	0.202899	166	d60f54f5-b154-42c4-99fb-cea4e7a33dc7	#N/A	#N/A	737b35e1-d668-4fce-9b6e-76946c7952b6	1	1	C71.9	63	489	NA	0006e81b-0dc4-4231-8b50-a5073cacfe68	FALSE	TCGA-27-2523	MALE	WHITE	NOT HISPANIC OR LATINO	[Not Available]	No	Dead	[Not Available]	C71.9	1940-03-01	C71.9	YES	2523	[Not Available]	27	[Not Available]	[Not Available]	WITH TUMOR	[Not Available]	[Not Available]	0	2005	NA	NA	NA	[Not Available]	Tumor resection	[Not Applicable]	NA	NA	2010-03-12
11046	PCAWG.d0dc97b1-0dd1-40b0-89c5-f7cc748d8ecf.TopHat2.v1.bam	e17a6048-7a72-42c0-ad3f-97cbff02bc9f	3	GBM-US	0.304348	150	56ffaa35-814c-4c0b-b3c6-d4514d34fec2	56ffaa35-814c-4c0b-b3c6-d4514d34fec2.broad-mutect-v3.20160222.somatic.snv_mnv.vcf.gz	#N/A	e17a6048-7a72-42c0-ad3f-97cbff02bc9f	1	1	C71.9	60	737	NA	00d1fb3b-e18c-4ab8-8526-642fa113dd4c	FALSE	TCGA-19-2629	MALE	WHITE	NOT HISPANIC OR LATINO	[Not Available]	No	Dead	[Not Available]	C71.9	1940-03-01	C71.9	YES	2629	[Not Available]	19	[Not Available]	[Not Available]	WITH TUMOR	[Not Available]	[Not Available]	0	2009	NA	NA	NA	[Not Available]	Tumor resection	[Not Applicable]	NA	NA	2010-05-12
11148	PCAWG.98f2d5fa-7957-4a71-bb46-728ff20776ae.TopHat2.v1.bam	0078b0c4-68a9-483b-9aab-61156d263213	3	GBM-US	0.0851064	102	7cae6c0b-36fe-411b-bbba-093a4c846d84	7cae6c0b-36fe-411b-bbba-093a4c846d84.broad-mutect-v3.20160222.somatic.snv_mnv.vcf.gz	#N/A	0078b0c4-68a9-483b-9aab-61156d263213	0	1	C71.9	60	485	NA	354224ba-43aa-4863-8e85-780e213d835d	FALSE	TCGA-14-1034	FEMALE	[Not Available]	[Not Available]	[Not Available]	No	Dead	[Not Available]	C71.9	1940-03-01	C71.9	YES	1034	[Not Available]	14	[Not Available]	[Not Available]	WITH TUMOR	[Not Available]	[Not Available]	0	1999	NA	NA	NA	[Not Available]	Tumor resection	[Not Applicable]	NA	NA	2009-06-18
11202	PCAWG.2e52bc09-1ac8-41ec-b0f0-31330bd4cf42.TopHat2.v1.bam	b1c4579c-72fa-4974-830c-b6a81ace45f4	3	GBM-US	0.152381	121	53dec97d-0464-4ffd-8e2e-95b2b9a03af0	#N/A	#N/A	b1c4579c-72fa-4974-830c-b6a81ace45f4	0	1	C71.9	52	532	NA	b20ca6a4-6a26-4fb0-b1bc-4fc61add1408	FALSE	TCGA-14-2554	FEMALE	WHITE	[Not Available]	[Not Available]	No	Dead	[Not Available]	C71.9	1940-03-01	C71.9	YES	2554	[Not Available]	14	[Not Available]	[Not Available]	WITH TUMOR	[Not Available]	[Not Available]	0	2002	NA	NA	NA	[Not Available]	Tumor resection	[Not Applicable]	NA	NA	2010-02-05
11382	PCAWG.de2bc0e8-bf7d-4196-93a1-20e1fecaf66a.TopHat2.v1.bam	01a92062-967a-4900-8dc7-a5ecd3b3f8e2	3	GBM-US	0.0943396	58	39520be3-a2af-4189-acf4-9d239363333a	#N/A	#N/A	01a92062-967a-4900-8dc7-a5ecd3b3f8e2	1	1	C71.9	65	399	NA	30f80f5d-ac2b-4110-ab60-d3bcfeff7c44	FALSE	TCGA-06-0171	MALE	WHITE	NOT HISPANIC OR LATINO	[Not Available]	No	Dead	[Not Available]	C71.9	1940-03-01	C71.9	YES	171	[Not Available]	6	[Not Available]	[Not Available]	WITH TUMOR	[Not Available]	[Not Available]	0	2002	NA	NA	NA	[Not Available]	Tumor resection	[Not Applicable]	NA	NA	2008-12-10
11447	PCAWG.3f113f42-60ab-4b46-a4e5-70899f42f462.TopHat2.v1.bam	69d56f2d-6924-409b-9d1e-c8d69b400270	3	GBM-US	0.108108	123	2ce48f01-2f61-49d9-a56a-7438bf4a37d7	#N/A	#N/A	69d56f2d-6924-409b-9d1e-c8d69b400270	0	1	C71.9	72	270	NA	2e185a9a-fcb3-491f-a0ca-5cdb4d1635c4	FALSE	TCGA-26-5135	FEMALE	WHITE	NOT HISPANIC OR LATINO	[Not Available]	No	Dead	[Not Available]	C71.9	1940-03-01	C71.9	YES	5135	[Not Available]	26	[Not Available]	[Not Available]	[Not Available]	[Not Available]	[Not Available]	0	2009	NA	NA	NA	[Not Available]	Tumor resection	[Not Applicable]	NA	NA	2010-12-27
11501	PCAWG.f1682f50-5698-446b-a06c-faffd04d97fe.TopHat2.v1.bam	c184c3ca-7ad3-4202-b108-cb9fd5f5d947	3	GBM-US	0.134021	110	5fd77ba9-5015-4d8b-86a0-582e5c76bdd6	#N/A	#N/A	c184c3ca-7ad3-4202-b108-cb9fd5f5d947	0	0	C71.9	59	NA	351	d9d545d8-2c57-4261-8f92-5ca5f2408e0c	FALSE	TCGA-41-5651	FEMALE	BLACK OR AFRICAN AMERICAN	NOT HISPANIC OR LATINO	[Not Available]	No	Alive	[Not Available]	C71.9	1940-03-01	C71.9	YES	5651	[Not Available]	41	[Not Available]	[Not Available]	WITH TUMOR	[Not Available]	[Not Available]	0	2010	NA	NA	NA	[Not Available]	Tumor resection	[Not Applicable]	NA	NA	2011-07-21
11782	PCAWG.ed951674-e5be-421d-a978-df88c4e79e55.TopHat2.v1.bam	be3a7ef3-34ed-40e1-9d9c-187940596b26	3	GBM-US	0.248322	186	374cbd87-428e-4509-85c1-b7d3302c30a0	374cbd87-428e-4509-85c1-b7d3302c30a0.broad-mutect-v3.20160222.somatic.snv_mnv.vcf.gz	#N/A	be3a7ef3-34ed-40e1-9d9c-187940596b26	1	1	C71.9	62	480	NA	7a4013d6-c595-4005-bed9-0199d32822da	FALSE	TCGA-27-2528	MALE	WHITE	NOT HISPANIC OR LATINO	[Not Available]	No	Dead	[Not Available]	C71.9	1940-03-01	C71.9	YES	2528	[Not Available]	27	[Not Available]	[Not Available]	WITH TUMOR	[Not Available]	[Not Available]	0	2008	NA	NA	NA	[Not Available]	Tumor resection	[Not Applicable]	NA	NA	2010-03-15
11794	PCAWG.f63cd04d-d0f2-4988-a955-e3b95e933227.TopHat2.v1.bam	5c984433-33cf-42fc-b3ba-511efcdcab19	3	GBM-US	0.104348	127	3914c02e-44ad-4c96-8464-61aa95b42c49	#N/A	#N/A	5c984433-33cf-42fc-b3ba-511efcdcab19	1	1	C71.9	47	360	NA	0a8a96b5-a37e-4595-9010-da4c98453f69	FALSE	TCGA-06-0211	MALE	WHITE	NOT HISPANIC OR LATINO	[Not Available]	No	Dead	[Not Available]	C71.9	1940-03-01	C71.9	YES	211	[Not Available]	6	[Not Available]	[Not Available]	WITH TUMOR	[Not Available]	[Not Available]	0	1997	NA	NA	NA	[Not Available]	Tumor resection	[Not Applicable]	NA	NA	2008-12-05
11854	PCAWG.df980cfc-0b67-4b07-84e4-d4d0c169f964.TopHat2.v1.bam	bf339349-062f-4ea9-a0b2-d87d3a21099e	3	GBM-US	0.157303	103	f98de26b-c7d6-435d-81fa-1f1869da9087	#N/A	#N/A	bf339349-062f-4ea9-a0b2-d87d3a21099e	0	1	C71.9	58	975	NA	54a477b9-13db-4f01-a9c7-d61aa3e0202d	FALSE	TCGA-14-1402	FEMALE	WHITE	[Not Available]	[Not Available]	No	Dead	[Not Available]	C71.9	1940-03-01	C71.9	YES	1402	[Not Available]	14	[Not Available]	[Not Available]	WITH TUMOR	[Not Available]	[Not Available]	0	2005	NA	NA	NA	[Not Available]	Tumor resection	[Not Applicable]	NA	NA	2009-06-18
11860	PCAWG.06c25514-28c4-4140-8db5-0a1c36df77a9.TopHat2.v1.bam	5613f5f6-086d-470b-8f77-6dcb7f8625b7	3	GBM-US	0.266055	138	914421d2-898e-433e-bb66-b1710eaae2c7	#N/A	#N/A	5613f5f6-086d-470b-8f77-6dcb7f8625b7	1	0	C71.9	66	NA	595	d24dd479-543b-4922-95fc-60bc7d093033	FALSE	TCGA-06-0744	MALE	WHITE	NOT HISPANIC OR LATINO	[Not Available]	No	Alive	[Not Available]	C71.9	1940-03-01	C71.9	YES	744	[Not Available]	6	[Not Available]	[Not Available]	TUMOR FREE	[Not Available]	[Not Available]	0	2007	NA	NA	NA	[Not Available]	Tumor resection	[Not Applicable]	NA	NA	2008-12-05
12034	PCAWG.30d7cac2-65d4-49ae-8aff-992a2e4e3617.TopHat2.v1.bam	386b629e-fab1-4033-b088-45d6eeb4a13e	3	GBM-US	0.184783	218	41d50a3c-49fc-4d8a-9c25-bbbcd3a5da6f	41d50a3c-49fc-4d8a-9c25-bbbcd3a5da6f.broad-mutect-v3.20160222.somatic.snv_mnv.vcf.gz	#N/A	386b629e-fab1-4033-b088-45d6eeb4a13e	1	1	C71.9	59	239	NA	fb58c56c-0fde-4672-97fb-45c81b88538d	FALSE	TCGA-06-0745	MALE	WHITE	NOT HISPANIC OR LATINO	[Not Available]	No	Dead	[Not Available]	C71.9	1940-03-01	C71.9	YES	745	[Not Available]	6	[Not Available]	[Not Available]	WITH TUMOR	[Not Available]	[Not Available]	0	2007	NA	NA	NA	[Not Available]	Tumor resection	[Not Applicable]	NA	NA	2008-12-05
12070	PCAWG.9c136ebb-46f5-47d7-b931-45c750ff1e31.TopHat2.v1.bam	a515cf2d-e918-4958-9bf6-e611b425a97e	3	GBM-US	0.263889	91	4a1ad661-f6ae-44e8-b50b-72ff658ff22b	#N/A	#N/A	a515cf2d-e918-4958-9bf6-e611b425a97e	0	1	C71.9	58	543	NA	bde5af60-0964-4bf1-86c6-ce5fac26ffc6	FALSE	TCGA-14-1823	FEMALE	WHITE	[Not Available]	[Not Available]	No	Dead	[Not Available]	C71.9	1940-03-01	C71.9	YES	1823	[Not Available]	14	[Not Available]	[Not Available]	WITH TUMOR	[Not Available]	[Not Available]	0	2007	NA	NA	NA	[Not Available]	Tumor resection	[Not Applicable]	NA	NA	2009-09-01
12352	PCAWG.00b3b72b-0ac4-4016-bfa2-0bfcd5645d4f.TopHat2.v1.bam	a2ac9937-f351-4d78-9261-264bf6c21e0c	3	GBM-US	0.129032	140	4d7f2c74-862b-4aad-98e1-fa831f14a905	#N/A	#N/A	a2ac9937-f351-4d78-9261-264bf6c21e0c	1	0	C71.9	43	NA	466	4afd4716-33c1-41c2-a290-b69e42b7fe5a	FALSE	TCGA-02-2483	MALE	ASIAN	NOT HISPANIC OR LATINO	[Not Available]	No	Alive	[Not Available]	C71.9	1940-03-01	C71.9	YES	2483	[Not Available]	2	[Not Available]	[Not Available]	WITH TUMOR	[Not Available]	[Not Available]	0	2008	NA	NA	NA	[Not Available]	Excisional Biopsy	[Not Applicable]	NA	NA	2010-05-06
12370	PCAWG.50ecb5e8-7866-44ec-9bbb-5d60be340c36.TopHat2.v1.bam	93ed7a2b-b0cb-4a84-871f-5c34a0b6a640	3	GBM-US	0.103448	128	b8151614-b08f-49a3-ab6f-2e780f765a17	b8151614-b08f-49a3-ab6f-2e780f765a17.broad-mutect-v3.20160222.somatic.snv_mnv.vcf.gz	#N/A	93ed7a2b-b0cb-4a84-871f-5c34a0b6a640	1	0	C71.9	56	NA	165	2afc54e0-2cd1-4e66-a8ac-e993c8d80ecd	FALSE	TCGA-19-5960	MALE	WHITE	NOT HISPANIC OR LATINO	[Not Available]	No	Alive	[Not Available]	C71.9	1940-03-01	C71.9	YES	5960	[Not Available]	19	[Not Available]	[Not Available]	TUMOR FREE	[Not Available]	[Not Available]	0	2010	NA	NA	NA	[Not Available]	Tumor resection	[Not Applicable]	NA	NA	2011-06-03
12454	PCAWG.0b0b7b0c-d669-4667-8b3f-39c4c2946bbb.TopHat2.v1.bam	713190ed-c6c1-4695-814b-85ca9b95e6a0	3	GBM-US	0.178082	258	fca08ee9-b480-4dc7-be56-f1eb03b56f7c	fca08ee9-b480-4dc7-be56-f1eb03b56f7c.broad-mutect-v3.20160222.somatic.snv_mnv.vcf.gz	#N/A	713190ed-c6c1-4695-814b-85ca9b95e6a0	1	0	C71.9	60	NA	260	7ad76c81-9542-4da9-b82c-ceb9f68407bd	FALSE	TCGA-06-5415	MALE	WHITE	NOT HISPANIC OR LATINO	[Not Available]	No	Alive	[Not Available]	C71.9	1940-03-01	C71.9	YES	5415	[Not Available]	6	[Not Available]	[Not Available]	WITH TUMOR	[Not Available]	[Not Available]	0	2010	NA	NA	NA	[Not Available]	Incisional Biopsy	[Not Applicable]	NA	NA	2011-01-24
12484	PCAWG.6dcda4f1-0910-4e80-80b1-4357c55519e8.TopHat2.v1.bam	3f960d3b-a58c-43d0-a8a4-f3555b399c9d	3	GBM-US	0.242857	174	2fdab641-d73b-4f9a-aa4c-c1944f131a69	#N/A	#N/A	3f960d3b-a58c-43d0-a8a4-f3555b399c9d	1	1	C71.9	51	254	NA	6642ab2d-0452-4bf2-8beb-333427cbcee4	FALSE	TCGA-06-5411	MALE	WHITE	NOT HISPANIC OR LATINO	[Not Available]	No	Dead	[Not Available]	C71.9	1940-03-01	C71.9	YES	5411	[Not Available]	6	[Not Available]	[Not Available]	WITH TUMOR	[Not Available]	[Not Available]	0	2010	NA	NA	NA	[Not Available]	Tumor resection	[Not Applicable]	NA	NA	2011-01-25
1249	PCAWG.74925915-0801-448a-abb3-7ccc8e8ab278.TopHat2.v1.bam	0dca98b0-f43e-45b6-9a02-00092c78678c	8	BRCA-US	0.125	81	6764e0a2-7a78-45c1-9189-6001c6518ce4	#N/A	#N/A	0dca98b0-f43e-45b6-9a02-00092c78678c	0	0	C50.9	72	NA	19	94a38fe6-2a71-4fd0-94d5-caf199cc6b0c	FALSE	TCGA-D8-A27H	FEMALE	WHITE	NOT HISPANIC OR LATINO	No	No	Alive	[Not Available]	C50.9	2000-03-01	C50.9	YES	A27H	[Not Available]	D8	YES	NO	TUMOR FREE	[Not Available]	[Not Available]	0	2011	[Not Available]	[Not Applicable]	NA	[Not Available]	Other method, specify:	intraoperative examination	NA	NA	2011-07-18
1257	PCAWG.def974bb-4832-4cb5-b63e-b97efa2fb346.TopHat2.v1.bam	0bc5744c-5fa3-45bb-87d0-70a02068b392	8	BRCA-US	0.155172	67	ec4d4cbc-d5d1-418d-a292-cad9576624fd	ec4d4cbc-d5d1-418d-a292-cad9576624fd.broad-mutect-v3.20160222.somatic.snv_mnv.vcf.gz	#N/A	0bc5744c-5fa3-45bb-87d0-70a02068b392	0	0	C50.9	30	NA	713	bd6fe558-e283-4f1f-a8c0-0ddadc121cea	FALSE	TCGA-BH-A0DG	FEMALE	BLACK OR AFRICAN AMERICAN	NOT HISPANIC OR LATINO	No	No	Alive	[Not Available]	C50.9	2000-03-01	C50.9	YES	A0DG	[Not Available]	BH	NO	YES	TUMOR FREE	[Not Available]	[Not Available]	0	2007	[Not Available]	[Not Applicable]	NA	[Not Available]	Core needle biopsy	[Not Applicable]	NA	NA	2011-08-02
1274	PCAWG.b7021d28-750f-49cf-a536-85b6775a52bd.TopHat2.v1.bam	1549dc64-3dab-43fc-96e9-b07d520957e1	8	BRCA-US	0.103448	160	fc6d77a9-121b-48ab-a899-713c3d1319a2	fc6d77a9-121b-48ab-a899-713c3d1319a2.broad-mutect-v3.20160222.somatic.snv_mnv.vcf.gz	#N/A	1549dc64-3dab-43fc-96e9-b07d520957e1	0	0	C50.9	40	NA	106	7f7f37aa-78f5-4d45-b906-14cdb33b4187	FALSE	TCGA-D8-A27F	FEMALE	WHITE	NOT HISPANIC OR LATINO	No	No	Alive	[Not Available]	C50.9	2000-03-01	C50.9	YES	A27F	[Not Available]	D8	YES	NO	TUMOR FREE	[Not Available]	[Not Available]	0	2010	[Not Available]	[Not Applicable]	NA	[Not Available]	Other method, specify:	intraoperative examination	NA	NA	2011-07-18
12742	PCAWG.f752e5d9-00a8-41f1-ae38-2b589f499088.TopHat2.v1.bam	521ea765-1bd1-423d-a75d-091243df37a9	3	GBM-US	0.15	184	0332b017-17d5-4083-8fc4-9d6f8fdbbbde	#N/A	#N/A	521ea765-1bd1-423d-a75d-091243df37a9	1	0	C71.9	53	NA	470	e8152781-c87e-49a7-a6be-723a2e4c194f	FALSE	TCGA-02-2485	MALE	BLACK OR AFRICAN AMERICAN	NOT HISPANIC OR LATINO	[Not Available]	No	Alive	[Not Available]	C71.9	1940-03-01	C71.9	YES	2485	[Not Available]	2	[Not Available]	[Not Available]	WITH TUMOR	[Not Available]	[Not Available]	0	2009	NA	NA	NA	[Not Available]	Excisional Biopsy	[Not Applicable]	NA	NA	2010-05-06
1281	PCAWG.3f761da6-f76e-4c38-ad9a-2bd36ea80f43.TopHat2.v1.bam	1b703058-e596-45bc-80fe-8b98d545c2e2	8	BRCA-US	0.122642	119	7b0b60c7-5fa0-440e-937f-8d82119330d6	#N/A	#N/A	1b703058-e596-45bc-80fe-8b98d545c2e2	0	0	C50.9	62	NA	1304	02bff8ad-23fa-4e8c-b853-6494318e3d42	FALSE	NA	NA	NA	NA	NA	NA	NA	NA	NA	NA	NA	NA	NA	NA	NA	NA	NA	NA	NA	NA	NA	NA	NA	NA	NA	NA	NA	NA	NA	NA	NA
12814	PCAWG.f6ebafe4-2d48-48db-963a-cbf016a3038c.TopHat2.v1.bam	ea3b5da2-6a12-400c-bf0f-e442f5ec1132	3	GBM-US	0.173913	135	b1e62d8e-24d2-4118-8cd0-3142acebdd5b	#N/A	#N/A	ea3b5da2-6a12-400c-bf0f-e442f5ec1132	0	1	C71.9	63	97	NA	9e71c3db-c575-41c3-9227-e59a9be54aa8	FALSE	TCGA-06-0157	FEMALE	WHITE	NOT HISPANIC OR LATINO	[Not Available]	No	Dead	[Not Available]	C71.9	1940-03-01	C71.9	YES	157	[Not Available]	6	[Not Available]	[Not Available]	WITH TUMOR	[Not Available]	[Not Available]	0	1998	NA	NA	NA	[Not Available]	Tumor resection	[Not Applicable]	NA	NA	2008-12-09
1287	PCAWG.60fc2539-920e-40b1-a728-afac289cbd24.TopHat2.v1.bam	b094e8b2-8ece-4b36-8025-18073a8b873c	8	BRCA-US	0.163265	228	987528ac-437a-4eb8-a335-4f2076d5c006	987528ac-437a-4eb8-a335-4f2076d5c006.broad-mutect-v3.20160222.somatic.snv_mnv.vcf.gz	#N/A	b094e8b2-8ece-4b36-8025-18073a8b873c	0	0	C50.9	38	NA	3120	ef925d3c-a7b7-4264-b91e-41640cb17576	FALSE	TCGA-AO-A124	FEMALE	WHITE	NOT HISPANIC OR LATINO	No	No	Alive	[Not Available]	C50.9	2020-03-23	C50.9	YES	A124	[Not Available]	AO	NO	YES	TUMOR FREE	[Not Available]	[Not Available]	0	2002	[Not Available]	[Not Applicable]	NA	[Not Available]	Core needle biopsy	[Not Applicable]	NA	NA	2010-12-07
1290	PCAWG.d6ee7330-3522-4d1f-b493-d36b50fb5f95.TopHat2.v1.bam	b2aac45b-2073-4c7a-adb9-769a4fdcc111	8	BRCA-US	0.166667	42	13c312ec-0add-4758-ab8d-c193e2e08c6d	#N/A	#N/A	b2aac45b-2073-4c7a-adb9-769a4fdcc111	0	0	C50.9	71	NA	0	67688005-b33f-4ed6-b254-60d4c7ff5936	FALSE	TCGA-E9-A1NH	FEMALE	WHITE	NOT HISPANIC OR LATINO	No	No	Alive	[Not Available]	C50.9	2000-03-01	C50.9	YES	A1NH	[Not Available]	E9	YES	NO	TUMOR FREE	[Not Available]	[Not Available]	0	2011	[Not Available]	[Not Applicable]	NA	[Not Available]	Tumor resection	[Not Applicable]	NA	NA	2011-06-23
1291	PCAWG.b54dd3aa-2b15-436e-8bb6-65ab65ea7608.TopHat2.v1.bam	9fefbe7c-f66a-4940-843e-285cb7b392c1	8	BRCA-US	0.0625	85	6c65cb6d-8c50-4c7c-bc84-eeebe09fbe01	6c65cb6d-8c50-4c7c-bc84-eeebe09fbe01.broad-mutect-v3.20160222.somatic.snv_mnv.vcf.gz	#N/A	9fefbe7c-f66a-4940-843e-285cb7b392c1	0	0	C50.9	57	NA	1574	0d041cc4-1c26-4fcf-a0b4-43d0c6f15416	FALSE	TCGA-AR-A24Z	FEMALE	WHITE	[Not Available]	No	No	Alive	[Not Available]	C50.9	2000-03-01	C50.9	YES	A24Z	[Not Available]	AR	NO	YES	[Not Available]	[Not Available]	[Not Available]	0	2006	[Not Available]	[Not Applicable]	NA	[Not Available]	Core needle biopsy	[Not Applicable]	NA	NA	2011-08-30
12952	PCAWG.88f0b526-1ff9-4439-ad3e-82c5d6aab951.TopHat2.v1.bam	352768f9-3ce1-419c-beef-6515c78f5d7a	3	GBM-US	0.217391	56	6de41ac1-229b-40b9-a494-5588c284351d	#N/A	#N/A	352768f9-3ce1-419c-beef-6515c78f5d7a	1	1	C71.9	70	148	NA	db26f6e0-cc36-46aa-8b5f-15097dae6c88	FALSE	TCGA-19-2620	MALE	WHITE	NOT HISPANIC OR LATINO	[Not Available]	No	Dead	[Not Available]	C71.9	1940-03-01	C71.9	YES	2620	[Not Available]	19	[Not Available]	[Not Available]	TUMOR FREE	[Not Available]	[Not Available]	0	2009	NA	NA	NA	[Not Available]	Tumor resection	[Not Applicable]	NA	NA	2010-05-12
1301	PCAWG.e1b05966-36f1-420c-903b-102558b97df9.TopHat2.v1.bam	18eb4dfc-556f-4bf3-a411-4780209ed1e0	8	BRCA-US	0.137681	157	43f7a2e0-fec9-4e43-872d-18c6c946fa17	43f7a2e0-fec9-4e43-872d-18c6c946fa17.broad-mutect-v3.20160222.somatic.snv_mnv.vcf.gz	#N/A	18eb4dfc-556f-4bf3-a411-4780209ed1e0	0	0	C50.9	53	NA	1203	d2c023b3-2a1b-4f05-a4e8-d6816d1f7d32	FALSE	TCGA-BH-A0B3	FEMALE	WHITE	[Not Available]	No	No	Alive	[Not Available]	C50.9	2000-03-01	C50.9	YES	A0B3	[Not Available]	BH	NO	YES	TUMOR FREE	[Not Available]	[Not Available]	0	2007	[Not Available]	[Not Applicable]	NA	[Not Available]	Core needle biopsy	[Not Applicable]	NA	NA	2010-11-03
13132	PCAWG.e173716e-e0fe-4a80-bf4f-bf254cd37928.TopHat2.v1.bam	f45f4a30-6b4c-4f15-9140-959d6a25a45f	3	GBM-US	0.0350877	59	9880c3c9-5685-42a7-8fe9-7585ea1a1d37	9880c3c9-5685-42a7-8fe9-7585ea1a1d37.broad-mutect-v3.20160222.somatic.snv_mnv.vcf.gz	#N/A	f45f4a30-6b4c-4f15-9140-959d6a25a45f	1	1	C71.9	66	505	NA	fc7daed2-8cee-430e-ba06-ef713e218502	FALSE	TCGA-27-1831	MALE	WHITE	NOT HISPANIC OR LATINO	[Not Available]	No	Dead	[Not Available]	C71.9	1940-03-01	C71.9	YES	1831	[Not Available]	27	[Not Available]	[Not Available]	WITH TUMOR	[Not Available]	[Not Available]	0	2006	NA	NA	NA	[Not Available]	Tumor resection	[Not Applicable]	NA	NA	2010-03-12
13144	PCAWG.8ef04a61-1ee2-482f-8647-e5812772d75e.TopHat2.v1.bam	6c5154d2-af36-492f-b520-d925528824e4	3	GBM-US	0.125926	152	65723119-bdfe-46f0-b629-c171023abd71	#N/A	#N/A	6c5154d2-af36-492f-b520-d925528824e4	1	1	C71.9	59	468	NA	91480d3c-df9f-4718-a5c0-16432fec3c82	FALSE	TCGA-32-1970	MALE	WHITE	[Not Available]	[Not Available]	No	Dead	[Not Available]	C71.9	1940-03-01	C71.9	YES	1970	[Not Available]	32	[Not Available]	[Not Available]	WITH TUMOR	[Not Available]	[Not Available]	0	2005	NA	NA	NA	[Not Available]	Tumor resection	[Not Applicable]	NA	NA	2010-03-15
13318	PCAWG.b51c550d-d83e-4170-8834-8cadc913c8d2.TopHat2.v1.bam	6c28f086-6a25-40b6-93eb-bba0014acda6	3	GBM-US	0.0571429	74	c27290e4-6835-448a-abdc-df8ddd5f4630	#N/A	#N/A	6c28f086-6a25-40b6-93eb-bba0014acda6	1	1	C71.9	76	33	NA	084dd72e-3a34-45da-82ba-1d0fb035349d	FALSE	TCGA-06-2557	MALE	BLACK OR AFRICAN AMERICAN	NOT HISPANIC OR LATINO	[Not Available]	No	Dead	[Not Available]	C71.9	1940-03-01	C71.9	YES	2557	[Not Available]	6	[Not Available]	[Not Available]	WITH TUMOR	[Not Available]	[Not Available]	0	2008	NA	NA	NA	[Not Available]	Tumor resection	[Not Applicable]	NA	NA	2010-03-22
13348	PCAWG.4f8cfecc-3165-4dd4-8343-5e34382b8d8f.TopHat2.v1.bam	c931f3bd-74c5-4ebd-bc0f-c7c6becd25ab	3	GBM-US	0.145833	55	2c71d542-1653-4d97-8752-f2fd05c7e75d	#N/A	#N/A	c931f3bd-74c5-4ebd-bc0f-c7c6becd25ab	1	0	C71.9	53	NA	286	df146b86-1fab-44f6-ac48-d38bb8ac380a	FALSE	TCGA-06-0686	MALE	WHITE	NOT HISPANIC OR LATINO	[Not Available]	No	Alive	[Not Available]	C71.9	1940-03-01	C71.9	YES	686	[Not Available]	6	[Not Available]	[Not Available]	WITH TUMOR	[Not Available]	[Not Available]	0	2008	NA	NA	NA	[Not Available]	Tumor resection	[Not Applicable]	NA	NA	2008-12-08
13474	PCAWG.dd8035f9-7285-41be-b5ed-3ccdc4e161ca.TopHat2.v1.bam	2c5fa2d4-8e35-42e4-8bca-9fb3371a19c8	3	GBM-US	0.159664	276	d1132127-1250-43af-9c16-425798a3d1a7	#N/A	#N/A	2c5fa2d4-8e35-42e4-8bca-9fb3371a19c8	1	0	C71.9	74	NA	286	00ed1e97-61dd-410b-be41-9b410141bc15	FALSE	TCGA-26-5132	MALE	WHITE	NOT HISPANIC OR LATINO	[Not Available]	No	Alive	[Not Available]	C71.9	1940-03-01	C71.9	YES	5132	[Not Available]	26	[Not Available]	[Not Available]	TUMOR FREE	[Not Available]	[Not Available]	0	2009	NA	NA	NA	[Not Available]	Tumor resection	[Not Applicable]	NA	NA	2010-12-21
13510	PCAWG.e42761d6-000d-45bb-97e6-f2b647764682.TopHat2.v1.bam	8da3103e-3e6c-4176-a583-d5fe5e60601e	3	GBM-US	0.137681	157	96e3db14-2bb1-4f68-aed6-5e794750c96e	#N/A	#N/A	8da3103e-3e6c-4176-a583-d5fe5e60601e	0	1	C71.9	63	1448	NA	a09484dd-a873-4a27-8cc7-29334403dfb7	FALSE	TCGA-06-0125	FEMALE	WHITE	NOT HISPANIC OR LATINO	[Not Available]	No	Dead	[Not Available]	C71.9	1940-03-01	C71.9	YES	125	[Not Available]	6	[Not Available]	[Not Available]	WITH TUMOR	[Not Available]	[Not Available]	0	2001	NA	NA	NA	[Not Available]	Tumor resection	[Not Applicable]	NA	NA	2008-12-08
13575	PCAWG.9902269a-805a-4304-8a51-9644a025093e.TopHat2.v1.bam	b37d944c-c65c-46d6-bb8b-3eb37cb85b68	3	GBM-US	0.0625	102	04339769-517c-448d-a7ca-951f83608c60	04339769-517c-448d-a7ca-951f83608c60.broad-mutect-v3.20160222.somatic.snv_mnv.vcf.gz	#N/A	b37d944c-c65c-46d6-bb8b-3eb37cb85b68	0	0	C71.9	21	NA	285	336f5da1-9345-4679-ba84-3a8af028b244	FALSE	TCGA-06-2570	FEMALE	WHITE	NOT HISPANIC OR LATINO	[Not Available]	No	Alive	[Not Available]	C71.9	1940-03-01	C71.9	YES	2570	[Not Available]	6	[Not Available]	[Not Available]	WITH TUMOR	[Not Available]	[Not Available]	0	2009	NA	NA	NA	[Not Available]	Tumor resection	[Not Applicable]	NA	NA	2010-03-22
1384	PCAWG.1231589e-c1f7-4281-b23d-c19db1d60122.TopHat2.v1.bam	20e8106b-1290-4735-abe4-7621e08e3dc8	8	BRCA-US	0.155172	134	e8392f20-c9e3-4649-b64f-5b266c393a76	e8392f20-c9e3-4649-b64f-5b266c393a76.broad-mutect-v3.20160222.somatic.snv_mnv.vcf.gz	#N/A	20e8106b-1290-4735-abe4-7621e08e3dc8	0	0	C50.9	38	NA	134	9faeaa95-5aca-4e31-a251-bcccabb45547	FALSE	TCGA-BH-A0E0	FEMALE	WHITE	[Not Available]	No	No	Alive	[Not Available]	C50.9	2000-03-01	C50.9	YES	A0E0	[Not Available]	BH	NO	YES	TUMOR FREE	[Not Available]	[Not Available]	0	2009	[Not Available]	[Not Applicable]	NA	[Not Available]	Core needle biopsy	[Not Applicable]	NA	NA	2010-11-09
13869	PCAWG.f1792077-d481-45d7-bb9f-73718327e39a.TopHat2.v1.bam	de7b7cac-f094-4d59-8651-e991e34ea093	3	GBM-US	0.0825688	118	b60392fb-43d9-4c9c-b91b-ded40492e61c	b60392fb-43d9-4c9c-b91b-ded40492e61c.broad-mutect-v3.20160222.somatic.snv_mnv.vcf.gz	#N/A	de7b7cac-f094-4d59-8651-e991e34ea093	0	1	C71.9	72	225	NA	c85a6bf9-c2c7-4f8b-93c3-575bb08c691d	FALSE	TCGA-06-0210	FEMALE	WHITE	NOT HISPANIC OR LATINO	[Not Available]	No	Dead	[Not Available]	C71.9	1940-03-01	C71.9	YES	210	[Not Available]	6	[Not Available]	[Not Available]	WITH TUMOR	[Not Available]	[Not Available]	0	1997	NA	NA	NA	[Not Available]	Tumor resection	[Not Applicable]	NA	NA	2008-12-05
1392	PCAWG.289d70be-aa36-438f-83be-6f8e29b44981.TopHat2.v1.bam	8785012f-f73e-4d68-87cf-1d804af32782	8	BRCA-US	0.185185	64	418e916b-7a4e-4fab-8616-15dcec4d79f8	418e916b-7a4e-4fab-8616-15dcec4d79f8.broad-mutect-v3.20160222.somatic.snv_mnv.vcf.gz	#N/A	8785012f-f73e-4d68-87cf-1d804af32782	0	0	C50.9	46	NA	267	91f35820-b235-4f44-b600-a0e0054ee4e1	FALSE	TCGA-A7-A13D	FEMALE	BLACK OR AFRICAN AMERICAN	NOT HISPANIC OR LATINO	No	No	Alive	FPPP	C50.9	2000-03-01	C50.9	YES	A13D	TCGA	A7	YES	NO	TUMOR FREE	[Not Available]	[Not Available]	0	2010	[Not Available]	[Not Applicable]	NA	[Not Available]	Core needle biopsy	[Not Applicable]	NA	NA	2011-02-23
14049	PCAWG.0fa2b935-99e8-4466-a86e-9bbb1e3657f3.TopHat2.v1.bam	2f4a127f-101a-4192-b3e8-f9be2c8648bc	3	GBM-US	0.171053	89	a8f86b64-914c-4d89-897b-33bcdd1759f7	#N/A	#N/A	2f4a127f-101a-4192-b3e8-f9be2c8648bc	1	1	C71.9	51	5	NA	dbb11d64-b26c-4362-9e5d-4391aebaa901	FALSE	TCGA-19-2624	MALE	WHITE	NOT HISPANIC OR LATINO	[Not Available]	No	Dead	[Not Available]	C71.9	1940-03-01	C71.9	YES	2624	[Not Available]	19	[Not Available]	[Not Available]	TUMOR FREE	[Not Available]	[Not Available]	0	2009	NA	NA	NA	[Not Available]	Tumor resection	[Not Applicable]	NA	NA	2010-05-12
14159	PCAWG.9f1876a1-8d9c-4a1e-9de6-68afba5232fa.TopHat2.v1.bam	eaf674dd-9909-4879-b9a3-74253169eddd	18	HNSC-US	0.0909091	192	d25a4c65-9cb4-4611-909e-e68f93408d84	#N/A	#N/A	eaf674dd-9909-4879-b9a3-74253169eddd	1	1	C14.8	79	2570	NA	d9a13198-53b0-47cf-8a2c-bcf884c88cd7	FALSE	TCGA-CV-7432	MALE	WHITE	NOT HISPANIC OR LATINO	No	No	Dead	[Not Available]	C14.8	1970-03-01	C14.8	YES	7432	[Not Available]	CV	NO	YES	[Not Available]	[Not Available]	[Not Available]	0	1998	[Not Available]	[Not Applicable]	Head & Neck Squamous Cell Carcinoma	[Not Available]	NA	NA	NA	NA	2012-02-13
14171	PCAWG.9c2529b2-d364-455e-9702-f89ad879f055.TopHat2.v1.bam	f030e410-2585-461e-ad23-9fdf026ac06c	18	HNSC-US	0.0969388	215	b86e88e7-0d5f-4b32-a35f-dc97251ab990	#N/A	#N/A	f030e410-2585-461e-ad23-9fdf026ac06c	1	0	C02.9	49	NA	796	1e612ee5-e23f-4f74-8fb3-d6aeed2d5dfc	FALSE	TCGA-CR-7382	MALE	WHITE	NOT HISPANIC OR LATINO	No	No	Alive	[Not Available]	C02.9	1970-03-01	C02.9	YES	7382	[Not Available]	CR	NO	YES	TUMOR FREE	[Not Available]	[Not Available]	0	2008	[Not Available]	[Not Applicable]	Head & Neck Squamous Cell Carcinoma	[Not Available]	NA	NA	NA	NA	2012-04-25
14192	PCAWG.4afb7dd2-d837-4ee8-b05a-2f5c5608a71c.TopHat2.v1.bam	5fce954c-11b9-41f4-9471-4b5bdc0efa7f	18	HNSC-US	0.190909	131	a315b798-f037-48d5-91ed-e733e3bbd6ee	a315b798-f037-48d5-91ed-e733e3bbd6ee.broad-mutect-v3.20160222.somatic.snv_mnv.vcf.gz	#N/A	5fce954c-11b9-41f4-9471-4b5bdc0efa7f	1	0	C04.9	60	NA	350	6c7b0d67-ef66-4c2a-90e3-1eae80d8e265	FALSE	TCGA-CR-6491	MALE	BLACK OR AFRICAN AMERICAN	NOT HISPANIC OR LATINO	No	No	Alive	[Not Available]	C04.9	1970-03-01	C04.9	YES	6491	[Not Available]	CR	NO	YES	TUMOR FREE	[Not Available]	[Not Available]	0	2010	[Not Available]	[Not Applicable]	Head & Neck Squamous Cell Carcinoma	[Not Available]	NA	NA	NA	NA	2011-10-05
14204	PCAWG.6cec45a1-75b2-4c78-a860-e292f80a4903.TopHat2.v1.bam	d5eedfb5-4fa3-4a1e-ad0d-ea550b22a5ba	18	HNSC-US	0.190909	131	0e6ca8dc-0f31-4675-95b1-5920576daeff	0e6ca8dc-0f31-4675-95b1-5920576daeff.broad-mutect-v3.20160222.somatic.snv_mnv.vcf.gz	#N/A	d5eedfb5-4fa3-4a1e-ad0d-ea550b22a5ba	1	0	C02.9	57	NA	405	9ac65fdb-10f5-4ce0-a418-115002310c6f	FALSE	TCGA-CV-6433	MALE	WHITE	NOT HISPANIC OR LATINO	No	No	Alive	[Not Available]	C02.9	1970-03-01	C02.9	YES	6433	[Not Available]	CV	NO	YES	TUMOR FREE	[Not Available]	[Not Available]	0	2010	[Not Available]	[Not Applicable]	Head & Neck Squamous Cell Carcinoma	[Not Available]	NA	NA	NA	NA	2011-05-13
14232	PCAWG.7982cfe9-e0dc-4f14-b25a-4406b8d564b6.TopHat2.v1.bam	70741b73-9683-42bd-87fc-6a021a70103b	18	HNSC-US	0.0894737	207	8294a969-59a1-4d3b-895b-f07e96bf9f7a	#N/A	#N/A	70741b73-9683-42bd-87fc-6a021a70103b	0	0	C04.9	58	NA	179	c5b16bf9-8499-48ab-856b-886426ae3781	FALSE	TCGA-BA-5556	FEMALE	WHITE	NOT HISPANIC OR LATINO	No	No	Alive	[Not Available]	C04.9	1970-03-01	C04.9	YES	5556	[Not Available]	BA	YES	NO	TUMOR FREE	[Not Available]	[Not Available]	0	2010	[Not Available]	[Not Applicable]	Head & Neck Squamous Cell Carcinoma	[Not Available]	NA	NA	NA	NA	2011-04-04
14236	PCAWG.959d6cd8-9fae-4c40-9488-ef94bc23e95b.TopHat2.v1.bam	3e5f451a-5882-4914-ae1a-95c898c2bcca	18	HNSC-US	0.11215	119	c76f7fcc-2748-4b6d-805e-d21652dd5e3a	#N/A	#N/A	3e5f451a-5882-4914-ae1a-95c898c2bcca	1	1	C04.9	47	384	NA	561e7a71-b231-4281-9fab-d11ab9c55105	FALSE	TCGA-BA-6872	MALE	WHITE	NOT HISPANIC OR LATINO	No	No	Dead	[Not Available]	C04.9	1970-03-01	C04.9	YES	6872	[Not Available]	BA	NO	YES	WITH TUMOR	[Not Available]	[Not Available]	0	2004	[Not Available]	[Not Applicable]	Head & Neck Squamous Cell Carcinoma	[Not Available]	NA	NA	NA	NA	2011-07-07
14238	PCAWG.62387764-0fa0-4a0b-81a7-2bd039a8127a.TopHat2.v1.bam	05fbd98c-28bd-41bc-ae60-16ac0c16c723	18	HNSC-US	0.0964912	125	a8041e86-071e-46cd-8fb5-7ecdc1ab0553	#N/A	#N/A	05fbd98c-28bd-41bc-ae60-16ac0c16c723	1	0	C14.8	39	NA	3837	874c973d-d35d-40ea-b381-ad0aa605bbfe	FALSE	TCGA-CV-7090	MALE	WHITE	NOT HISPANIC OR LATINO	No	No	Alive	[Not Available]	C14.8	1970-03-01	C14.8	YES	7090	[Not Available]	CV	NO	YES	TUMOR FREE	[Not Available]	[Not Available]	0	2001	[Not Available]	[Not Applicable]	Head & Neck Squamous Cell Carcinoma	[Not Available]	NA	NA	NA	NA	2011-10-11
14242	PCAWG.e2c08d2e-456f-4b8e-90cd-cd56b7023c0d.TopHat2.v1.bam	bf6b931e-cb2e-4cc0-b603-e9fc71fdc509	18	HNSC-US	0.151163	99	dd67dec6-35dd-4efe-b913-ed4884855365	dd67dec6-35dd-4efe-b913-ed4884855365.broad-mutect-v3.20160222.somatic.snv_mnv.vcf.gz	#N/A	bf6b931e-cb2e-4cc0-b603-e9fc71fdc509	1	0	C02.9	28	NA	113	75bc583c-e33b-4e9c-9c25-ea9f4eb502bd	FALSE	TCGA-BA-6873	MALE	WHITE	HISPANIC OR LATINO	No	No	Alive	[Not Available]	C02.9	1970-03-01	C02.9	YES	6873	[Not Available]	BA	YES	NO	[Not Available]	[Not Available]	[Not Available]	0	2011	[Not Available]	[Not Applicable]	Head & Neck Squamous Cell Carcinoma	[Not Available]	NA	NA	NA	NA	2011-07-08
14250	PCAWG.e1dd4ec1-f0e4-4f3c-9877-80b724f74c7d.TopHat2.v1.bam	fafd6f5b-1d76-4537-bd1c-e0bd7b4e2166	18	HNSC-US	0.10084	131	3e604a1c-b95f-44ff-9723-e2fac845da3b	3e604a1c-b95f-44ff-9723-e2fac845da3b.broad-mutect-v3.20160222.somatic.snv_mnv.vcf.gz	#N/A	fafd6f5b-1d76-4537-bd1c-e0bd7b4e2166	1	0	C32.9	62	NA	244	f6b1dfeb-fae1-4199-9938-afb34a207bf4	FALSE	TCGA-BA-6869	MALE	WHITE	NOT HISPANIC OR LATINO	No	No	Alive	[Not Available]	C32.9	1970-03-01	C32.9	YES	6869	[Not Available]	BA	YES	NO	TUMOR FREE	[Not Available]	[Not Available]	0	2010	[Not Available]	[Not Applicable]	Head & Neck Squamous Cell Carcinoma	[Not Available]	NA	NA	NA	NA	2011-07-08
14264	PCAWG.7395bc91-f2f8-41aa-ac7c-35d3c40d56ba.TopHat2.v1.bam	c1f50a22-38df-41cc-a1f4-f7985504a7ac	18	HNSC-US	0.0787402	137	81598359-24d5-4a8b-a6e6-7a6f94289119	81598359-24d5-4a8b-a6e6-7a6f94289119.broad-mutect-v3.20160222.somatic.snv_mnv.vcf.gz	#N/A	c1f50a22-38df-41cc-a1f4-f7985504a7ac	1	0	C01	73	NA	140	daa96167-2663-42d0-9bb4-3ab2912b2a7b	FALSE	TCGA-BB-4225	MALE	WHITE	NOT HISPANIC OR LATINO	No	No	Alive	[Not Available]	C01	1970-03-01	C01.9	YES	4225	[Not Available]	BB	NO	YES	WITH TUMOR	[Not Available]	[Not Available]	0	2003	[Not Available]	[Not Applicable]	Head & Neck Squamous Cell Carcinoma	[Not Available]	NA	NA	NA	NA	2012-01-04
14282	PCAWG.c6ee426a-874c-48fe-9dc0-d5a2cf4fa7ba.TopHat2.v1.bam	9f89510c-ed07-471f-b35e-7c87c237b9fe	18	HNSC-US	0.0746269	72	6bbd66dd-efee-4d6e-b02f-f88e98526b82	6bbd66dd-efee-4d6e-b02f-f88e98526b82.broad-mutect-v3.20160222.somatic.snv_mnv.vcf.gz	#N/A	9f89510c-ed07-471f-b35e-7c87c237b9fe	1	0	C09.9	42	NA	997	ba7c68c0-e6d9-46c4-84b9-d1a069cd40f8	FALSE	TCGA-CR-7385	MALE	WHITE	NOT HISPANIC OR LATINO	No	No	Alive	[Not Available]	C09.9	1970-03-01	C09.9	YES	7385	[Not Available]	CR	NO	YES	TUMOR FREE	[Not Available]	[Not Available]	0	2008	[Not Available]	[Not Applicable]	Head & Neck Squamous Cell Carcinoma	[Not Available]	NA	NA	NA	NA	2012-02-15
14296	PCAWG.4e2c843d-cc14-416d-9e01-ea37af9cfaed.TopHat2.v1.bam	ba9d4568-71a8-41fc-a2be-0bf784e36d6a	18	HNSC-US	0.118812	113	ef673d3d-2031-4036-ba25-4bc7ef04075b	#N/A	#N/A	ba9d4568-71a8-41fc-a2be-0bf784e36d6a	1	0	C09.9	53	NA	362	37efc3b3-d533-494b-bc50-c834353bb0e0	FALSE	TCGA-CR-6480	MALE	WHITE	NOT HISPANIC OR LATINO	No	No	Alive	[Not Available]	C09.9	1970-03-01	C09.9	YES	6480	[Not Available]	CR	NO	YES	TUMOR FREE	[Not Available]	[Not Available]	0	2010	[Not Available]	[Not Applicable]	Head & Neck Squamous Cell Carcinoma	[Not Available]	NA	NA	NA	NA	2011-09-21
14343	PCAWG.6e3fa164-4b31-4e55-80c8-7f6c3cf81c2e.TopHat2.v1.bam	d89b1fd6-bef4-4803-8ed3-3b442be600b6	18	HNSC-US	0.103448	64	9988eb07-01f6-4f83-8699-bb63e0525f08	9988eb07-01f6-4f83-8699-bb63e0525f08.broad-mutect-v3.20160222.somatic.snv_mnv.vcf.gz	#N/A	d89b1fd6-bef4-4803-8ed3-3b442be600b6	1	0	C32.9	68	NA	3930	2365fedb-2a8c-4d9a-8555-df5f9e5a0ea9	FALSE	TCGA-CV-5432	MALE	WHITE	NOT HISPANIC OR LATINO	No	No	Alive	[Not Available]	C32.9	1970-03-01	C32.9	YES	5432	[Not Available]	CV	NO	YES	TUMOR FREE	[Not Available]	[Not Available]	0	2000	[Not Available]	[Not Applicable]	Head & Neck Squamous Cell Carcinoma	[Not Available]	NA	NA	NA	NA	2011-05-23
14420	PCAWG.3fb46808-53da-4e8b-a669-40b8d28ee829.TopHat2.v1.bam	d189a6c6-210f-4957-b500-457d5ce3f867	18	HNSC-US	0.149171	208	83eca7b5-45bb-44c0-8afe-36f8988d0078	#N/A	#N/A	d189a6c6-210f-4957-b500-457d5ce3f867	1	0	C09.9	53	NA	1472	4dff8fd8-1e81-4486-9352-93568412de35	FALSE	TCGA-CR-7404	MALE	WHITE	NOT HISPANIC OR LATINO	No	No	Alive	[Not Available]	C09.9	1970-03-01	C09.9	YES	7404	[Not Available]	CR	NO	YES	WITH TUMOR	[Not Available]	[Not Available]	0	2008	[Not Available]	[Not Applicable]	Head & Neck Squamous Cell Carcinoma	[Not Available]	NA	NA	NA	NA	2012-04-09
14502	PCAWG.b42bc079-4b18-48cb-87b5-f212e65d0758.TopHat2.v1.bam	7de19081-d5fd-468c-ad0d-f6e3e8b2ad70	18	HNSC-US	0.174107	263	e2b5c926-491d-430d-8d9c-5c73d7752d1b	#N/A	#N/A	7de19081-d5fd-468c-ad0d-f6e3e8b2ad70	1	1	C32.9	39	415	NA	53544500-9c54-4eb7-be4f-12e0cc673b23	FALSE	TCGA-BA-4076	MALE	WHITE	NOT HISPANIC OR LATINO	No	No	Dead	[Not Available]	C32.9	1970-03-01	C32.9	YES	4076	[Not Available]	BA	NO	YES	WITH TUMOR	[Not Available]	[Not Available]	0	2003	[Not Available]	[Not Applicable]	Head & Neck Squamous Cell Carcinoma	[Not Available]	NA	NA	NA	NA	2010-12-10
14582	PCAWG.4bd00de6-5bf3-4e93-afc2-c8203b03f31a.TopHat2.v1.bam	c7df3466-b9a7-4818-883b-d0cd08483570	18	HNSC-US	0.0823529	92	c0812962-a345-48b7-aec0-01336c2d1eed	c0812962-a345-48b7-aec0-01336c2d1eed.broad-mutect-v3.20160222.somatic.snv_mnv.vcf.gz	#N/A	c7df3466-b9a7-4818-883b-d0cd08483570	0	0	C09.9	35	NA	1152	cda115f4-53ad-495a-ae4b-a244fb3a6ffe	FALSE	TCGA-CR-5249	FEMALE	WHITE	NOT HISPANIC OR LATINO	No	No	Alive	[Not Available]	C09.9	1970-03-01	C09.9	YES	5249	[Not Available]	CR	NO	YES	TUMOR FREE	[Not Available]	[Not Available]	0	2007	[Not Available]	[Not Applicable]	Head & Neck Squamous Cell Carcinoma	[Not Available]	NA	NA	NA	NA	2011-04-05
14614	PCAWG.4f099f85-ec2e-4a28-b230-0d5117022a99.TopHat2.v1.bam	e8ac39e6-377a-412c-b18d-f6c4fc654ec6	18	HNSC-US	0.167785	174	54e78de0-d357-4125-a904-ab35e461572b	54e78de0-d357-4125-a904-ab35e461572b.broad-mutect-v3.20160222.somatic.snv_mnv.vcf.gz	#N/A	e8ac39e6-377a-412c-b18d-f6c4fc654ec6	1	0	C10.9	62	NA	5	62e3c231-ca44-4870-9062-c6e289640cb6	FALSE	TCGA-HD-7753	MALE	BLACK OR AFRICAN AMERICAN	NOT HISPANIC OR LATINO	No	No	Alive	[Not Available]	C10.9	1970-03-01	C10.9	YES	7753	[Not Available]	HD	YES	NO	WITH TUMOR	[Not Available]	[Not Available]	0	2011	[Not Available]	[Not Applicable]	Head & Neck Squamous Cell Carcinoma	[Not Available]	NA	NA	NA	NA	2012-03-09
14678	PCAWG.aa90a676-6268-40c6-a126-d073fa2f88ee.TopHat2.v1.bam	3c975b68-4a6e-4c97-a8d1-b9a427d4957c	18	HNSC-US	0.0824742	105	46d35b82-e1b7-4d35-be5e-3a70fd47e421	#N/A	#N/A	3c975b68-4a6e-4c97-a8d1-b9a427d4957c	0	0	C05.0	76	NA	2327	5ad72bec-1f50-4e8e-98cf-788a3992e7de	FALSE	TCGA-CV-5442	FEMALE	WHITE	NOT HISPANIC OR LATINO	No	No	Alive	[Not Available]	C05.0	1970-03-01	C05.0	YES	5442	[Not Available]	CV	NO	YES	TUMOR FREE	[Not Available]	[Not Available]	0	2004	[Not Available]	[Not Applicable]	Head & Neck Squamous Cell Carcinoma	[Not Available]	NA	NA	NA	NA	2011-03-30
14686	PCAWG.b55cc258-5264-43dd-b42e-6f1f81bcd0c0.TopHat2.v1.bam	cd032ddb-55f2-4c77-8dcf-e4e630f7de6f	18	HNSC-US	0.166667	70	02c6a893-49c5-49d1-8eb1-195021e70d52	#N/A	#N/A	cd032ddb-55f2-4c77-8dcf-e4e630f7de6f	1	0	C09.9	38	NA	1521	3c958d98-f0de-4de3-b1dc-934c3861aebd	FALSE	TCGA-CR-6470	MALE	WHITE	NOT HISPANIC OR LATINO	No	No	Alive	[Not Available]	C09.9	1970-03-01	C09.9	YES	6470	[Not Available]	CR	NO	YES	TUMOR FREE	[Not Available]	[Not Available]	0	2007	[Not Available]	[Not Applicable]	Head & Neck Squamous Cell Carcinoma	[Not Available]	NA	NA	NA	NA	2011-09-14
14718	PCAWG.8367aa8a-2fec-4139-8d23-a90c939a82d1.TopHat2.v1.bam	534f85f2-b9eb-45be-87d5-c3dffd13d541	18	HNSC-US	0.125	207	1aff91a6-1b0f-4575-8f4b-4e064a50b886	1aff91a6-1b0f-4575-8f4b-4e064a50b886.broad-mutect-v3.20160222.somatic.snv_mnv.vcf.gz	#N/A	534f85f2-b9eb-45be-87d5-c3dffd13d541	0	1	C02.9	32	64	NA	194bbcde-239a-434a-b06c-6b0182c4635c	FALSE	TCGA-CV-7255	FEMALE	WHITE	NOT HISPANIC OR LATINO	No	No	Dead	[Not Available]	C02.9	1970-03-01	C02.9	YES	7255	[Not Available]	CV	NO	YES	WITH TUMOR	[Not Available]	[Not Available]	0	1995	[Not Available]	[Not Applicable]	Head & Neck Squamous Cell Carcinoma	[Not Available]	NA	NA	NA	NA	2011-12-05
14742	PCAWG.b94d618e-3204-4831-8fef-c68fa6e938a2.TopHat2.v1.bam	d2ca9a4d-c14c-40c0-871c-88794a02e4aa	18	HNSC-US	0.0607735	192	1727e88b-df0a-4af2-9191-8c6061d98ad0	#N/A	#N/A	d2ca9a4d-c14c-40c0-871c-88794a02e4aa	1	1	C02.9	34	327	NA	80fa0d08-41c8-4b3f-8587-6f497420c8d0	FALSE	TCGA-CV-7180	MALE	WHITE	NOT HISPANIC OR LATINO	No	No	Dead	[Not Available]	C02.9	1970-03-01	C02.9	YES	7180	[Not Available]	CV	NO	YES	WITH TUMOR	[Not Available]	[Not Available]	0	1996	[Not Available]	[Not Applicable]	Head & Neck Squamous Cell Carcinoma	[Not Available]	NA	NA	NA	NA	2011-10-11
14750	PCAWG.b007ae52-24d8-48ca-bd6b-1d1c1d3f22e1.TopHat2.v1.bam	e303b8c4-6428-4134-bb9d-a95dc1d8e35e	18	HNSC-US	0.157303	206	c2124bb2-30e1-4093-9a8a-3a188a6dc0a9	c2124bb2-30e1-4093-9a8a-3a188a6dc0a9.broad-mutect-v3.20160222.somatic.snv_mnv.vcf.gz	#N/A	e303b8c4-6428-4134-bb9d-a95dc1d8e35e	0	1	C14.8	71	456	NA	f5017474-b560-4656-afe1-e71f1db88c75	FALSE	TCGA-CQ-6228	FEMALE	WHITE	NOT HISPANIC OR LATINO	No	No	Dead	[Not Available]	C14.8	1970-03-01	C14.8	YES	6228	[Not Available]	CQ	NO	YES	[Not Available]	[Not Available]	[Not Available]	0	2009	[Not Available]	[Not Applicable]	Head & Neck Squamous Cell Carcinoma	[Not Available]	NA	NA	NA	NA	2011-10-06
14814	PCAWG.9f4175d3-6a53-4d12-a360-24f4e0bb5681.TopHat2.v1.bam	f33aa93f-b32d-4c4f-9a71-1e5ab69c6899	18	HNSC-US	0.136364	125	08227616-02a5-46e8-9db1-f2d1d691ab23	08227616-02a5-46e8-9db1-f2d1d691ab23.broad-mutect-v3.20160222.somatic.snv_mnv.vcf.gz	#N/A	f33aa93f-b32d-4c4f-9a71-1e5ab69c6899	1	0	C32.9	64	NA	178	5d99eb7d-6ed8-4d1f-8a0a-256787790a0b	FALSE	TCGA-CN-6989	MALE	WHITE	NOT HISPANIC OR LATINO	No	No	Alive	[Not Available]	C32.9	1970-03-01	C32.9	YES	6989	[Not Available]	CN	YES	NO	TUMOR FREE	[Not Available]	[Not Available]	0	2011	[Not Available]	[Not Applicable]	Head & Neck Squamous Cell Carcinoma	[Not Available]	NA	NA	NA	NA	2011-08-17
14942	PCAWG.cdf2e7d1-c09f-404b-9669-9c165efa0a66.TopHat2.v1.bam	89f91e36-fed8-4da3-8a35-c761d6f65285	18	HNSC-US	0.0718232	194	ee963667-56b1-49bd-8896-e07b536d3014	ee963667-56b1-49bd-8896-e07b536d3014.broad-mutect-v3.20160222.somatic.snv_mnv.vcf.gz	#N/A	89f91e36-fed8-4da3-8a35-c761d6f65285	1	0	C09.9	59	NA	1777	629e4bb2-4d0d-4e39-8213-a0f3c73935e9	FALSE	TCGA-CR-6467	MALE	WHITE	NOT HISPANIC OR LATINO	No	No	Alive	[Not Available]	C09.9	1970-03-01	C09.9	YES	6467	[Not Available]	CR	NO	YES	TUMOR FREE	[Not Available]	[Not Available]	0	2006	[Not Available]	[Not Applicable]	Head & Neck Squamous Cell Carcinoma	[Not Available]	NA	NA	NA	NA	2011-09-14
15014	PCAWG.06f87926-73b2-482c-ad5b-80aefab1c8be.TopHat2.v1.bam	8fc1f1be-d2d5-4b3a-9973-f4d964018beb	18	HNSC-US	0.111111	30	7e584ff6-0b81-4f85-81da-b8117afee326	#N/A	#N/A	8fc1f1be-d2d5-4b3a-9973-f4d964018beb	0	0	C02.9	62	NA	1737	cafe8430-618b-462b-bf7c-98556dec5b5e	FALSE	TCGA-CV-5973	FEMALE	WHITE	NOT HISPANIC OR LATINO	No	No	Alive	[Not Available]	C02.9	1970-03-01	C02.9	YES	5973	[Not Available]	CV	NO	YES	TUMOR FREE	[Not Available]	[Not Available]	0	2005	[Not Available]	[Not Applicable]	Head & Neck Squamous Cell Carcinoma	[Not Available]	NA	NA	NA	NA	2011-05-12
15022	PCAWG.5a9a3e9c-93ae-48df-95af-9b46329e5245.TopHat2.v1.bam	4cffea0b-90a7-4c86-a73f-bb8feca3ada7	18	HNSC-US	0.118557	217	a0fe80e0-e3ac-485b-8a1a-4c80c101b874	#N/A	#N/A	4cffea0b-90a7-4c86-a73f-bb8feca3ada7	1	1	C09.9	38	351	NA	da78cab8-46f0-438e-be04-afb960b7d3d1	FALSE	TCGA-CN-5365	MALE	WHITE	NOT HISPANIC OR LATINO	No	No	Dead	[Not Available]	C09.9	1970-03-01	C09.9	YES	5365	[Not Available]	CN	NO	YES	WITH TUMOR	[Not Available]	[Not Available]	0	2006	[Not Available]	[Not Applicable]	Head & Neck Squamous Cell Carcinoma	[Not Available]	NA	NA	NA	NA	2011-05-03
15046	PCAWG.78fdcfe1-4c58-434b-8c04-3e66c42d288d.TopHat2.v1.bam	ad6c9d09-2c03-4786-a72d-dd2aa5f603d4	18	HNSC-US	0.0717703	224	e52ffa79-557a-4024-81f3-f3826c227ec5	#N/A	#N/A	ad6c9d09-2c03-4786-a72d-dd2aa5f603d4	1	0	C04.9	53	NA	237	68d0f337-b895-473b-a333-64d1ab2d2975	FALSE	TCGA-CX-7086	MALE	BLACK OR AFRICAN AMERICAN	NOT HISPANIC OR LATINO	No	No	Alive	[Not Available]	C04.9	1970-03-01	C04.9	YES	7086	[Not Available]	CX	NO	YES	TUMOR FREE	[Not Available]	[Not Available]	0	2011	[Not Available]	[Not Applicable]	Head & Neck Squamous Cell Carcinoma	[Not Available]	NA	NA	NA	NA	2011-10-01
15110	PCAWG.cf2b5069-eedf-406e-a1e8-474afbd5b340.TopHat2.v1.bam	1f744ada-6de1-446d-b62c-76a7fc8b40af	18	HNSC-US	0.11194	149	878a7fe7-20ff-4651-9587-b4d6fd42e929	878a7fe7-20ff-4651-9587-b4d6fd42e929.broad-mutect-v3.20160222.somatic.snv_mnv.vcf.gz	#N/A	1f744ada-6de1-446d-b62c-76a7fc8b40af	1	0	C02.9	19	NA	240	ad6c59d2-1b76-46ee-86f1-efc37c24d4ac	FALSE	TCGA-CN-4737	MALE	WHITE	NOT HISPANIC OR LATINO	No	No	Alive	[Not Available]	C02.9	1970-03-01	C02.9	YES	4737	[Not Available]	CN	YES	NO	TUMOR FREE	[Not Available]	[Not Available]	0	2010	[Not Available]	[Not Applicable]	Head & Neck Squamous Cell Carcinoma	[Not Available]	NA	NA	NA	NA	2011-05-02
15398	PCAWG.6d095c54-8a67-41c0-b909-c79a372f9f89.TopHat2.v1.bam	6909302d-358a-46cd-8052-eedb09c83c83	18	HNSC-US	0.0824742	105	190eb791-383d-4e27-870d-e470630843e7	190eb791-383d-4e27-870d-e470630843e7.broad-mutect-v3.20160222.somatic.snv_mnv.vcf.gz	#N/A	6909302d-358a-46cd-8052-eedb09c83c83	1	0	C14.8	67	NA	119	94432668-d32a-4bfe-abe2-8fae1a26c48a	FALSE	TCGA-CN-6994	MALE	WHITE	NOT HISPANIC OR LATINO	No	No	Alive	[Not Available]	C14.8	1970-03-01	C14.8	YES	6994	[Not Available]	CN	YES	NO	TUMOR FREE	[Not Available]	[Not Available]	0	2011	[Not Available]	[Not Applicable]	Head & Neck Squamous Cell Carcinoma	[Not Available]	NA	NA	NA	NA	2011-08-22
15414	PCAWG.a45a0f5c-b7db-4149-9c47-c86bf6f472fb.TopHat2.v1.bam	53d9a130-4a3a-4491-85cd-9a44415a1632	18	HNSC-US	0.0697674	138	d3709eea-ca2a-49ac-b79c-871a5473d450	#N/A	#N/A	53d9a130-4a3a-4491-85cd-9a44415a1632	0	0	C02.9	52	NA	1058	7d0bb025-0953-4176-9ee4-b0aacd753c5c	FALSE	TCGA-DQ-5625	FEMALE	WHITE	NOT HISPANIC OR LATINO	No	No	Alive	[Not Available]	C02.9	1970-03-01	C02.9	YES	5625	[Not Available]	DQ	NO	YES	WITH TUMOR	[Not Available]	[Not Available]	0	2008	[Not Available]	[Not Applicable]	Head & Neck Squamous Cell Carcinoma	[Not Available]	NA	NA	NA	NA	2011-03-24
15430	PCAWG.119ad01f-71d8-493b-9f69-189a7a26329f.TopHat2.v1.bam	d7641ca1-a062-4dd2-9414-447af7311a84	18	HNSC-US	0.0746269	72	ab923db7-54e8-4a50-b7fd-c2b4b300041e	ab923db7-54e8-4a50-b7fd-c2b4b300041e.broad-mutect-v3.20160222.somatic.snv_mnv.vcf.gz	#N/A	d7641ca1-a062-4dd2-9414-447af7311a84	0	0	C09.9	56	NA	290	2f7b1e25-22ed-4b4a-a568-193ce4e585e5	FALSE	TCGA-CN-5374	FEMALE	WHITE	NOT HISPANIC OR LATINO	No	No	Alive	[Not Available]	C09.9	1970-03-01	C09.9	YES	5374	[Not Available]	CN	NO	YES	TUMOR FREE	[Not Available]	[Not Available]	0	2007	[Not Available]	[Not Applicable]	Head & Neck Squamous Cell Carcinoma	[Not Available]	NA	NA	NA	NA	2011-05-03
15503	PCAWG.95dd4887-4d06-477f-8092-9a5267c1158c.TopHat2.v1.bam	90a8d2cb-1f31-45f9-8575-eed3cb9a7798	18	HNSC-US	0.05	63	feccc27e-5c2e-4339-8746-0945fee93c1e	#N/A	#N/A	90a8d2cb-1f31-45f9-8575-eed3cb9a7798	1	1	C14.8	66	274	NA	5bb5a305-3ae6-4e69-9a81-b15d3169ccd8	FALSE	TCGA-CV-7100	MALE	WHITE	[Not Available]	No	No	Dead	[Not Available]	C14.8	1970-03-01	C14.8	YES	7100	[Not Available]	CV	NO	YES	WITH TUMOR	[Not Available]	[Not Available]	0	2001	[Not Available]	[Not Applicable]	Head & Neck Squamous Cell Carcinoma	[Not Available]	NA	NA	NA	NA	2011-10-06
15527	PCAWG.d6395021-f46b-411d-8091-7ae761f5e191.TopHat2.v1.bam	9ae5101b-6031-4ab1-bfca-198c41af3184	18	HNSC-US	0.192118	242	1db83e80-bdf7-4d8d-8008-bd8406d641fc	1db83e80-bdf7-4d8d-8008-bd8406d641fc.broad-mutect-v3.20160222.somatic.snv_mnv.vcf.gz	#N/A	9ae5101b-6031-4ab1-bfca-198c41af3184	1	0	C09.9	50	NA	234	d9e48dcb-16da-4de4-bbd4-936d277e6bf7	FALSE	TCGA-CR-6487	MALE	WHITE	NOT HISPANIC OR LATINO	No	No	Alive	[Not Available]	C09.9	1970-03-01	C09.9	YES	6487	[Not Available]	CR	NO	YES	TUMOR FREE	[Not Available]	[Not Available]	0	2010	[Not Available]	[Not Applicable]	Head & Neck Squamous Cell Carcinoma	[Not Available]	NA	NA	NA	NA	2011-10-05
1559	PCAWG.d0e6ec46-3ba5-4af6-8cde-542b5ad79913.TopHat2.v1.bam	a9b7d7fe-be31-4f71-afee-c1bfdf511888	8	BRCA-US	0.170732	96	110b5f05-ded7-45ec-b0f6-a941c92d77dd	#N/A	#N/A	a9b7d7fe-be31-4f71-afee-c1bfdf511888	0	0	C50.9	41	NA	294	08147943-d04d-4118-8231-5b0804a1333b	FALSE	TCGA-AO-A0J4	FEMALE	BLACK OR AFRICAN AMERICAN	NOT HISPANIC OR LATINO	No	No	Alive	[Not Available]	C50.9	2000-03-01	C50.9	YES	A0J4	[Not Available]	AO	NO	YES	TUMOR FREE	[Not Available]	[Not Available]	0	2009	[Not Available]	[Not Applicable]	NA	[Not Available]	Core needle biopsy	[Not Applicable]	NA	NA	2010-09-19
15591	PCAWG.a124ec1c-637e-4a02-b16b-3121f6ba573c.TopHat2.v1.bam	64bb5550-2735-4401-a0db-58ec1020a32d	18	HNSC-US	0.127517	168	de8ef60b-4dbe-4aa8-adef-6f58cdfada29	#N/A	#N/A	64bb5550-2735-4401-a0db-58ec1020a32d	1	1	C32.9	73	522	NA	6c398cb8-ebab-4506-b075-48033ee189ae	FALSE	TCGA-CV-5431	MALE	WHITE	HISPANIC OR LATINO	No	No	Dead	[Not Available]	C32.9	1970-03-01	C32.9	YES	5431	[Not Available]	CV	NO	YES	TUMOR FREE	[Not Available]	[Not Available]	0	2000	[Not Available]	[Not Applicable]	Head & Neck Squamous Cell Carcinoma	[Not Available]	NA	NA	NA	NA	2011-03-23
15791	PCAWG.240dbc93-01eb-47f7-9f36-e91e013a9203.TopHat2.v1.bam	e7d49212-e9cb-4cd7-923a-bdfc82a4a150	18	HNSC-US	0.119048	94	21205681-a0c7-48d0-81d4-0b7ef31158cf	#N/A	#N/A	e7d49212-e9cb-4cd7-923a-bdfc82a4a150	1	0	C03.9	57	NA	228	6e44dc10-1e0b-4056-a7be-789a79481e74	FALSE	TCGA-CN-6011	MALE	WHITE	NOT HISPANIC OR LATINO	No	No	Alive	[Not Available]	C03.9	1970-03-01	C03.9	YES	6011	[Not Available]	CN	YES	NO	TUMOR FREE	[Not Available]	[Not Available]	0	2010	[Not Available]	[Not Applicable]	Head & Neck Squamous Cell Carcinoma	[Not Available]	NA	NA	NA	NA	2011-06-14
15870	PCAWG.f51ee8b7-7b99-4407-83fb-9b395ea7f31a.TopHat2.v1.bam	0956bc67-dd55-4c54-a56a-f22f2856662a	18	HNSC-US	0.140496	138	5193a482-6ed9-4504-bd7c-c8b9e4103577	5193a482-6ed9-4504-bd7c-c8b9e4103577.broad-mutect-v3.20160222.somatic.snv_mnv.vcf.gz	#N/A	0956bc67-dd55-4c54-a56a-f22f2856662a	1	0	C01	59	NA	1050	1ca76492-c5b1-4409-9c05-08e2c219812e	FALSE	TCGA-CR-6472	MALE	WHITE	NOT HISPANIC OR LATINO	Yes	No	Alive	[Not Available]	C01	1970-03-01	C01.9	YES	6472	[Not Available]	CR	NO	YES	TUMOR FREE	[Not Available]	[Not Available]	0	2008	[Not Available]	[Not Applicable]	Head & Neck Squamous Cell Carcinoma	[Not Available]	NA	NA	NA	NA	2011-09-14
15911	PCAWG.e7697e88-96df-4c96-ad8d-6c54df95d29b.TopHat2.v1.bam	180036a2-3b56-405e-a1fe-d5932517b6c7	18	HNSC-US	0.168539	104	d4b80307-abbd-48bb-b52c-6dcd409699a2	#N/A	#N/A	180036a2-3b56-405e-a1fe-d5932517b6c7	1	0	C32.9	63	NA	2567	773ae2c9-eaf8-42eb-b3b0-bf1a3831e005	FALSE	TCGA-CV-5443	MALE	BLACK OR AFRICAN AMERICAN	NOT HISPANIC OR LATINO	No	No	Alive	[Not Available]	C32.9	1970-03-01	C32.9	YES	5443	[Not Available]	CV	NO	YES	TUMOR FREE	[Not Available]	[Not Available]	0	2004	[Not Available]	[Not Applicable]	Head & Neck Squamous Cell Carcinoma	[Not Available]	NA	NA	NA	NA	2011-03-30
15943	PCAWG.006b0868-0c85-436d-8aeb-67016209d25f.TopHat2.v1.bam	468649e7-1525-4b8a-8ab5-ddb27db5f022	18	HNSC-US	0.157303	103	7158c9fd-a633-4fef-aa23-bd285f2a87a8	#N/A	#N/A	468649e7-1525-4b8a-8ab5-ddb27db5f022	1	0	C09.9	62	NA	345	dc3e8214-6132-4694-959f-bf8e239c9785	FALSE	TCGA-CR-6482	MALE	BLACK OR AFRICAN AMERICAN	NOT HISPANIC OR LATINO	No	No	Alive	[Not Available]	C09.9	1970-03-01	C09.9	YES	6482	[Not Available]	CR	NO	YES	TUMOR FREE	[Not Available]	[Not Available]	0	2010	[Not Available]	[Not Applicable]	Head & Neck Squamous Cell Carcinoma	[Not Available]	NA	NA	NA	NA	2011-09-28
16015	PCAWG.d31c60d8-a513-485d-bcf7-9fe814780f35.TopHat2.v1.bam	9e178d80-fe90-4998-9dae-726c4beceef7	18	HNSC-US	0.0540541	78	29fc38aa-f367-46a3-a14d-a5f657ad0caa	29fc38aa-f367-46a3-a14d-a5f657ad0caa.broad-mutect-v3.20160222.somatic.snv_mnv.vcf.gz	#N/A	9e178d80-fe90-4998-9dae-726c4beceef7	1	0	C01	71	NA	799	6f38b87e-28e0-4ffd-b69f-804a30c61ecb	FALSE	TCGA-CR-5250	MALE	WHITE	NOT HISPANIC OR LATINO	No	No	Alive	[Not Available]	C01	1970-03-01	C01.9	YES	5250	[Not Available]	CR	NO	YES	TUMOR FREE	[Not Available]	[Not Available]	0	2009	[Not Available]	[Not Applicable]	Head & Neck Squamous Cell Carcinoma	[Not Available]	NA	NA	NA	NA	2011-04-05
16110	PCAWG.7aca28e1-5580-401c-a29d-b52448b0a9f0.TopHat2.v1.bam	3cbca837-f5a7-4a87-8f02-c59eac232d5a	14	KIRC-US	0.0980392	56	68b7fdb1-22b5-4152-9e69-a41151640cd8	68b7fdb1-22b5-4152-9e69-a41151640cd8.broad-mutect-v3.20160222.somatic.snv_mnv.vcf.gz	#N/A	3cbca837-f5a7-4a87-8f02-c59eac232d5a	0	0	C64.9	77	NA	16	ae494c90-6b3f-422d-a6fc-00644cded46d	FALSE	TCGA-A3-3308	FEMALE	WHITE	[Not Available]	No	No	Alive	[Not Available]	C64.9	2020-03-10	C64.9	YES	3308	[Not Available]	A3	NO	YES	TUMOR FREE	[Not Available]	[Not Available]	0	2006	[Not Available]	[Not Applicable]	Kidney Clear Cell Renal Carcinoma	NA	NA	NA	NA	NA	2010-04-12
16113	PCAWG.58f32c34-1979-4c3a-a3ee-ffbbc3c4ed8f.TopHat2.v1.bam	cfc999aa-802e-4a0d-8b14-be2b19fa2a17	14	KIRC-US	0.0967742	34	f3c1a125-06e9-41c4-9558-275a3e346cc5	#N/A	#N/A	cfc999aa-802e-4a0d-8b14-be2b19fa2a17	1	0	C64.9	52	NA	90	673248d6-36d3-4e77-a75c-91c3cc7d8211	FALSE	TCGA-B2-4101	MALE	WHITE	NOT HISPANIC OR LATINO	No	No	Alive	[Not Available]	C64.9	2020-03-10	C64.9	YES	4101	[Not Available]	B2	YES	NO	TUMOR FREE	[Not Available]	[Not Available]	0	2010	[Not Available]	[Not Applicable]	Kidney Clear Cell Renal Carcinoma	NA	NA	NA	NA	NA	2010-10-29
16136	PCAWG.4c3c342f-01a5-4863-ac55-9f55cab5c976.TopHat2.v1.bam	9da334ed-314c-4445-ba29-ffd9bb42403c	14	KIRC-US	0.05	21	d01710f9-efc8-4b5f-9e53-300b30f9219f	#N/A	#N/A	9da334ed-314c-4445-ba29-ffd9bb42403c	1	0	C64.9	62	NA	2223	045a2816-908b-495a-bdca-fc4ddb2ba0cd	FALSE	TCGA-AK-3428	MALE	WHITE	NOT HISPANIC OR LATINO	No	No	Alive	[Not Available]	C64.9	2020-03-10	C64.9	YES	3428	[Not Available]	AK	NO	YES	TUMOR FREE	[Not Available]	[Not Available]	0	2004	[Not Available]	[Not Applicable]	Kidney Clear Cell Renal Carcinoma	NA	NA	NA	NA	NA	2010-11-10
16233	PCAWG.cb5e49c3-bc74-49c5-8367-862a77ea1299.TopHat2.v1.bam	900b5f21-e8fb-4a3f-b8e3-ef098716e508	14	KIRC-US	0.2	66	9c181313-5b4c-41c5-9ad5-a5a86fe609aa	#N/A	#N/A	900b5f21-e8fb-4a3f-b8e3-ef098716e508	1	0	C64.9	42	NA	1528	71138498-37c8-4409-816f-e689eef773c4	FALSE	TCGA-CJ-4899	MALE	ASIAN	NOT HISPANIC OR LATINO	No	No	Alive	[Not Available]	C64.9	2020-03-10	C64.9	YES	4899	[Not Available]	CJ	NO	YES	TUMOR FREE	[Not Available]	[Not Available]	0	2006	[Not Available]	[Not Applicable]	Kidney Clear Cell Renal Carcinoma	NA	NA	NA	NA	NA	2011-01-24
16248	PCAWG.5b46d4df-046f-493e-a33d-30a40c02c21f.TopHat2.v1.bam	3f93d1cf-a307-4e29-9e6f-239e9ffaa179	14	KIRC-US	0.189189	88	51206157-94cc-4702-8247-c98283b487aa	#N/A	#N/A	3f93d1cf-a307-4e29-9e6f-239e9ffaa179	1	0	C64.9	73	NA	2431	280944cf-f7eb-42c1-abfc-e15cf1f34f2f	FALSE	TCGA-CW-6093	MALE	WHITE	NOT HISPANIC OR LATINO	Yes	No	Alive	[Not Available]	C64.9	2020-03-10	C64.9	YES	6093	[Not Available]	CW	[Not Available]	[Not Available]	TUMOR FREE	[Not Available]	[Not Available]	0	2004	[Not Available]	[Not Applicable]	Kidney Clear Cell Renal Carcinoma	NA	NA	NA	NA	NA	2011-05-25
16269	PCAWG.7c156208-4f3e-4b6b-9b3f-a6b6b670f3b1.TopHat2.v1.bam	1e417b93-837d-4110-9090-239eb82c3e20	14	KIRC-US	0.217391	84	aad8c8d6-d828-4aac-9cfb-cee893e36850	#N/A	#N/A	1e417b93-837d-4110-9090-239eb82c3e20	1	0	C64.9	40	NA	1746	65191306-e678-4d76-b345-5bbd77424dd3	FALSE	TCGA-BP-4968	MALE	WHITE	NOT HISPANIC OR LATINO	No	No	Alive	[Not Available]	C64.9	2020-03-10	C64.9	YES	4968	[Not Available]	BP	NO	YES	TUMOR FREE	[Not Available]	[Not Available]	0	2006	[Not Available]	[Not Applicable]	Kidney Clear Cell Renal Carcinoma	NA	NA	NA	NA	NA	2011-01-14
1663	PCAWG.95d7ed06-ab94-4920-b447-100335a5491d.TopHat2.v1.bam	c364e81c-eb1e-4870-ab37-9c661f5f2e3d	8	BRCA-US	0.117647	76	ddc7377d-82c3-480a-be3c-3d1da52c77d4	ddc7377d-82c3-480a-be3c-3d1da52c77d4.broad-mutect-v3.20160222.somatic.snv_mnv.vcf.gz	#N/A	c364e81c-eb1e-4870-ab37-9c661f5f2e3d	0	0	C50.9	64	NA	15	6e706564-428b-49df-a4fe-8b6a941de701	FALSE	TCGA-AR-A0TX	FEMALE	[Not Available]	[Not Available]	No	No	Alive	[Not Available]	C50.9	2000-03-01	C50.9	YES	A0TX	[Not Available]	AR	NO	YES	[Not Available]	[Not Available]	[Not Available]	0	2005	[Not Available]	[Not Applicable]	NA	[Not Available]	Core needle biopsy	[Not Applicable]	NA	NA	2011-03-10
16688	PCAWG.fde64268-7ada-474e-a903-08ceaabea383.TopHat2.v1.bam	fcecafa8-8b8b-4ae6-81bc-73acf05b211a	14	KIRC-US	0.0736842	102	9fb40473-74cb-43cb-9a54-c990b8bbde17	9fb40473-74cb-43cb-9a54-c990b8bbde17.broad-mutect-v3.20160222.somatic.snv_mnv.vcf.gz	#N/A	fcecafa8-8b8b-4ae6-81bc-73acf05b211a	0	0	C64.9	62	NA	18	1ae7749d-c27f-4733-b436-00fbbb872a37	FALSE	TCGA-CZ-4856	FEMALE	WHITE	NOT HISPANIC OR LATINO	Yes	No	Alive	[Not Available]	C64.9	2020-03-10	C64.9	YES	4856	[Not Available]	CZ	NO	YES	[Not Available]	[Not Available]	[Not Available]	0	2005	[Not Available]	[Not Applicable]	Kidney Clear Cell Renal Carcinoma	NA	NA	NA	NA	NA	2011-02-03
16769	PCAWG.eeba9aa8-809f-4d31-956a-b816e662d15c.TopHat2.v1.bam	8aaa4e25-5c12-4ace-96dc-91aaa0c4457c	14	KIRC-US	0.177215	93	d429c27a-5963-42fe-b3a0-7252c20669d8	#N/A	#N/A	8aaa4e25-5c12-4ace-96dc-91aaa0c4457c	1	1	C64.9	62	333	NA	922c053b-8ab9-4b6c-9c1b-1bd60a39e4a2	FALSE	TCGA-B0-5094	MALE	WHITE	NOT HISPANIC OR LATINO	No	No	Dead	[Not Available]	C64.9	2020-03-10	C64.9	YES	5094	[Not Available]	B0	NO	YES	WITH TUMOR	[Not Available]	[Not Available]	0	2008	[Not Available]	[Not Applicable]	Kidney Clear Cell Renal Carcinoma	NA	NA	NA	NA	NA	2011-02-04
16881	PCAWG.f9b3cb64-3cbb-4aea-8d2b-fdc70aaf918d.TopHat2.v1.bam	4edff57f-4b0e-4770-beac-590da7d7232c	14	KIRC-US	0.263158	96	10d15b7a-16d1-4953-aaef-f193ffa97f42	#N/A	#N/A	4edff57f-4b0e-4770-beac-590da7d7232c	0	1	C64.9	54	224	NA	278c3936-0851-44db-bf4a-bd81f88a9bc5	FALSE	TCGA-CJ-6033	FEMALE	WHITE	NOT HISPANIC OR LATINO	No	No	Dead	[Not Available]	C64.9	2020-03-10	C64.9	YES	6033	[Not Available]	CJ	NO	YES	WITH TUMOR	[Not Available]	[Not Available]	0	2004	[Not Available]	[Not Applicable]	Kidney Clear Cell Renal Carcinoma	NA	NA	NA	NA	NA	2011-08-10
16999	PCAWG.5bfd8fa5-9d6b-42e7-976c-39f9802a7ffb.TopHat2.v1.bam	9b84d013-713b-4571-888c-12863fdd4a52	14	KIRC-US	0.101695	65	85448d11-9f84-44b7-8ae3-a115f24bdb76	#N/A	#N/A	9b84d013-713b-4571-888c-12863fdd4a52	0	1	C64.9	75	109	NA	aa77514d-8780-45de-8c6b-f3125205c854	FALSE	TCGA-BP-4327	FEMALE	WHITE	[Not Available]	Yes	No	Dead	[Not Available]	C64.9	2020-03-10	C64.9	YES	4327	[Not Available]	BP	NO	YES	TUMOR FREE	[Not Available]	[Not Available]	0	2002	[Not Available]	[Not Applicable]	Kidney Clear Cell Renal Carcinoma	NA	NA	NA	NA	NA	2010-10-11
17054	PCAWG.85a1c9fe-0eae-4303-b9af-408d92100518.TopHat2.v1.bam	fb9bafa5-7133-4955-8156-4eb6763dc8e1	14	KIRC-US	0.157143	81	b6365bdb-e6d5-4615-95b3-db12a0c2f3d9	#N/A	#N/A	fb9bafa5-7133-4955-8156-4eb6763dc8e1	0	0	C64.9	61	NA	1042	48e07448-59ed-47e4-92b5-0fb4957eb173	FALSE	TCGA-B0-5695	FEMALE	WHITE	NOT HISPANIC OR LATINO	Yes	No	Alive	[Not Available]	C64.9	2020-03-10	C64.9	YES	5695	[Not Available]	B0	NO	YES	TUMOR FREE	[Not Available]	[Not Available]	0	2007	[Not Available]	[Not Applicable]	Kidney Clear Cell Renal Carcinoma	NA	NA	NA	NA	NA	2011-04-08
17074	PCAWG.44da2a42-431c-40a1-a198-3f602844e4f9.TopHat2.v1.bam	33cf0893-0411-4758-aa90-602bfedf0850	14	KIRC-US	0.194444	43	a54aac0e-4108-49cf-bf50-687031c7cda6	a54aac0e-4108-49cf-bf50-687031c7cda6.broad-mutect-v3.20160222.somatic.snv_mnv.vcf.gz	#N/A	33cf0893-0411-4758-aa90-602bfedf0850	1	0	C64.9	42	NA	211	448f4bba-bf2f-4780-82ef-6d8de6115ba3	FALSE	TCGA-BP-4807	MALE	WHITE	[Not Available]	Yes	No	Alive	[Not Available]	C64.9	2020-03-10	C64.9	YES	4807	[Not Available]	BP	NO	YES	TUMOR FREE	[Not Available]	[Not Available]	0	2008	[Not Available]	[Not Applicable]	Kidney Clear Cell Renal Carcinoma	NA	NA	NA	NA	NA	2011-05-09
17085	PCAWG.e6834d9c-db7d-4456-b29f-0327b2e0f201.TopHat2.v1.bam	f2801b21-5444-4cc3-a642-c60c6d82cd3d	14	KIRC-US	0.122449	55	b51fa117-2c0a-4e1d-8ec4-9f039073a486	b51fa117-2c0a-4e1d-8ec4-9f039073a486.broad-mutect-v3.20160222.somatic.snv_mnv.vcf.gz	#N/A	f2801b21-5444-4cc3-a642-c60c6d82cd3d	1	1	C64.9	63	722	NA	2d4bc7b7-9dfe-4bc9-b971-ee0f5da79f43	FALSE	TCGA-CZ-5454	MALE	WHITE	NOT HISPANIC OR LATINO	No	No	Dead	[Not Available]	C64.9	2020-03-10	C64.9	YES	5454	[Not Available]	CZ	NO	YES	WITH TUMOR	[Not Available]	[Not Available]	0	2006	[Not Available]	[Not Applicable]	Kidney Clear Cell Renal Carcinoma	NA	NA	NA	NA	NA	2011-03-10
17178	PCAWG.1b34fe44-0666-49a9-8074-27814eaa1bb6.TopHat2.v1.bam	28e9b6f9-ab6a-400b-a6a9-79095a443591	14	KIRC-US	0.288136	76	fd74de4d-6973-4597-a541-e8a13d80ad55	#N/A	#N/A	28e9b6f9-ab6a-400b-a6a9-79095a443591	1	0	C64.9	84	NA	874	23909479-aaeb-4826-9d12-0b11ef0e2a4b	FALSE	TCGA-AK-3454	MALE	WHITE	NOT HISPANIC OR LATINO	Yes	No	Alive	[Not Available]	C64.9	2020-03-10	C64.9	YES	3454	[Not Available]	AK	NO	YES	TUMOR FREE	[Not Available]	[Not Available]	0	2006	[Not Available]	[Not Applicable]	Kidney Clear Cell Renal Carcinoma	NA	NA	NA	NA	NA	2011-02-18
17323	PCAWG.1ead4c27-7e6c-4823-91e0-2cb457bc52db.TopHat2.v1.bam	9dc7812b-c7a2-4de4-bf6d-4c7261384a62	14	KIRC-US	0.102941	75	00bf0350-8c7c-4b9e-8143-13ea2dc1122f	#N/A	#N/A	9dc7812b-c7a2-4de4-bf6d-4c7261384a62	1	0	C64.9	49	NA	617	53a8c53a-0408-4441-af8a-5300fe3ee9ad	FALSE	TCGA-A3-3387	MALE	WHITE	NOT HISPANIC OR LATINO	No	No	Alive	[Not Available]	C64.9	2020-03-10	C64.9	YES	3387	[Not Available]	A3	[Not Available]	YES	TUMOR FREE	[Not Available]	[Not Available]	0	2006	[Not Available]	[Not Applicable]	Kidney Clear Cell Renal Carcinoma	NA	NA	NA	NA	NA	2011-03-17
17373	PCAWG.93787ee8-976e-45ff-a9a7-16560d53eac1.TopHat2.v1.bam	2939c03a-6f3f-4f7b-b246-34361baadeb9	14	KIRC-US	0.0928571	153	9ae0744a-9bc1-4cd7-b7cf-c6569ed9e4aa	#N/A	#N/A	2939c03a-6f3f-4f7b-b246-34361baadeb9	0	1	C64.9	44	552	NA	bd6a4713-72db-488a-a2a2-e641948b3e21	FALSE	TCGA-CJ-5681	FEMALE	WHITE	NOT HISPANIC OR LATINO	No	No	Dead	[Not Available]	C64.9	2020-03-10	C64.9	YES	5681	[Not Available]	CJ	NO	YES	WITH TUMOR	[Not Available]	[Not Available]	0	2003	[Not Available]	[Not Applicable]	Kidney Clear Cell Renal Carcinoma	NA	NA	NA	NA	NA	2011-04-22
17722	PCAWG.c7f0800c-b685-4861-a785-988e1994f117.TopHat2.v1.bam	db058eb4-9c5e-4226-92d1-de24aea83630	14	KIRC-US	0.0921053	83	fb194ca3-10aa-4dc5-8d08-619ddbd6d1b6	#N/A	#N/A	db058eb4-9c5e-4226-92d1-de24aea83630	0	0	C64.9	47	NA	1852	4e260ef8-5cb3-43f4-97ce-5bbfb1768fab	FALSE	TCGA-B0-5693	FEMALE	WHITE	NOT HISPANIC OR LATINO	Yes	No	Alive	[Not Available]	C64.9	2020-03-10	C64.9	YES	5693	[Not Available]	B0	NO	YES	TUMOR FREE	[Not Available]	[Not Available]	0	2003	[Not Available]	[Not Applicable]	Kidney Clear Cell Renal Carcinoma	NA	NA	NA	NA	NA	2011-04-04
17751	PCAWG.9aa59d4f-9787-4046-90ec-ea5cf870ddc5.TopHat2.v1.bam	9f5c0a43-d222-484a-9249-d288387dd7a1	14	KIRC-US	0.222222	22	a4f8305f-4409-4776-b34d-4878d18c8693	#N/A	#N/A	9f5c0a43-d222-484a-9249-d288387dd7a1	1	1	C64.9	63	878	NA	d083e82a-e8c2-43af-845e-be34a027c59c	FALSE	TCGA-BP-5010	MALE	WHITE	NOT HISPANIC OR LATINO	No	No	Dead	[Not Available]	C64.9	2020-03-10	C64.9	YES	5010	[Not Available]	BP	NO	YES	TUMOR FREE	[Not Available]	[Not Available]	0	2007	[Not Available]	[Not Applicable]	Kidney Clear Cell Renal Carcinoma	NA	NA	NA	NA	NA	2011-01-14
17791	PCAWG.62259e37-f0bc-439c-bf78-9a9c51a3c862.TopHat2.v1.bam	3e976301-4042-4ac0-8f01-ef2f1a8161a6	14	KIRC-US	0.166667	21	063cfacf-9933-4a2d-8921-0aeb76e12779	#N/A	#N/A	3e976301-4042-4ac0-8f01-ef2f1a8161a6	0	0	C64.9	49	NA	2308	fbcc8ac5-3586-4ea4-9a3e-17f16227d58d	FALSE	TCGA-CJ-4639	FEMALE	WHITE	HISPANIC OR LATINO	No	No	Alive	[Not Available]	C64.9	2020-03-10	C64.9	YES	4639	[Not Available]	CJ	NO	YES	TUMOR FREE	[Not Available]	[Not Available]	0	2004	[Not Available]	[Not Applicable]	Kidney Clear Cell Renal Carcinoma	NA	NA	NA	NA	NA	2010-12-30
17848	PCAWG.d3cefab2-aa60-4103-9ea8-f0cfe58829ae.TopHat2.v1.bam	cc353686-e2b6-46a1-8095-48e2bc44b11f	14	KIRC-US	0.147059	78	1e046ab9-fa4c-4c15-8d78-ed0048c80ebf	#N/A	#N/A	cc353686-e2b6-46a1-8095-48e2bc44b11f	1	0	C64.9	57	NA	454	0a2a6a7a-26b4-43b6-afd6-b79ab5097ac8	FALSE	TCGA-BP-4977	MALE	WHITE	[Not Available]	No	No	Alive	[Not Available]	C64.9	2020-03-10	C64.9	YES	4977	[Not Available]	BP	NO	YES	TUMOR FREE	[Not Available]	[Not Available]	0	2006	[Not Available]	[Not Applicable]	Kidney Clear Cell Renal Carcinoma	NA	NA	NA	NA	NA	2011-01-19
17977	PCAWG.b91e66df-724a-43b5-85da-e1003d07d4c2.TopHat2.v1.bam	267ff78b-bceb-466e-8582-c560fe227ff0	14	KIRC-US	0.152174	53	81d0d6bb-7319-4b67-bcf7-36df24e76b43	81d0d6bb-7319-4b67-bcf7-36df24e76b43.broad-mutect-v3.20160222.somatic.snv_mnv.vcf.gz	#N/A	267ff78b-bceb-466e-8582-c560fe227ff0	1	1	C64.9	64	93	NA	a09df18f-999a-4825-9367-ce68741ccb0a	FALSE	TCGA-CJ-4918	MALE	WHITE	NOT HISPANIC OR LATINO	No	No	Dead	[Not Available]	C64.9	2020-03-10	C64.9	YES	4918	[Not Available]	CJ	NO	YES	WITH TUMOR	[Not Available]	[Not Available]	0	2005	[Not Available]	[Not Applicable]	Kidney Clear Cell Renal Carcinoma	NA	NA	NA	NA	NA	2011-02-08
18016	PCAWG.0821f0f7-09fc-47f0-9695-9093a831cca1.TopHat2.v1.bam	577847b9-f9b6-4954-868f-3d5ab2b4f694	14	KIRC-US	0.186047	204	64446aec-c125-4c81-b9cc-62482cb1aaed	#N/A	#N/A	577847b9-f9b6-4954-868f-3d5ab2b4f694	1	0	C64.9	67	NA	25	bafde5b4-2497-4918-bc21-5edf4d8da2b9	FALSE	TCGA-CZ-5453	MALE	WHITE	[Not Available]	No	No	Alive	[Not Available]	C64.9	2020-03-10	C64.9	YES	5453	[Not Available]	CZ	NO	YES	[Not Available]	[Not Available]	[Not Available]	0	2006	[Not Available]	[Not Applicable]	Kidney Clear Cell Renal Carcinoma	NA	NA	NA	NA	NA	2011-03-10
18164	PCAWG.ab13f512-24e0-48ca-bd35-792cf5d0e34a.TopHat2.v1.bam	9ecdde9c-2179-4830-bd10-c4fa40f26066	14	KIRC-US	0.0714286	120	db4592fb-13c2-4d61-9dc3-a5d43def8d4b	#N/A	#N/A	9ecdde9c-2179-4830-bd10-c4fa40f26066	0	0	C64.9	62	NA	374	86dc643d-104f-4b35-adab-976d7031dd7b	FALSE	TCGA-BP-4756	FEMALE	ASIAN	[Not Available]	No	No	Alive	[Not Available]	C64.9	2020-03-10	C64.9	YES	4756	[Not Available]	BP	NO	YES	TUMOR FREE	[Not Available]	[Not Available]	0	2003	[Not Available]	[Not Applicable]	Kidney Clear Cell Renal Carcinoma	NA	NA	NA	NA	NA	2011-01-06
18392	PCAWG.2fc626b0-bfdd-43c4-bc88-078f1c89d513.TopHat2.v1.bam	80c4fc5b-dc7d-4308-8c81-6e83625963b5	14	KIRC-US	0.1	88	fbf937f1-5f30-470c-8a77-46cd1c41e073	#N/A	#N/A	80c4fc5b-dc7d-4308-8c81-6e83625963b5	1	0	C64.9	78	NA	2080	f0ba4e91-14ac-45d5-b67a-f7834fb3ae12	FALSE	TCGA-BP-4781	MALE	WHITE	[Not Available]	No	No	Alive	[Not Available]	C64.9	2020-03-10	C64.9	YES	4781	[Not Available]	BP	NO	YES	TUMOR FREE	[Not Available]	[Not Available]	0	2005	[Not Available]	[Not Applicable]	Kidney Clear Cell Renal Carcinoma	NA	NA	NA	NA	NA	2011-05-04
18452	PCAWG.07316130-3eec-4d63-86cf-cdf167dc5bb4.TopHat2.v1.bam	9f632fc3-2241-469a-a14a-cd537350155f	14	KIRC-US	0.170213	55	d7f1db09-8ba0-4b76-bcd2-01c14165f0d5	d7f1db09-8ba0-4b76-bcd2-01c14165f0d5.broad-mutect-v3.20160222.somatic.snv_mnv.vcf.gz	#N/A	9f632fc3-2241-469a-a14a-cd537350155f	0	0	C64.9	48	NA	776	c8d1ed12-617e-4385-a26f-dddb23807161	FALSE	TCGA-A3-3370	FEMALE	WHITE	NOT HISPANIC OR LATINO	No	No	Alive	[Not Available]	C64.9	2020-03-10	C64.9	YES	3370	[Not Available]	A3	NO	YES	TUMOR FREE	[Not Available]	[Not Available]	0	2006	[Not Available]	[Not Applicable]	Kidney Clear Cell Renal Carcinoma	NA	NA	NA	NA	NA	2011-01-31
18572	PCAWG.4bee71f6-858a-4fa4-a31a-29641a4d5c80.TopHat2.v1.bam	2ed3296a-5b10-40d8-8af4-90dc031657cd	14	KIRC-US	0.0588235	54	a56cd282-f6c5-4373-b3d8-676562894598	a56cd282-f6c5-4373-b3d8-676562894598.broad-mutect-v3.20160222.somatic.snv_mnv.vcf.gz	#N/A	2ed3296a-5b10-40d8-8af4-90dc031657cd	0	1	C64.9	71	683	NA	8085dc91-fe52-46a7-bdbc-28c1248e3b23	FALSE	TCGA-AK-3455	FEMALE	WHITE	NOT HISPANIC OR LATINO	Yes	No	Dead	[Not Available]	C64.9	2020-03-10	C64.9	YES	3455	[Not Available]	AK	NO	YES	[Not Available]	[Not Available]	[Not Available]	0	2007	[Not Available]	[Not Applicable]	Kidney Clear Cell Renal Carcinoma	NA	NA	NA	NA	NA	2011-03-08
18651	PCAWG.8be311f0-354b-4fdf-bb58-e787c1f09466.TopHat2.v1.bam	4b2ec8aa-8460-440e-b75b-6b92ae7a3ffc	14	KIRC-US	0.19403	80	bcf54c96-2b62-4e24-926f-d77576250dd1	#N/A	#N/A	4b2ec8aa-8460-440e-b75b-6b92ae7a3ffc	0	0	C64.9	67	NA	1398	8c74e5f9-7eea-4b47-8463-e7bd8b16a931	FALSE	TCGA-DV-5566	FEMALE	WHITE	NOT HISPANIC OR LATINO	Yes	No	Alive	[Not Available]	C64.9	2020-03-10	C64.9	YES	5566	[Not Available]	DV	NO	YES	WITH TUMOR	[Not Available]	[Not Available]	0	2007	[Not Available]	[Not Applicable]	Kidney Clear Cell Renal Carcinoma	NA	NA	NA	NA	NA	2011-03-28
18671	PCAWG.61d384a2-0581-4c92-9598-d77357b4a705.TopHat2.v1.bam	781acafa-a58b-4180-bbca-c5b675d51b17	14	KIRC-US	0.216216	45	d991f23a-dc1b-427a-b798-bd4187d3aa02	#N/A	#N/A	781acafa-a58b-4180-bbca-c5b675d51b17	1	1	C64.9	75	1463	NA	907450e4-45a5-4ea5-8f3e-ef9e25670d67	FALSE	TCGA-BP-5168	MALE	WHITE	[Not Available]	Yes	No	Dead	[Not Available]	C64.9	2020-03-10	C64.9	YES	5168	[Not Available]	BP	NO	YES	TUMOR FREE	[Not Available]	[Not Available]	0	2002	[Not Available]	[Not Applicable]	Kidney Clear Cell Renal Carcinoma	NA	NA	NA	NA	NA	2011-01-21
18701	PCAWG.1d8bab8e-338a-4c52-aefe-c9ee0bac6b73.TopHat2.v1.bam	f5759059-c0e3-4f1a-af96-5c7197d3c33c	14	KIRC-US	0.0357143	29	fa5e2900-95e7-4700-9707-a329cd0c77fd	#N/A	#N/A	f5759059-c0e3-4f1a-af96-5c7197d3c33c	1	1	C64.9	60	445	NA	ba2520be-08bc-42f6-86ae-43fd8a2651cf	FALSE	TCGA-CZ-5987	MALE	WHITE	NOT HISPANIC OR LATINO	No	No	Dead	[Not Available]	C64.9	2020-03-10	C64.9	YES	5987	[Not Available]	CZ	NO	YES	WITH TUMOR	[Not Available]	[Not Available]	0	2006	[Not Available]	[Not Applicable]	Kidney Clear Cell Renal Carcinoma	NA	NA	NA	NA	NA	2011-05-04
18839	PCAWG.4ab74f72-d4e0-4954-b88d-e65f995085c2.TopHat2.v1.bam	bbbce1ba-c739-43ba-b9cf-a4f746491ae3	14	KIRC-US	0.111111	50	39c55051-e1bc-4081-962a-17205645de45	39c55051-e1bc-4081-962a-17205645de45.broad-mutect-v3.20160222.somatic.snv_mnv.vcf.gz	#N/A	bbbce1ba-c739-43ba-b9cf-a4f746491ae3	1	0	C64.9	61	NA	15	90a52606-f764-4c74-a3a4-8b779e8e76c0	FALSE	TCGA-B2-4102	MALE	WHITE	NOT HISPANIC OR LATINO	No	No	Alive	[Not Available]	C64.9	2020-03-10	C64.9	YES	4102	[Not Available]	B2	YES	NO	TUMOR FREE	[Not Available]	[Not Available]	0	2010	[Not Available]	[Not Applicable]	Kidney Clear Cell Renal Carcinoma	NA	NA	NA	NA	NA	2010-10-27
18988	PCAWG.3abb0bc9-3124-4538-add6-8ab9c1b3cc85.TopHat2.v1.bam	1adb05d4-e1ca-4ede-81c7-ff24a243abae	14	KIRC-US	0.192661	130	252a1c43-f954-44d7-8e31-6bcd0157a05c	#N/A	#N/A	1adb05d4-e1ca-4ede-81c7-ff24a243abae	1	0	C64.9	83	NA	111	0cf1ef00-d250-4f53-8481-f2f34131bcc1	FALSE	TCGA-B2-4099	MALE	WHITE	NOT HISPANIC OR LATINO	No	No	Alive	[Not Available]	C64.9	2020-03-10	C64.9	YES	4099	[Not Available]	B2	YES	NO	TUMOR FREE	[Not Available]	[Not Available]	0	2010	[Not Available]	[Not Applicable]	Kidney Clear Cell Renal Carcinoma	NA	NA	NA	NA	NA	2010-10-27
19028	PCAWG.f821aefd-9919-4467-9e79-0d5ca6974603.TopHat2.v1.bam	659294b9-ded9-498a-bc00-c1d4d456aa4a	14	KIRC-US	0.0955882	149	0f53e757-1823-409f-a0ea-249270728e15	#N/A	#N/A	659294b9-ded9-498a-bc00-c1d4d456aa4a	1	0	C64.9	50	NA	319	c4b85b89-133f-44d0-9760-026047dc5ec4	FALSE	TCGA-A3-3363	MALE	ASIAN	[Not Available]	No	No	Alive	[Not Available]	C64.9	2020-03-10	C64.9	YES	3363	[Not Available]	A3	NO	YES	TUMOR FREE	[Not Available]	[Not Available]	0	2006	[Not Available]	[Not Applicable]	Kidney Clear Cell Renal Carcinoma	NA	NA	NA	NA	NA	2010-05-11
19048	PCAWG.b7bacade-ef74-49eb-9cdd-f1ba42342dc8.TopHat2.v1.bam	11ab53c8-6366-4bc9-b60d-23e6ed2d1cae	14	KIRC-US	0.107692	72	f64e9609-d75d-400c-a92d-d77fd54d6c29	#N/A	#N/A	11ab53c8-6366-4bc9-b60d-23e6ed2d1cae	1	0	C64.9	64	NA	735	875f0c19-ac45-4724-860f-83e457763229	FALSE	TCGA-A3-3372	MALE	WHITE	[Not Available]	No	No	Alive	[Not Available]	C64.9	2020-03-10	C64.9	YES	3372	[Not Available]	A3	NO	YES	TUMOR FREE	[Not Available]	[Not Available]	0	2007	[Not Available]	[Not Applicable]	Kidney Clear Cell Renal Carcinoma	NA	NA	NA	NA	NA	2010-05-11
19228	PCAWG.1d9f278e-7360-4acf-be12-0c0ef0a870f2.TopHat2.v1.bam	4fca10bd-988a-47f9-8ed5-037c0d59d70c	14	KIRC-US	0.226415	65	bada0a2b-88cc-4f38-9be5-f4b698ae4db1	bada0a2b-88cc-4f38-9be5-f4b698ae4db1.broad-mutect-v3.20160222.somatic.snv_mnv.vcf.gz	#N/A	4fca10bd-988a-47f9-8ed5-037c0d59d70c	1	0	C64.9	51	NA	1186	38857662-616d-4eab-bedf-132614396f5e	FALSE	TCGA-A3-3324	MALE	WHITE	[Not Available]	No	No	Alive	[Not Available]	C64.9	2020-03-10	C64.9	YES	3324	[Not Available]	A3	NO	YES	TUMOR FREE	[Not Available]	[Not Available]	0	2006	[Not Available]	[Not Applicable]	Kidney Clear Cell Renal Carcinoma	NA	NA	NA	NA	NA	2010-04-20
19380	PCAWG.b51b53fe-4bc7-426a-8ae8-66f40b0c0ee6.TopHat2.v1.bam	78048432-2de1-498c-9cf1-9c5bd43daa39	14	KIRC-US	0.126126	125	267a9862-17bd-4056-ba4a-1f373736ffbb	267a9862-17bd-4056-ba4a-1f373736ffbb.broad-mutect-v3.20160222.somatic.snv_mnv.vcf.gz	#N/A	78048432-2de1-498c-9cf1-9c5bd43daa39	0	0	C64.9	58	NA	1498	522d2d70-2a45-4aef-9bc4-d39c2c31225d	FALSE	TCGA-CJ-4870	FEMALE	BLACK OR AFRICAN AMERICAN	NOT HISPANIC OR LATINO	No	No	Alive	[Not Available]	C64.9	2020-03-10	C64.9	YES	4870	[Not Available]	CJ	NO	YES	TUMOR FREE	[Not Available]	[Not Available]	0	2004	[Not Available]	[Not Applicable]	Kidney Clear Cell Renal Carcinoma	NA	NA	NA	NA	NA	2011-01-21
1954	PCAWG.992f1d95-109c-4783-9392-c7587a539e8e.TopHat2.v1.bam	6956473b-92e5-4069-a26b-b48e280e76f2	8	BRCA-US	0.152	144	97064332-1d4f-4571-93ff-354ffe6d7df9	#N/A	#N/A	6956473b-92e5-4069-a26b-b48e280e76f2	0	0	C50.9	40	NA	7067	107d9cf9-0d43-421a-85e4-41b108b6ae98	FALSE	TCGA-B6-A0RU	FEMALE	WHITE	NOT HISPANIC OR LATINO	No	No	Alive	[Not Available]	C50.9	2020-03-23	C50.9	YES	A0RU	[Not Available]	B6	NO	YES	TUMOR FREE	[Not Available]	[Not Available]	0	1990	[Not Available]	[Not Applicable]	NA	[Not Available]	Tumor resection	[Not Applicable]	NA	NA	2010-11-02
19733	PCAWG.55751426-ad73-46b3-b5a0-c1102c312433.TopHat2.v1.bam	0487fc41-386c-4d76-9084-daf959bf5e98	14	KIRC-US	0.103448	64	3feac02a-c99f-4dd9-9eff-e4f5e87f7dc5	3feac02a-c99f-4dd9-9eff-e4f5e87f7dc5.broad-mutect-v3.20160222.somatic.snv_mnv.vcf.gz	#N/A	0487fc41-386c-4d76-9084-daf959bf5e98	1	0	C64.9	51	NA	2609	1f05c88e-8484-4d8c-b56a-646e8ad1d76e	FALSE	TCGA-CW-5585	MALE	WHITE	NOT HISPANIC OR LATINO	No	No	Alive	[Not Available]	C64.9	2020-03-10	C64.9	YES	5585	[Not Available]	CW	[Not Available]	[Not Available]	WITH TUMOR	[Not Available]	[Not Available]	0	2003	[Not Available]	[Not Applicable]	Kidney Clear Cell Renal Carcinoma	NA	NA	NA	NA	NA	2011-03-01
20416	PCAWG.ccb8999d-ebc9-4bb9-9b51-991f12857e62.TopHat2.v1.bam	7664c241-b369-4d76-9cd1-7f2bdc1d267f	14	KIRC-US	0.0735294	73	54842328-9432-4820-8976-7964bf9bf147	54842328-9432-4820-8976-7964bf9bf147.broad-mutect-v3.20160222.somatic.snv_mnv.vcf.gz	#N/A	7664c241-b369-4d76-9cd1-7f2bdc1d267f	0	0	C64.9	53	NA	1625	17133481-1280-4064-b0b9-85c7fce32f51	FALSE	TCGA-BP-4326	FEMALE	WHITE	[Not Available]	No	No	Alive	[Not Available]	C64.9	2020-03-10	C64.9	YES	4326	[Not Available]	BP	NO	YES	TUMOR FREE	[Not Available]	[Not Available]	0	2002	[Not Available]	[Not Applicable]	Kidney Clear Cell Renal Carcinoma	NA	NA	NA	NA	NA	2010-12-23
2055	PCAWG.713244f7-527f-489b-a6b3-d051cc240069.TopHat2.v1.bam	441919eb-8c9f-478c-bda3-8de4f8295e8a	8	BRCA-US	0.11875	179	d5372745-95cf-4572-a6e7-e7f5b796911a	d5372745-95cf-4572-a6e7-e7f5b796911a.broad-mutect-v3.20160222.somatic.snv_mnv.vcf.gz	#N/A	441919eb-8c9f-478c-bda3-8de4f8295e8a	0	0	C50.9	67	NA	0	af379e83-fd68-4e96-a74d-e655c46f2e7f	FALSE	TCGA-C8-A12L	FEMALE	ASIAN	NOT HISPANIC OR LATINO	No	No	Alive	[Not Available]	C50.9	2000-03-01	C50.9	YES	A12L	[Not Available]	C8	YES	NO	TUMOR FREE	[Not Available]	[Not Available]	0	2010	[Not Available]	[Not Applicable]	NA	[Not Available]	Other method, specify:	Patey's Suregery	NA	NA	2011-04-12
20768	PCAWG.3e13c328-07db-4425-ab51-d662fc96e8a1.TopHat2.v1.bam	a121406a-30b2-4717-ae96-edcb17d911e2	20	KIRP-US	0.189655	138	0ed63d84-d3fe-4289-9255-35f4a03b703b	0ed63d84-d3fe-4289-9255-35f4a03b703b.broad-mutect-v3.20160222.somatic.snv_mnv.vcf.gz	#N/A	a121406a-30b2-4717-ae96-edcb17d911e2	1	0	C64.1	53	NA	329	f3858f95-d8d9-420e-a233-ada201573033	FALSE	TCGA-B9-4115	MALE	BLACK OR AFRICAN AMERICAN	NOT HISPANIC OR LATINO	No	No	Alive	[Not Available]	C64.1	1960-03-01	C64.9	YES	4115	[Not Available]	B9	NO	YES	TUMOR FREE	[Not Available]	[Not Available]	0	2009	[Not Available]	[Not Applicable]	Kidney Papillary Renal Cell Carcinoma	NA	NA	NA	183	130	2010-11-17
20770	PCAWG.84363a27-1ccf-4a3d-b75e-7f3de47512c6.TopHat2.v1.bam	71b35cd8-ecee-4599-bb24-b1ef78118423	20	KIRP-US	0.0945946	81	6ba5f81a-b7a0-4c18-a112-2e11094eec85	6ba5f81a-b7a0-4c18-a112-2e11094eec85.broad-mutect-v3.20160222.somatic.snv_mnv.vcf.gz	#N/A	71b35cd8-ecee-4599-bb24-b1ef78118423	0	0	C64.1	48	NA	14	bce3540d-dda8-4a4b-aabd-c3ba78a2d97f	FALSE	TCGA-B9-4117	FEMALE	BLACK OR AFRICAN AMERICAN	NOT HISPANIC OR LATINO	No	No	Alive	[Not Available]	C64.1	1960-03-01	C64.9	YES	4117	[Not Available]	B9	NO	YES	TUMOR FREE	[Not Available]	[Not Available]	0	2009	[Not Available]	[Not Applicable]	Kidney Papillary Renal Cell Carcinoma	NA	NA	NA	180	101	2010-11-17
2078	PCAWG.a794392b-e8c9-4cee-b7fa-aec3b96f6c55.TopHat2.v1.bam	f6e1ec78-5ad9-4879-9b7e-262d17b166ad	8	BRCA-US	0.163043	107	9c70688d-6e43-4520-9262-eaae4e4d597d	#N/A	#N/A	f6e1ec78-5ad9-4879-9b7e-262d17b166ad	0	1	C50.9	50	1142	NA	04014ff1-a7ec-4076-bdb7-b4c75e82028e	FALSE	TCGA-BH-A18R	FEMALE	WHITE	NOT HISPANIC OR LATINO	No	No	Dead	[Not Available]	C50.9	2000-03-01	C50.9	YES	A18R	[Not Available]	BH	NO	YES	TUMOR FREE	[Not Available]	[Not Available]	0	2001	[Not Available]	[Not Applicable]	NA	[Not Available]	Incisional Biopsy	[Not Applicable]	NA	NA	2011-07-03
20780	PCAWG.1e791309-0b14-45ff-9787-0747938d16c6.TopHat2.v1.bam	5c9a6c40-982e-45c7-98d3-aeb6cad16986	20	KIRP-US	0.12766	106	f03330dd-c616-4ad5-abc3-6d6b0445e9e9	#N/A	#N/A	5c9a6c40-982e-45c7-98d3-aeb6cad16986	1	1	C64.1	64	1536	NA	acec5219-96a0-416d-a8e2-6921ff10eb4e	FALSE	TCGA-B9-4113	MALE	BLACK OR AFRICAN AMERICAN	NOT HISPANIC OR LATINO	No	No	Dead	[Not Available]	C64.1	1960-03-01	C64.9	YES	4113	[Not Available]	B9	NO	YES	TUMOR FREE	[Not Available]	[Not Available]	0	2002	[Not Available]	[Not Applicable]	Kidney Papillary Renal Cell Carcinoma	NA	NA	NA	[Not Available]	111	2010-11-16
20829	PCAWG.6c467b65-497f-4902-b40f-68a24b8c66d4.TopHat2.v1.bam	2666ab3e-f2b9-4b3d-bfce-aac2a4bafe62	20	KIRP-US	0.179487	138	72293a70-9dc8-4e4a-acdc-c74587a90420	#N/A	#N/A	2666ab3e-f2b9-4b3d-bfce-aac2a4bafe62	0	0	C64.1	59	NA	126	1e060a24-b1e9-488c-97ac-fdab50ea6a3f	FALSE	TCGA-B3-3926	FEMALE	WHITE	NOT HISPANIC OR LATINO	No	No	Alive	[Not Available]	C64.1	1960-03-01	C64.9	YES	3926	[Not Available]	B3	YES	NO	TUMOR FREE	[Not Available]	[Not Available]	0	2010	[Not Available]	[Not Applicable]	Kidney Papillary Renal Cell Carcinoma	NA	NA	NA	[Not Available]	[Not Available]	2010-10-29
2084	PCAWG.d55649ed-2634-47d9-8480-51ef964a5743.TopHat2.v1.bam	aeb6a3a6-b57a-4c53-90e6-e833777dd2a1	8	BRCA-US	0.177215	93	aa58c09a-7799-4675-8310-d270224b163e	aa58c09a-7799-4675-8310-d270224b163e.broad-mutect-v3.20160222.somatic.snv_mnv.vcf.gz	#N/A	aeb6a3a6-b57a-4c53-90e6-e833777dd2a1	0	0	C50.9	82	NA	747	ba274a8d-d079-42e3-b5ff-474602ba85bc	FALSE	TCGA-BH-A0H6	FEMALE	WHITE	[Not Available]	No	No	Alive	[Not Available]	C50.9	2000-03-01	C50.9	YES	A0H6	[Not Available]	BH	NO	YES	TUMOR FREE	[Not Available]	[Not Available]	0	2008	[Not Available]	[Not Applicable]	NA	[Not Available]	Core needle biopsy	[Not Applicable]	NA	NA	2010-11-10
20849	PCAWG.3fec6659-f43a-46bd-8496-abf23f082676.TopHat2.v1.bam	4edd92e1-5da5-49a3-80e4-fa456aa425b8	20	KIRP-US	0.111111	50	e6801359-d1d7-4871-b2fb-180674a2e469	e6801359-d1d7-4871-b2fb-180674a2e469.broad-mutect-v3.20160222.somatic.snv_mnv.vcf.gz	#N/A	4edd92e1-5da5-49a3-80e4-fa456aa425b8	0	0	C64.1	75	NA	93	f0fc64bb-44e3-441c-9076-541ff80e932d	FALSE	TCGA-B9-4116	FEMALE	BLACK OR AFRICAN AMERICAN	NOT HISPANIC OR LATINO	No	No	Alive	[Not Available]	C64.1	1960-03-01	C64.9	YES	4116	[Not Available]	B9	NO	YES	TUMOR FREE	[Not Available]	[Not Available]	0	2010	[Not Available]	[Not Applicable]	Kidney Papillary Renal Cell Carcinoma	NA	NA	NA	155	75	2010-11-17
20863	PCAWG.d5e5ef29-b60d-462e-becc-bd905d250163.TopHat2.v1.bam	a6e960af-3ca5-42fb-b546-451c2583282d	20	KIRP-US	0.0271739	189	bef23192-57cd-4301-b7a7-5e82ca62482d	#N/A	#N/A	a6e960af-3ca5-42fb-b546-451c2583282d	1	0	C64.1	41	NA	34	3e4d8011-1de3-4bd1-a091-1ce6fac00923	FALSE	TCGA-B9-4617	MALE	BLACK OR AFRICAN AMERICAN	NOT HISPANIC OR LATINO	No	No	Alive	[Not Available]	C64.1	1960-03-01	C64.9	YES	4617	[Not Available]	B9	NO	YES	TUMOR FREE	[Not Available]	[Not Available]	0	2010	[Not Available]	[Not Applicable]	Kidney Papillary Renal Cell Carcinoma	NA	NA	NA	175	103	2010-11-17
20867	PCAWG.2913df27-597d-4ee0-a0a1-e4f8a6c819fe.TopHat2.v1.bam	75a53bff-bf0f-4ad8-9b8e-14a27914d4f2	20	KIRP-US	0.176471	80	42f88b95-fa12-47c7-93f1-cf72f207291c	42f88b95-fa12-47c7-93f1-cf72f207291c.broad-mutect-v3.20160222.somatic.snv_mnv.vcf.gz	#N/A	75a53bff-bf0f-4ad8-9b8e-14a27914d4f2	1	0	C64.1	52	NA	110	18550c04-1a57-461e-8b43-ce36942200fe	FALSE	TCGA-B3-3925	MALE	WHITE	NOT HISPANIC OR LATINO	No	No	Alive	[Not Available]	C64.1	1960-03-01	C64.9	YES	3925	[Not Available]	B3	YES	NO	TUMOR FREE	[Not Available]	[Not Available]	0	2010	[Not Available]	[Not Applicable]	Kidney Papillary Renal Cell Carcinoma	NA	NA	NA	[Not Available]	[Not Available]	2010-10-29
20905	PCAWG.c0216334-bffb-4218-acc4-e90e24cb56a8.TopHat2.v1.bam	a7bf785f-0539-4899-ac21-47d1fc347ee8	20	KIRP-US	0.123288	82	14dd86c1-dfb3-4124-a453-4d64223bc048	#N/A	#N/A	a7bf785f-0539-4899-ac21-47d1fc347ee8	1	0	C64.1	55	NA	763	cc859e7b-19ed-4785-b12a-51fbb49c01a1	FALSE	TCGA-AL-3473	MALE	WHITE	NOT HISPANIC OR LATINO	No	No	Alive	[Not Available]	C64.1	1960-03-01	C64.9	YES	3473	[Not Available]	AL	NO	YES	TUMOR FREE	[Not Available]	[Not Available]	0	2008	[Not Available]	[Not Applicable]	Kidney Papillary Renal Cell Carcinoma	NA	NA	NA	185	96	2010-11-15
20928	PCAWG.f5ef55ba-58ae-40cc-a645-95d66cd944c7.TopHat2.v1.bam	9fc40b03-0b56-4b1f-93ed-dbc455ae3fd9	20	KIRP-US	0.125	27	642e1379-1061-40bc-9a4c-f7c191e84d9d	642e1379-1061-40bc-9a4c-f7c191e84d9d.broad-mutect-v3.20160222.somatic.snv_mnv.vcf.gz	#N/A	9fc40b03-0b56-4b1f-93ed-dbc455ae3fd9	1	1	C64.1	41	293	NA	79010c1d-1ace-44d1-856b-28aed408ba73	FALSE	TCGA-AL-3466	MALE	WHITE	NOT HISPANIC OR LATINO	No	No	Dead	[Not Available]	C64.1	1960-03-01	C64.9	YES	3466	[Not Available]	AL	NO	YES	WITH TUMOR	[Not Available]	[Not Available]	0	2004	[Not Available]	[Not Applicable]	Kidney Papillary Renal Cell Carcinoma	NA	NA	NA	175	70	2010-11-15
2096	PCAWG.f26e73ea-9282-4e81-a70d-9fad49c91109.TopHat2.v1.bam	4e6edfe6-adcb-4c12-8ff4-38a79f5887e8	8	BRCA-US	0.25	95	c61ded54-f80e-4da8-b1d8-e22551c96118	#N/A	#N/A	4e6edfe6-adcb-4c12-8ff4-38a79f5887e8	0	1	C50.9	61	2097	NA	6049cfdd-5a0a-46c4-ad24-bdbf1ab25f3f	FALSE	TCGA-B6-A0X5	FEMALE	BLACK OR AFRICAN AMERICAN	NOT HISPANIC OR LATINO	No	No	Dead	[Not Available]	C50.9	2000-03-01	C50.9	YES	A0X5	[Not Available]	B6	NO	YES	WITH TUMOR	[Not Available]	[Not Available]	0	1995	[Not Available]	[Not Applicable]	NA	[Not Available]	[Not Available]	[Not Applicable]	NA	NA	2010-12-14
21024	PCAWG.1b88b184-bc65-4406-a286-0fc94d61eea4.TopHat2.v1.bam	eb14339d-fefa-46c3-99a6-55268384361a	2	LAML-US	0.136364	25	fa40b7ea-63b5-45a7-a434-0d4f50b58d49	#N/A	#N/A	eb14339d-fefa-46c3-99a6-55268384361a	1	0	C92	63	NA	1551	af19eb31-2073-44cd-beaf-1dd97f73c5c4	TRUE	TCGA-AB-2995	MALE	WHITE	NOT HISPANIC OR LATINO	No	No	Alive	[Not Available]	[Not Available]	[Not Available]	[Not Available]	YES	2995	[Not Available]	AB	NA	NA	NA	NA	NA	NA	2005	NA	NA	NA	NA	[Not Available]	NA	NA	NA	2010-12-14
21033	PCAWG.4588e050-e15f-476f-9065-ba747bdd3736.TopHat2.v1.bam	b234d53e-cc20-41c0-9f21-31db53570a37	2	LAML-US	0	12	b2a7cdc3-4574-4d50-9dfb-a8a58db9b2d2	b2a7cdc3-4574-4d50-9dfb-a8a58db9b2d2.broad-mutect-v3.20160222.somatic.snv_mnv.vcf.gz	#N/A	b234d53e-cc20-41c0-9f21-31db53570a37	0	1	C92	68	609	NA	97458ece-c197-43c4-b1a2-4545877030da	TRUE	TCGA-AB-2973	FEMALE	WHITE	NOT HISPANIC OR LATINO	No	No	Dead	[Not Available]	[Not Available]	[Not Available]	[Not Available]	YES	2973	[Not Available]	AB	NA	NA	NA	NA	NA	NA	2007	NA	NA	NA	NA	[Not Available]	NA	NA	NA	2010-12-14
21039	PCAWG.7ec9e97b-8bef-4fb0-8639-cec88e770dbd.TopHat2.v1.bam	93ff9379-d1a1-412f-a776-c53397ba0dc3	2	LAML-US	0.0606061	35	46b127f4-a3de-486c-8b90-d300ee13b182	46b127f4-a3de-486c-8b90-d300ee13b182.broad-mutect-v3.20160222.somatic.snv_mnv.vcf.gz	#N/A	93ff9379-d1a1-412f-a776-c53397ba0dc3	1	1	C92	54	0	NA	5826b0e5-7cdd-4bee-90bf-7eeaa5dbb786	TRUE	TCGA-AB-2975	MALE	BLACK OR AFRICAN AMERICAN	NOT HISPANIC OR LATINO	No	No	Dead	[Not Available]	[Not Available]	[Not Available]	[Not Available]	YES	2975	[Not Available]	AB	NA	NA	NA	NA	NA	NA	2007	NA	NA	NA	NA	[Not Available]	NA	NA	NA	2010-12-14
21115	PCAWG.bae3bd60-74cf-466b-b488-5918b8045ef7.TopHat2.v1.bam	05924106-07f6-44ca-ba15-7452b8a657e4	2	LAML-US	0.0769231	28	8bcc8c06-8c33-4409-8a0c-87723323dcce	8bcc8c06-8c33-4409-8a0c-87723323dcce.broad-mutect-v3.20160222.somatic.snv_mnv.vcf.gz	#N/A	05924106-07f6-44ca-ba15-7452b8a657e4	1	1	C92	60	335	NA	7fef0511-674c-410c-9e22-75a8e34d3c8d	TRUE	TCGA-AB-2965	MALE	WHITE	NOT HISPANIC OR LATINO	No	Yes	Dead	[Not Available]	[Not Available]	[Not Available]	[Not Available]	YES	2965	[Not Available]	AB	NA	NA	NA	NA	NA	NA	2006	NA	NA	NA	NA	[Not Available]	NA	NA	NA	2010-12-14
2114	PCAWG.a85abe50-4a7b-4c06-a593-ae4264d93bc0.TopHat2.v1.bam	96457ebf-ae88-41f4-97e5-cdc3163418aa	8	BRCA-US	0.114286	117	25e4cad7-2403-4992-9cbc-433574673549	#N/A	#N/A	96457ebf-ae88-41f4-97e5-cdc3163418aa	0	0	C50.9	69	NA	461	b320ef72-23c4-41ad-a775-d64b2bca6dab	FALSE	TCGA-BH-A0H0	FEMALE	WHITE	[Not Available]	No	No	Alive	[Not Available]	C50.9	2000-03-01	C50.9	YES	A0H0	[Not Available]	BH	NO	YES	TUMOR FREE	[Not Available]	[Not Available]	0	2009	[Not Available]	[Not Applicable]	NA	[Not Available]	Core needle biopsy	[Not Applicable]	NA	NA	2010-11-10
21155	PCAWG.5a372c2d-ce65-47c3-9bdc-54d2dbbf7213.TopHat2.v1.bam	a436f4d7-018e-44e3-a615-9c33fcc1167d	2	LAML-US	0.0454545	23	7a27cf8c-6993-4e70-88eb-867073453891	7a27cf8c-6993-4e70-88eb-867073453891.broad-mutect-v3.20160222.somatic.snv_mnv.vcf.gz	#N/A	a436f4d7-018e-44e3-a615-9c33fcc1167d	0	1	C92	82	30	NA	a45f74c2-361b-4234-b831-d844cff21487	TRUE	TCGA-AB-2972	FEMALE	WHITE	NOT HISPANIC OR LATINO	No	No	Dead	[Not Available]	[Not Available]	[Not Available]	[Not Available]	YES	2972	[Not Available]	AB	NA	NA	NA	NA	NA	NA	2007	NA	NA	NA	NA	[Not Available]	NA	NA	NA	2010-12-14
21170	PCAWG.808e9937-6986-41b4-8406-74701267514d.TopHat2.v1.bam	c147d12e-5e96-484e-bbe7-dc2f11f889bf	2	LAML-US	0.190476	25	0ed17783-f51e-43d5-8852-5e2ec3e97620	0ed17783-f51e-43d5-8852-5e2ec3e97620.broad-mutect-v3.20160222.somatic.snv_mnv.vcf.gz	#N/A	c147d12e-5e96-484e-bbe7-dc2f11f889bf	0	1	C92	75	184	NA	0719685c-2d82-4f7d-963f-151f0e3b52ba	TRUE	TCGA-AB-2987	FEMALE	WHITE	NOT HISPANIC OR LATINO	No	Yes	Dead	[Not Available]	[Not Available]	[Not Available]	[Not Available]	YES	2987	[Not Available]	AB	NA	NA	NA	NA	NA	NA	2008	NA	NA	NA	NA	[Not Available]	NA	NA	NA	2010-12-14
21199	PCAWG.5416ac01-d888-4ecf-814a-497cbdaf45e0.TopHat2.v1.bam	e08f84fe-0013-4734-9966-cd734e6fedc5	2	LAML-US	0.0454545	23	fc2d6c31-dadb-45cb-9053-c87f535a77a5	fc2d6c31-dadb-45cb-9053-c87f535a77a5.broad-mutect-v3.20160222.somatic.snv_mnv.vcf.gz	#N/A	e08f84fe-0013-4734-9966-cd734e6fedc5	0	0	C92	21	NA	1885	b077ab01-14c0-428d-aced-ac0dfe59cb23	TRUE	TCGA-AB-3011	FEMALE	WHITE	NOT HISPANIC OR LATINO	No	No	Alive	[Not Available]	[Not Available]	[Not Available]	[Not Available]	YES	3011	[Not Available]	AB	NA	NA	NA	NA	NA	NA	2005	NA	NA	NA	NA	[Not Available]	NA	NA	NA	2010-12-14
21217	PCAWG.84ef891c-e087-4b60-83b9-ab1858b0564c.TopHat2.v1.bam	1c9b389c-4740-449c-a10e-a840e8531e7b	2	LAML-US	0.0208333	49	08c66839-f40c-4e38-8c49-10a963cc350f	08c66839-f40c-4e38-8c49-10a963cc350f.broad-mutect-v3.20160222.somatic.snv_mnv.vcf.gz	#N/A	1c9b389c-4740-449c-a10e-a840e8531e7b	0	0	C92	58	NA	1277	a46a42dd-0657-4cd5-99ab-37bcdebf7537	TRUE	TCGA-AB-2964	FEMALE	WHITE	NOT HISPANIC OR LATINO	No	No	Alive	[Not Available]	[Not Available]	[Not Available]	[Not Available]	YES	2964	[Not Available]	AB	NA	NA	NA	NA	NA	NA	2006	NA	NA	NA	NA	[Not Available]	NA	NA	NA	2010-12-14
21229	PCAWG.81929ba6-a393-4090-b480-d1e6ce1d1e59.TopHat2.v1.bam	2ca0c154-c4fb-4b6d-845f-f2a5a4cc2416	2	LAML-US	0.129032	35	448eb0b1-916c-4a71-a0af-926c3935405b	#N/A	#N/A	2ca0c154-c4fb-4b6d-845f-f2a5a4cc2416	0	1	C92	81	273	NA	594d2a01-5c3b-40ce-9e75-bf32d48949ba	TRUE	TCGA-AB-2985	FEMALE	WHITE	NOT HISPANIC OR LATINO	No	Yes	Dead	[Not Available]	[Not Available]	[Not Available]	[Not Available]	YES	2985	[Not Available]	AB	NA	NA	NA	NA	NA	NA	2008	NA	NA	NA	NA	[Not Available]	NA	NA	NA	2010-12-14
21373	PCAWG.1ba2510e-84ec-447c-b924-4e4c90984dec.TopHat2.v1.bam	478f29b1-6604-4e75-a492-47c384799f44	2	LAML-US	0.0666667	32	320ebe6f-48bd-40f1-9be5-1401a3bff328	#N/A	#N/A	478f29b1-6604-4e75-a492-47c384799f44	1	1	C92	68	1431	NA	df707127-3c1f-48ca-b4f5-083e978a091a	TRUE	TCGA-AB-3002	MALE	WHITE	NOT HISPANIC OR LATINO	No	No	Dead	[Not Available]	[Not Available]	[Not Available]	[Not Available]	YES	3002	[Not Available]	AB	NA	NA	NA	NA	NA	NA	2005	NA	NA	NA	NA	[Not Available]	NA	NA	NA	2010-12-14
21391	PCAWG.99697721-c39e-4043-a42c-865d3df26da1.TopHat2.v1.bam	c0c52e79-813b-45a9-8021-343aaa6663f6	2	LAML-US	0.0487805	43	5bd15984-630f-46a9-a99e-0c24b26f2ed7	#N/A	#N/A	c0c52e79-813b-45a9-8021-343aaa6663f6	1	1	C92	53	915	NA	f33dc2e9-cf49-406c-a02b-3db4ff2d86aa	TRUE	TCGA-AB-2976	MALE	WHITE	NOT HISPANIC OR LATINO	No	Yes	Dead	[Not Available]	[Not Available]	[Not Available]	[Not Available]	YES	2976	[Not Available]	AB	NA	NA	NA	NA	NA	NA	2007	NA	NA	NA	NA	[Not Available]	NA	NA	NA	2010-12-14
21541	PCAWG.c0655f95-468f-4e63-bfad-2c0e97f7dc72.TopHat2.v1.bam	90fc467c-2b0d-461d-a1b8-c2a519354367	2	LAML-US	0	17	04356a1d-2615-4729-8aab-c35440f498bb	04356a1d-2615-4729-8aab-c35440f498bb.broad-mutect-v3.20160222.somatic.snv_mnv.vcf.gz	#N/A	90fc467c-2b0d-461d-a1b8-c2a519354367	0	0	C92	61	NA	699	67ab46c2-fe45-413a-9b33-1964649300ce	TRUE	TCGA-AB-2978	FEMALE	WHITE	NOT HISPANIC OR LATINO	No	No	Alive	[Not Available]	[Not Available]	[Not Available]	[Not Available]	YES	2978	[Not Available]	AB	NA	NA	NA	NA	NA	NA	2008	NA	NA	NA	NA	[Not Available]	NA	NA	NA	2010-12-14
21583	PCAWG.30ca50fc-bd27-4d7a-bfe1-d09b5f60b771.TopHat2.v1.bam	ba9a95cf-44ce-4126-ba21-4970dfa12593	2	LAML-US	0.12	28	8c7bac04-9796-4fbf-9340-41e5a993ef09	8c7bac04-9796-4fbf-9340-41e5a993ef09.broad-mutect-v3.20160222.somatic.snv_mnv.vcf.gz	#N/A	ba9a95cf-44ce-4126-ba21-4970dfa12593	0	1	C92	68	31	NA	d8909d09-3d16-45e1-b5ce-9d8b816e7e09	TRUE	TCGA-AB-2998	FEMALE	WHITE	NOT HISPANIC OR LATINO	No	Yes	Dead	[Not Available]	[Not Available]	[Not Available]	[Not Available]	YES	2998	[Not Available]	AB	NA	NA	NA	NA	NA	NA	2008	NA	NA	NA	NA	[Not Available]	NA	NA	NA	2010-12-14
21607	PCAWG.53d81e42-430b-480f-a5a5-591e1e0c2d4c.TopHat2.v1.bam	28bb21f0-2851-4b7e-9f8a-6d0a016318e2	2	LAML-US	0.1	33	5f3d1f46-26bd-4f17-a748-dba49de28019	5f3d1f46-26bd-4f17-a748-dba49de28019.broad-mutect-v3.20160222.somatic.snv_mnv.vcf.gz	#N/A	28bb21f0-2851-4b7e-9f8a-6d0a016318e2	0	0	C92	40	NA	1826	32969a46-80db-4f81-b8b1-f9477536a586	TRUE	TCGA-AB-2991	FEMALE	WHITE	NOT HISPANIC OR LATINO	No	No	Alive	[Not Available]	[Not Available]	[Not Available]	[Not Available]	YES	2991	[Not Available]	AB	NA	NA	NA	NA	NA	NA	2004	NA	NA	NA	NA	[Not Available]	NA	NA	NA	2010-12-14
21631	PCAWG.70bb0fbf-4e70-4555-b4c3-9b7446032a08.TopHat2.v1.bam	3997c824-8b85-4e1d-b4b1-d32c26155296	2	LAML-US	0.0740741	29	8075a848-671d-4de3-9c0e-9a86251a5e93	#N/A	#N/A	3997c824-8b85-4e1d-b4b1-d32c26155296	1	0	C92	53	NA	1887	b4e8f126-7521-447c-9517-6df8ce97604f	TRUE	TCGA-AB-3012	MALE	WHITE	NOT HISPANIC OR LATINO	No	No	Alive	[Not Available]	[Not Available]	[Not Available]	[Not Available]	YES	3012	[Not Available]	AB	NA	NA	NA	NA	NA	NA	2004	NA	NA	NA	NA	[Not Available]	NA	NA	NA	2010-12-14
21803	PCAWG.76773f60-1e96-489b-ad14-f74e240fbcf4.TopHat2.v1.bam	882ecf72-433b-46fa-9bc4-628c2d943cd1	2	LAML-US	0.025641	40	2bcd56a1-1367-4b97-8f35-eceb3dce2e4d	#N/A	#N/A	882ecf72-433b-46fa-9bc4-628c2d943cd1	1	0	C92	50	NA	699	56b3b6f1-7af3-4841-8df5-d76b0c042091	TRUE	TCGA-AB-2980	MALE	WHITE	NOT HISPANIC OR LATINO	No	No	Alive	[Not Available]	[Not Available]	[Not Available]	[Not Available]	YES	2980	[Not Available]	AB	NA	NA	NA	NA	NA	NA	2008	NA	NA	NA	NA	[Not Available]	NA	NA	NA	2010-12-14
219106	PCAWG.b2afa56a-6c9f-4aad-9280-8cd04aeea306.TopHat2.v1.bam	9f45a227-1fd5-478c-a194-4a5c61b68cc3	11	COAD-US	0.216783	174	4cfb0aee-6661-478a-8694-9d8ba15e46b7	#N/A	#N/A	9f45a227-1fd5-478c-a194-4a5c61b68cc3	0	0	C18.0	55	NA	399	4e8b997a-18fe-4f2f-8d6e-a590e752c7ef	FALSE	NA	NA	NA	NA	NA	NA	NA	NA	NA	NA	NA	NA	NA	NA	NA	NA	NA	NA	NA	NA	NA	NA	NA	NA	NA	NA	NA	NA	NA	NA	NA
21924	PCAWG.60a9ce85-58a6-4a3a-a34e-5be41e6c1b9e.TopHat2.v1.bam	d3988699-70d6-43e1-b84b-9e38b4d2d2b1	2	LAML-US	0	28	bd80821b-408f-43b2-961d-f09bbb12d7f6	bd80821b-408f-43b2-961d-f09bbb12d7f6.broad-mutect-v3.20160222.somatic.snv_mnv.vcf.gz	#N/A	d3988699-70d6-43e1-b84b-9e38b4d2d2b1	1	0	C92	35	NA	1581	2b20eeea-4519-49a4-9b57-3da821cb64df	TRUE	TCGA-AB-3007	MALE	WHITE	NOT HISPANIC OR LATINO	No	No	Alive	[Not Available]	[Not Available]	[Not Available]	[Not Available]	YES	3007	[Not Available]	AB	NA	NA	NA	NA	NA	NA	2005	NA	NA	NA	NA	[Not Available]	NA	NA	NA	2010-12-14
21948	PCAWG.f00a9542-9f5b-4847-836d-bfbf60f4302e.TopHat2.v1.bam	66392380-a9fe-45b7-9191-60993f3f77f4	2	LAML-US	0.0689655	31	256c854b-e247-40dc-aa06-c99359a0b310	#N/A	#N/A	66392380-a9fe-45b7-9191-60993f3f77f4	0	0	C92	31	NA	1581	408068ca-1b80-4a91-b9c9-ca7b8bf6ccc8	TRUE	TCGA-AB-3001	FEMALE	WHITE	NOT HISPANIC OR LATINO	No	No	Alive	[Not Available]	[Not Available]	[Not Available]	[Not Available]	YES	3001	[Not Available]	AB	NA	NA	NA	NA	NA	NA	2005	NA	NA	NA	NA	[Not Available]	NA	NA	NA	2010-12-14
219585	PCAWG.31aa9f73-2a1c-4d33-951e-66d454997132.TopHat2.v1.bam	c7a2f394-3e3f-4c90-9f1e-f2be3e5b0d6b	9	THCA-US	0.129412	96	1924d200-6929-4eef-8a7f-317f8fbab915	1924d200-6929-4eef-8a7f-317f8fbab915.broad-mutect-v3.20160222.somatic.snv_mnv.vcf.gz	#N/A	c7a2f394-3e3f-4c90-9f1e-f2be3e5b0d6b	1	0	C73	85	NA	303	67f046d1-4f6a-4de1-93eb-82f46e59c060	FALSE	NA	NA	NA	NA	NA	NA	NA	NA	NA	NA	NA	NA	NA	NA	NA	NA	NA	NA	NA	NA	NA	NA	NA	NA	NA	NA	NA	NA	NA	NA	NA
219944	PCAWG.3f7d15d0-8f6f-416e-9635-6eb70613dc6d.TopHat2.v1.bam	ea0e5ae7-1f15-4504-aea3-efd1f6733304	22	SARC-US	0.0714286	60	c556f81b-8a6c-4bbb-876f-2e2ce570c185	#N/A	#N/A	ea0e5ae7-1f15-4504-aea3-efd1f6733304	1	1	C48.0	NA	427	NA	287afd58-dda3-4d13-9851-5309fdfb5b81	FALSE	NA	NA	NA	NA	NA	NA	NA	NA	NA	NA	NA	NA	NA	NA	NA	NA	NA	NA	NA	NA	NA	NA	NA	NA	NA	NA	NA	NA	NA	NA	NA
219945	PCAWG.1c22f1d2-2137-4b12-951d-5215384ef735.TopHat2.v1.bam	cd73a55f-03c1-4da0-9fa7-1ae4a263664e	22	SARC-US	0.280702	73	63db50d6-5ef2-44d0-9906-26eae74ecf44	#N/A	#N/A	cd73a55f-03c1-4da0-9fa7-1ae4a263664e	1	0	C48.0	NA	NA	62	37437d5f-bbe3-4e59-a8f6-1b66ca261150	FALSE	NA	NA	NA	NA	NA	NA	NA	NA	NA	NA	NA	NA	NA	NA	NA	NA	NA	NA	NA	NA	NA	NA	NA	NA	NA	NA	NA	NA	NA	NA	NA
219949	PCAWG.6fa6fa69-1f95-428a-9a82-56a7f532318b.TopHat2.v1.bam	854e42bc-95b2-4b77-a4b2-ffbd6c28b281	22	SARC-US	0.1	22	1c188bf5-2c99-4eb4-a774-59c75d53e643	1c188bf5-2c99-4eb4-a774-59c75d53e643.broad-mutect-v3.20160222.somatic.snv_mnv.vcf.gz	#N/A	854e42bc-95b2-4b77-a4b2-ffbd6c28b281	1	1	C48.0	NA	564	NA	0a32c62a-8ac6-4e8b-adb9-bd5ac3148dad	FALSE	NA	NA	NA	NA	NA	NA	NA	NA	NA	NA	NA	NA	NA	NA	NA	NA	NA	NA	NA	NA	NA	NA	NA	NA	NA	NA	NA	NA	NA	NA	NA
219951	PCAWG.ae0b1f6e-3c64-4f3c-a09b-cce58c463006.TopHat2.v1.bam	73d2e8ef-4e10-416a-845b-f48374e48ecb	22	SARC-US	0.193548	37	4c59fb2d-21b6-4b09-8174-6102de736e4d	#N/A	#N/A	73d2e8ef-4e10-416a-845b-f48374e48ecb	1	0	C48.0	NA	NA	1291	a65f497e-96fa-4b5a-98b5-a063263d0361	FALSE	NA	NA	NA	NA	NA	NA	NA	NA	NA	NA	NA	NA	NA	NA	NA	NA	NA	NA	NA	NA	NA	NA	NA	NA	NA	NA	NA	NA	NA	NA	NA
219952	PCAWG.e8e3b04a-58ee-49ec-8015-4d5ed6e7bca8.TopHat2.v1.bam	9517413b-b5b8-4130-8ba1-d86d44abe2ec	22	SARC-US	0.16129	72	18ec066e-8510-4921-9e35-45d85fb01e38	18ec066e-8510-4921-9e35-45d85fb01e38.broad-mutect-v3.20160222.somatic.snv_mnv.vcf.gz	#N/A	9517413b-b5b8-4130-8ba1-d86d44abe2ec	0	0	C48.0	NA	NA	960	b4d11945-89cc-4c9b-ac61-74c4b3631245	FALSE	NA	NA	NA	NA	NA	NA	NA	NA	NA	NA	NA	NA	NA	NA	NA	NA	NA	NA	NA	NA	NA	NA	NA	NA	NA	NA	NA	NA	NA	NA	NA
219954	PCAWG.b7a709a7-edd3-484f-bdd3-60c0f0c06e48.TopHat2.v1.bam	b5f27002-4277-418d-90b0-cc5a2742692e	22	SARC-US	0.0945946	81	35c797fd-ca81-4cef-b6c4-7e3776f661b3	35c797fd-ca81-4cef-b6c4-7e3776f661b3.broad-mutect-v3.20160222.somatic.snv_mnv.vcf.gz	#N/A	b5f27002-4277-418d-90b0-cc5a2742692e	0	0	C48.0	NA	NA	2271	893ee088-4dfe-490f-b77b-38af6b495e9e	FALSE	NA	NA	NA	NA	NA	NA	NA	NA	NA	NA	NA	NA	NA	NA	NA	NA	NA	NA	NA	NA	NA	NA	NA	NA	NA	NA	NA	NA	NA	NA	NA
219960	PCAWG.dae56e0c-4471-4b1b-a0d0-44a973ce2fc5.TopHat2.v1.bam	3608bfbb-2a92-4ec2-a330-bf4790a8b65c	22	SARC-US	0.1	44	3db6e6cc-1a06-49b9-834e-b6611cde4c4b	#N/A	#N/A	3608bfbb-2a92-4ec2-a330-bf4790a8b65c	1	0	C63.1	NA	NA	1834	d76925af-7481-4b3c-9ff1-c8476e419cba	FALSE	NA	NA	NA	NA	NA	NA	NA	NA	NA	NA	NA	NA	NA	NA	NA	NA	NA	NA	NA	NA	NA	NA	NA	NA	NA	NA	NA	NA	NA	NA	NA
219961	PCAWG.0031a146-0bbb-4430-bb8c-6de453881452.TopHat2.v1.bam	6b189eff-b919-49d6-8775-dbf32c9ccbba	22	SARC-US	0.128866	219	67bb70b2-b6f8-4aa9-80ce-48829f9fec56	67bb70b2-b6f8-4aa9-80ce-48829f9fec56.broad-mutect-v3.20160222.somatic.snv_mnv.vcf.gz	#N/A	6b189eff-b919-49d6-8775-dbf32c9ccbba	1	0	C48.0	NA	NA	261	7faa628a-b3ed-4767-8f06-aec35389319b	FALSE	NA	NA	NA	NA	NA	NA	NA	NA	NA	NA	NA	NA	NA	NA	NA	NA	NA	NA	NA	NA	NA	NA	NA	NA	NA	NA	NA	NA	NA	NA	NA
219962	PCAWG.592e5f7d-5933-4aab-9f00-4be24884d2b5.TopHat2.v1.bam	2ff6aede-7bcd-440b-99ab-7a023faf658e	22	SARC-US	0.196078	61	cb783f8b-d092-4104-b809-3f90b19df7df	cb783f8b-d092-4104-b809-3f90b19df7df.broad-mutect-v3.20160222.somatic.snv_mnv.vcf.gz	#N/A	2ff6aede-7bcd-440b-99ab-7a023faf658e	1	1	C48.0	NA	295	NA	0f92229d-764f-4ceb-ae80-4f9146e62b5c	FALSE	NA	NA	NA	NA	NA	NA	NA	NA	NA	NA	NA	NA	NA	NA	NA	NA	NA	NA	NA	NA	NA	NA	NA	NA	NA	NA	NA	NA	NA	NA	NA
219964	PCAWG.21d93646-2bdf-45a5-83c5-1f5faa3dd49d.TopHat2.v1.bam	f75d2589-fd7b-49a1-a1c8-0b4726b81f3c	22	SARC-US	0.28125	41	968929b0-6bfb-4a2c-bd4d-570bfcdb8a6a	#N/A	#N/A	f75d2589-fd7b-49a1-a1c8-0b4726b81f3c	1	0	C48.0	NA	NA	1309	e4da8810-e393-4661-a4b9-307c4c7cdc56	FALSE	NA	NA	NA	NA	NA	NA	NA	NA	NA	NA	NA	NA	NA	NA	NA	NA	NA	NA	NA	NA	NA	NA	NA	NA	NA	NA	NA	NA	NA	NA	NA
219965	PCAWG.ec1e598e-a879-4d79-b25a-3bfeab2b5c91.TopHat2.v1.bam	39f68467-3d37-4b19-aa43-ed7b120c619d	22	SARC-US	0.0927835	106	075fc96d-6742-4ef3-9369-482592ad3a2f	075fc96d-6742-4ef3-9369-482592ad3a2f.broad-mutect-v3.20160222.somatic.snv_mnv.vcf.gz	#N/A	39f68467-3d37-4b19-aa43-ed7b120c619d	0	1	C48.0	NA	275	NA	897cc57d-651f-4798-a00a-d0a11fd809f2	FALSE	NA	NA	NA	NA	NA	NA	NA	NA	NA	NA	NA	NA	NA	NA	NA	NA	NA	NA	NA	NA	NA	NA	NA	NA	NA	NA	NA	NA	NA	NA	NA
219966	PCAWG.f23a5f03-df98-4979-95db-c194467266aa.TopHat2.v1.bam	e7a72f7e-77b1-4d95-8f37-39a6cffc35dc	22	SARC-US	0.185185	128	a2f02ff7-8433-4cb5-9324-34f13edeaca1	a2f02ff7-8433-4cb5-9324-34f13edeaca1.broad-mutect-v3.20160222.somatic.snv_mnv.vcf.gz	#N/A	e7a72f7e-77b1-4d95-8f37-39a6cffc35dc	1	0	C49.1	NA	NA	702	8c8bf6a6-1637-42b7-b3d2-149cb6dd0aef	FALSE	NA	NA	NA	NA	NA	NA	NA	NA	NA	NA	NA	NA	NA	NA	NA	NA	NA	NA	NA	NA	NA	NA	NA	NA	NA	NA	NA	NA	NA	NA	NA
219967	PCAWG.5e61aeff-733f-44e8-94be-2e493a8200b2.TopHat2.v1.bam	e786de34-4c21-460f-89ab-008de4347049	22	SARC-US	0.1875	38	7d734d06-f2b1-4924-a201-620ac8084c49	7d734d06-f2b1-4924-a201-620ac8084c49.broad-mutect-v3.20160222.somatic.snv_mnv.vcf.gz	#N/A	e786de34-4c21-460f-89ab-008de4347049	1	0	C48.0	NA	NA	2144	f69aa909-9fbc-4818-914c-07d8bb61dbac	FALSE	NA	NA	NA	NA	NA	NA	NA	NA	NA	NA	NA	NA	NA	NA	NA	NA	NA	NA	NA	NA	NA	NA	NA	NA	NA	NA	NA	NA	NA	NA	NA
219968	PCAWG.912357d6-7316-467e-bfe2-48224b58e579.TopHat2.v1.bam	2cacd9d0-8414-4f17-8259-c9d838597f39	22	SARC-US	0.264706	43	9d691fa3-5c32-4b98-85c4-f6e0fd4c37e0	#N/A	#N/A	2cacd9d0-8414-4f17-8259-c9d838597f39	1	0	C48.0	NA	NA	3289	2942378d-be02-43be-b986-404ea68a46d9	FALSE	NA	NA	NA	NA	NA	NA	NA	NA	NA	NA	NA	NA	NA	NA	NA	NA	NA	NA	NA	NA	NA	NA	NA	NA	NA	NA	NA	NA	NA	NA	NA
219970	PCAWG.460192e8-d4e1-4ff8-8ed1-7f16a94ab8f4.TopHat2.v1.bam	b85e2156-d5ac-486c-93e1-86525ea41a64	22	SARC-US	0.0444444	47	72f0a49a-aec8-47e5-846a-956c4da1507c	72f0a49a-aec8-47e5-846a-956c4da1507c.broad-mutect-v3.20160222.somatic.snv_mnv.vcf.gz	#N/A	b85e2156-d5ac-486c-93e1-86525ea41a64	1	0	C48.0	NA	NA	610	04b51ff3-719c-4120-a57d-b8d96d19c9dd	FALSE	NA	NA	NA	NA	NA	NA	NA	NA	NA	NA	NA	NA	NA	NA	NA	NA	NA	NA	NA	NA	NA	NA	NA	NA	NA	NA	NA	NA	NA	NA	NA
219972	PCAWG.f08c4f4d-3344-49c6-bb15-a1ce5aa3ef20.TopHat2.v1.bam	8f3f6f7c-4b50-467e-a6e8-d836735913f6	22	SARC-US	0.135922	117	3c963890-6e79-4b16-a4aa-bac04938b4d7	#N/A	#N/A	8f3f6f7c-4b50-467e-a6e8-d836735913f6	1	0	C48.0	NA	NA	458	e99351f7-b9f2-4ca3-acf9-fb2c55681638	FALSE	NA	NA	NA	NA	NA	NA	NA	NA	NA	NA	NA	NA	NA	NA	NA	NA	NA	NA	NA	NA	NA	NA	NA	NA	NA	NA	NA	NA	NA	NA	NA
219973	PCAWG.d61a0a9b-e554-4a52-bc2f-a0674cd44a77.TopHat2.v1.bam	6201394f-b70e-4f14-9519-ff9d5f06eb09	22	SARC-US	0.209677	75	db650eff-4e2c-4ce3-9124-7697b6e03359	db650eff-4e2c-4ce3-9124-7697b6e03359.broad-mutect-v3.20160222.somatic.snv_mnv.vcf.gz	#N/A	6201394f-b70e-4f14-9519-ff9d5f06eb09	0	0	C48.0	NA	NA	540	1e75a767-db2c-4f12-82bf-e94f14d41997	FALSE	NA	NA	NA	NA	NA	NA	NA	NA	NA	NA	NA	NA	NA	NA	NA	NA	NA	NA	NA	NA	NA	NA	NA	NA	NA	NA	NA	NA	NA	NA	NA
219974	PCAWG.a7ba6f8b-bd30-4fc4-ad8c-0b094f6ea8d7.TopHat2.v1.bam	ea3a524b-6ee3-4904-8924-29fcaa20985c	22	SARC-US	0.149425	100	9e7b51fb-2249-451a-bf23-bb2a3d935928	#N/A	#N/A	ea3a524b-6ee3-4904-8924-29fcaa20985c	1	0	C49.2	NA	NA	1301	d55eb7b6-297c-4c12-8ace-f9c72188fa78	FALSE	NA	NA	NA	NA	NA	NA	NA	NA	NA	NA	NA	NA	NA	NA	NA	NA	NA	NA	NA	NA	NA	NA	NA	NA	NA	NA	NA	NA	NA	NA	NA
219975	PCAWG.2f5c7f1c-4c6d-4fa9-85b5-f356e98f7712.TopHat2.v1.bam	d40c99d0-79f6-499d-b7f1-5fc4237cfc57	22	SARC-US	0.0983607	67	729229fe-92b9-439b-acd2-b49159116a41	#N/A	#N/A	d40c99d0-79f6-499d-b7f1-5fc4237cfc57	1	1	C48.0	NA	138	NA	3e34ab18-a58b-48a2-929b-05e26a9e955e	FALSE	NA	NA	NA	NA	NA	NA	NA	NA	NA	NA	NA	NA	NA	NA	NA	NA	NA	NA	NA	NA	NA	NA	NA	NA	NA	NA	NA	NA	NA	NA	NA
220116	PCAWG.5d575802-d570-460f-8fba-34f4ebeaa9e9.TopHat2.v1.bam	2905cbd1-719b-46d9-b8af-8fe4927bc473	22	SARC-US	0.136555	541	7d332cb1-ba25-47e4-8bf8-d25e14f40d59	#N/A	#N/A	2905cbd1-719b-46d9-b8af-8fe4927bc473	0	0	C48.0	NA	NA	14	13fd107b-78b8-4788-9787-3148375b0740	FALSE	NA	NA	NA	NA	NA	NA	NA	NA	NA	NA	NA	NA	NA	NA	NA	NA	NA	NA	NA	NA	NA	NA	NA	NA	NA	NA	NA	NA	NA	NA	NA
220118	PCAWG.ffe5563c-6b36-4ad9-a61e-127b6c053727.TopHat2.v1.bam	7bab6742-4e3d-4fcf-9b90-d3e0218b4d79	22	SARC-US	0.0909091	60	408ed640-75f6-4346-bdd0-3b93c51adae5	#N/A	#N/A	7bab6742-4e3d-4fcf-9b90-d3e0218b4d79	1	0	C48.0	NA	NA	3	60a40673-6926-4bec-ad79-8d8d488f29b4	FALSE	NA	NA	NA	NA	NA	NA	NA	NA	NA	NA	NA	NA	NA	NA	NA	NA	NA	NA	NA	NA	NA	NA	NA	NA	NA	NA	NA	NA	NA	NA	NA
220122	PCAWG.13f7e6ed-319b-4c71-9647-74647583b6e9.TopHat2.v1.bam	7f9031da-124a-4a38-83e6-878a50e58c24	22	SARC-US	0.224719	109	cdbbd701-9c05-4f9e-923d-06039dd8a04d	cdbbd701-9c05-4f9e-923d-06039dd8a04d.broad-mutect-v3.20160222.somatic.snv_mnv.vcf.gz	#N/A	7f9031da-124a-4a38-83e6-878a50e58c24	0	0	C56.9	NA	NA	2	2bfe8cd4-6d46-442a-86cd-d54ae7bba00c	FALSE	NA	NA	NA	NA	NA	NA	NA	NA	NA	NA	NA	NA	NA	NA	NA	NA	NA	NA	NA	NA	NA	NA	NA	NA	NA	NA	NA	NA	NA	NA	NA
220126	PCAWG.c4ed0473-117a-4a59-a5da-0b2e72738855.TopHat2.v1.bam	12bfd446-2ee5-4664-a492-c023d134f60f	22	SARC-US	0.107143	31	cb5e1546-cda6-4991-911c-f3dd9f1a475a	cb5e1546-cda6-4991-911c-f3dd9f1a475a.broad-mutect-v3.20160222.somatic.snv_mnv.vcf.gz	#N/A	12bfd446-2ee5-4664-a492-c023d134f60f	0	0	C55	NA	NA	2	8af27d60-2789-4036-a87c-c15ee6cf15f7	FALSE	NA	NA	NA	NA	NA	NA	NA	NA	NA	NA	NA	NA	NA	NA	NA	NA	NA	NA	NA	NA	NA	NA	NA	NA	NA	NA	NA	NA	NA	NA	NA
220138	PCAWG.29ccf0cd-ef4e-4ac4-b862-4e5546762c1d.TopHat2.v1.bam	9c9b53e5-cdbe-4510-a839-4a3b5039681b	22	SARC-US	0.106383	104	16d33e09-2e21-4da2-8e57-e78ce28c4408	#N/A	#N/A	9c9b53e5-cdbe-4510-a839-4a3b5039681b	0	0	C55	NA	NA	126	775cd76e-1efd-47ad-9569-0f3b1d24a9c7	FALSE	NA	NA	NA	NA	NA	NA	NA	NA	NA	NA	NA	NA	NA	NA	NA	NA	NA	NA	NA	NA	NA	NA	NA	NA	NA	NA	NA	NA	NA	NA	NA
220140	PCAWG.1dae89cf-4abb-4af6-9147-6d12d95204e6.TopHat2.v1.bam	c5b0e6be-48b5-40e5-9d90-f9112050aa88	22	SARC-US	0.0983607	67	4d4eff82-ede0-47f1-b49a-ada025952114	4d4eff82-ede0-47f1-b49a-ada025952114.broad-mutect-v3.20160222.somatic.snv_mnv.vcf.gz	#N/A	c5b0e6be-48b5-40e5-9d90-f9112050aa88	0	1	C48.0	NA	384	NA	6ac6afae-9e26-4d77-bcc6-1dae5ad13b98	FALSE	NA	NA	NA	NA	NA	NA	NA	NA	NA	NA	NA	NA	NA	NA	NA	NA	NA	NA	NA	NA	NA	NA	NA	NA	NA	NA	NA	NA	NA	NA	NA
220153	PCAWG.c69cd1a6-518a-4eda-a936-223fceeb4525.TopHat2.v1.bam	c5e23947-253b-40d2-916a-277b2a580be2	22	SARC-US	0.0909091	84	522dc834-8367-4f49-b93b-fcba91a2de7e	#N/A	#N/A	c5e23947-253b-40d2-916a-277b2a580be2	0	0	C49.2	NA	NA	272	376eee76-c618-4807-acdb-355ad2e3a0c7	FALSE	NA	NA	NA	NA	NA	NA	NA	NA	NA	NA	NA	NA	NA	NA	NA	NA	NA	NA	NA	NA	NA	NA	NA	NA	NA	NA	NA	NA	NA	NA	NA
220157	PCAWG.af44c950-24cd-4767-b646-a678c50690e2.TopHat2.v1.bam	590fdb76-20ef-4f95-9783-7d80e7a25e5a	22	SARC-US	0.142857	32	56681386-d407-4f53-ae4f-6c04437652f7	56681386-d407-4f53-ae4f-6c04437652f7.broad-mutect-v3.20160222.somatic.snv_mnv.vcf.gz	#N/A	590fdb76-20ef-4f95-9783-7d80e7a25e5a	1	0	C48.0	NA	NA	42	1cd3b731-82b3-4739-ae9f-b73f2df42768	FALSE	NA	NA	NA	NA	NA	NA	NA	NA	NA	NA	NA	NA	NA	NA	NA	NA	NA	NA	NA	NA	NA	NA	NA	NA	NA	NA	NA	NA	NA	NA	NA
220163	PCAWG.584f96c7-1be9-41c1-8334-0b7ee0705e32.TopHat2.v1.bam	4e8c570c-3cbe-4878-8b2c-b966868dd60d	22	SARC-US	0.153846	45	d53c2680-89ac-4f87-a7ba-f4c669546b76	#N/A	#N/A	4e8c570c-3cbe-4878-8b2c-b966868dd60d	1	1	C40.2	NA	767	NA	98520a61-8780-4428-a34c-3ec427bc588c	FALSE	NA	NA	NA	NA	NA	NA	NA	NA	NA	NA	NA	NA	NA	NA	NA	NA	NA	NA	NA	NA	NA	NA	NA	NA	NA	NA	NA	NA	NA	NA	NA
220168	PCAWG.c884029d-7582-481b-a60b-fb7324b67013.TopHat2.v1.bam	5a64f7e9-3833-4a3c-962b-13eb3e305c69	22	SARC-US	0.21875	78	afee5b10-3dff-4e50-9575-bc9fe20c5dea	#N/A	#N/A	5a64f7e9-3833-4a3c-962b-13eb3e305c69	0	0	C55	NA	NA	4056	725e2846-08ab-4a6c-af5b-fddeae0753a3	FALSE	NA	NA	NA	NA	NA	NA	NA	NA	NA	NA	NA	NA	NA	NA	NA	NA	NA	NA	NA	NA	NA	NA	NA	NA	NA	NA	NA	NA	NA	NA	NA
220172	PCAWG.ee1819dc-1fa1-47e4-9539-878dd11c3620.TopHat2.v1.bam	257dc623-41e1-4fa3-859c-c787db10bd60	22	SARC-US	0	49	d8f0becd-fda8-41f4-a424-e082f9eae22c	#N/A	#N/A	257dc623-41e1-4fa3-859c-c787db10bd60	0	1	C55	NA	413	NA	c15c2b94-cbee-4632-b65b-da20387c97c1	FALSE	NA	NA	NA	NA	NA	NA	NA	NA	NA	NA	NA	NA	NA	NA	NA	NA	NA	NA	NA	NA	NA	NA	NA	NA	NA	NA	NA	NA	NA	NA	NA
220174	PCAWG.012d796e-4728-4317-ab5d-0f18324824b6.TopHat2.v1.bam	0da5ee6c-d012-4a57-9992-9d74937aaa5f	22	SARC-US	0.192593	161	6aa00162-6294-4ce7-b6b7-0c3452e24cd6	6aa00162-6294-4ce7-b6b7-0c3452e24cd6.broad-mutect-v3.20160222.somatic.snv_mnv.vcf.gz	#N/A	0da5ee6c-d012-4a57-9992-9d74937aaa5f	0	0	C55	NA	NA	2229	29d4c226-be3e-497d-b57e-5b2031c889a3	FALSE	NA	NA	NA	NA	NA	NA	NA	NA	NA	NA	NA	NA	NA	NA	NA	NA	NA	NA	NA	NA	NA	NA	NA	NA	NA	NA	NA	NA	NA	NA	NA
220176	PCAWG.2dcde474-3cb9-45a6-8d0a-49bfe684fd50.TopHat2.v1.bam	c20682a1-f340-430d-99f9-077fe093ed19	22	SARC-US	0.0357143	116	03ced0ce-186a-4349-8d98-572c2bc90382	03ced0ce-186a-4349-8d98-572c2bc90382.broad-mutect-v3.20160222.somatic.snv_mnv.vcf.gz	#N/A	c20682a1-f340-430d-99f9-077fe093ed19	0	1	C55	NA	180	NA	184f61ef-fdcb-4dd8-b42d-559f1d7d9607	FALSE	NA	NA	NA	NA	NA	NA	NA	NA	NA	NA	NA	NA	NA	NA	NA	NA	NA	NA	NA	NA	NA	NA	NA	NA	NA	NA	NA	NA	NA	NA	NA
220221	PCAWG.1426e74a-b04a-4a1d-a7c4-62db40551bce.TopHat2.v1.bam	8654c2b5-27d7-43c5-9a39-7fdefd7a0324	22	SARC-US	0.27027	47	7a5d3b6b-be5a-4e55-9255-32a069b8af3d	#N/A	#N/A	8654c2b5-27d7-43c5-9a39-7fdefd7a0324	0	0	C48.0	NA	NA	3	22c537a4-1788-40a0-b2b7-5e1ef5ff87c0	FALSE	NA	NA	NA	NA	NA	NA	NA	NA	NA	NA	NA	NA	NA	NA	NA	NA	NA	NA	NA	NA	NA	NA	NA	NA	NA	NA	NA	NA	NA	NA	NA
220331	PCAWG.bcbd4dfa-7758-4cf2-b3a0-7d36f1e01853.TopHat2.v1.bam	83b3060c-2449-4581-88ef-817d126e4525	19	KICH-US	0.160221	210	fae88d21-171c-4df4-b258-3c5948a1034b	fae88d21-171c-4df4-b258-3c5948a1034b.broad-mutect-v3.20160222.somatic.snv_mnv.vcf.gz	#N/A	83b3060c-2449-4581-88ef-817d126e4525	0	1	C64.9	57	1158	NA	817135e7-bfc1-4114-bb94-ce9bb0cedf63	FALSE	TCGA-KL-8323	FEMALE	WHITE	[Not Evaluated]	No	No	Dead	[Not Available]	C64.9	2020-03-17	C64.9	YES	8323	[Not Available]	KL	NO	YES	WITH TUMOR	NO	YES	0	2000	[Not Available]	NA	Kidney Chromophobe	NA	NA	NA	NA	NA	2012-07-24
220334	PCAWG.a83e65c5-f98d-484c-b14f-c4b8bfa962ac.TopHat2.v1.bam	03f3dd32-e1d1-485b-a968-3f55798f4d46	19	KICH-US	0.075188	143	4729fe4b-c1ac-489b-a67e-91e5c5e3ff8c	#N/A	#N/A	03f3dd32-e1d1-485b-a968-3f55798f4d46	1	0	C64.9	69	NA	3322	5799f421-f2ff-4291-a410-f6620196b070	FALSE	TCGA-KL-8326	MALE	WHITE	[Not Evaluated]	No	No	Alive	[Not Available]	C64.9	2020-03-17	C64.9	YES	8326	[Not Available]	KL	NO	YES	TUMOR FREE	NO	NO	0	2001	[Not Available]	NA	Kidney Chromophobe	NA	NA	NA	NA	NA	2012-07-24
220335	PCAWG.c037ab74-bddf-49ea-b178-7649a24804ca.TopHat2.v1.bam	02979422-5149-4750-ad5f-483e0bec6ac5	19	KICH-US	0.119048	47	d72a7338-c144-4c62-a70e-2177a3b4b77e	d72a7338-c144-4c62-a70e-2177a3b4b77e.broad-mutect-v3.20160222.somatic.snv_mnv.vcf.gz	#N/A	02979422-5149-4750-ad5f-483e0bec6ac5	0	0	C64.9	46	NA	3553	007473e5-175c-42b8-b322-726dfcbc8afe	FALSE	TCGA-KL-8327	FEMALE	WHITE	[Not Evaluated]	No	No	Alive	[Not Available]	C64.9	2020-03-17	C64.9	YES	8327	[Not Available]	KL	NO	YES	TUMOR FREE	NO	NO	0	2001	[Not Available]	NA	Kidney Chromophobe	NA	NA	NA	NA	NA	2012-07-24
220336	PCAWG.8fa217f1-88a8-4219-9c67-c839d57f6888.TopHat2.v1.bam	452135f2-6de6-4593-a091-ddf6344ee431	19	KICH-US	0.162011	208	2ccd028d-e7e0-4f77-a512-f658a31819a4	#N/A	#N/A	452135f2-6de6-4593-a091-ddf6344ee431	1	0	C64.9	60	NA	3127	15000b9a-ff8a-44ae-8c69-86586211ab6b	FALSE	TCGA-KL-8328	MALE	WHITE	[Unknown]	Yes, History of Prior Malignancy	No	Alive	[Not Available]	C64.9	2020-03-17	C64.9	YES	8328	[Not Available]	KL	NO	YES	TUMOR FREE	NO	NO	0	2003	[Not Available]	NA	Kidney Chromophobe	NA	NA	NA	NA	NA	2012-06-07
220338	PCAWG.5cf34af7-61ff-46a2-b8b3-dbd93c1093bd.TopHat2.v1.bam	0f3c4f8f-0766-46b0-81b4-18ca4f6ea20a	19	KICH-US	0.0793651	204	09537dce-c797-4b60-962a-d4c3cd6ab00a	#N/A	#N/A	0f3c4f8f-0766-46b0-81b4-18ca4f6ea20a	0	0	C64.9	44	NA	3067	17152671-d423-4d53-8cba-ef5e0ea85566	FALSE	TCGA-KL-8330	FEMALE	BLACK OR AFRICAN AMERICAN	NOT HISPANIC OR LATINO	No	No	Alive	[Not Available]	C64.9	2020-03-17	C64.9	YES	8330	[Not Available]	KL	NO	YES	TUMOR FREE	NO	NO	0	2003	[Not Available]	NA	Kidney Chromophobe	NA	NA	NA	NA	NA	2012-07-24
220339	PCAWG.204896c3-d05d-4224-8846-e02a647168f9.TopHat2.v1.bam	8ac7f218-bd7b-4dda-8879-2cec49748e42	19	KICH-US	0.15942	160	7087a2b6-7fc4-45b0-8c48-248864f03deb	#N/A	#N/A	8ac7f218-bd7b-4dda-8879-2cec49748e42	0	0	C64.9	48	NA	3010	d2455a5f-a601-4437-96ce-43dd4554bb99	FALSE	TCGA-KL-8331	FEMALE	WHITE	[Not Evaluated]	No	No	Alive	[Not Available]	C64.9	2020-03-17	C64.9	YES	8331	[Not Available]	KL	NO	YES	TUMOR FREE	NO	NO	0	2004	[Not Available]	NA	Kidney Chromophobe	NA	NA	NA	NA	NA	2012-07-24
220340	PCAWG.2993b1d1-283a-479e-8f74-8d6295a41f31.TopHat2.v1.bam	3ec3bcb3-492c-4942-be02-76a67f57e38f	19	KICH-US	0.190476	100	c6d6f49e-6e95-4e41-8388-71f6fe017d80	#N/A	#N/A	3ec3bcb3-492c-4942-be02-76a67f57e38f	1	0	C64.9	55	NA	2582	ca2f3b43-75f1-4fa4-b787-ebf7ac8204da	FALSE	TCGA-KL-8332	MALE	WHITE	[Not Evaluated]	No	No	Alive	[Not Available]	C64.9	2020-03-17	C64.9	YES	8332	[Not Available]	KL	NO	YES	TUMOR FREE	NO	NO	0	2004	[Not Available]	NA	Kidney Chromophobe	NA	NA	NA	NA	NA	2012-07-24
220341	PCAWG.6fcb4f4e-1a5a-4b98-a733-dcab89c06eee.TopHat2.v1.bam	02ec7a3a-2812-4a65-93cd-07bf655cc91b	19	KICH-US	0.097561	135	c56505cb-e150-408d-9df6-3af4e608c376	c56505cb-e150-408d-9df6-3af4e608c376.broad-mutect-v3.20160222.somatic.snv_mnv.vcf.gz	#N/A	02ec7a3a-2812-4a65-93cd-07bf655cc91b	1	0	C64.9	69	NA	2648	916bfe4e-344c-4f8f-816e-65cdf9d13562	FALSE	TCGA-KL-8333	MALE	WHITE	[Not Evaluated]	No	No	Alive	[Not Available]	C64.9	2020-03-17	C64.9	YES	8333	[Not Available]	KL	NO	YES	TUMOR FREE	NO	NO	0	2005	[Not Available]	NA	Kidney Chromophobe	NA	NA	NA	NA	NA	2012-07-24
220342	PCAWG.dc9fe40e-92e5-42e6-8e44-0e090d5b8aae.TopHat2.v1.bam	9aabcbd7-a26a-49b1-abf1-02c0dc3adcf2	19	KICH-US	0.0885417	209	94434272-4cbd-4b4d-bd98-44f18526dd69	94434272-4cbd-4b4d-bd98-44f18526dd69.broad-mutect-v3.20160222.somatic.snv_mnv.vcf.gz	#N/A	9aabcbd7-a26a-49b1-abf1-02c0dc3adcf2	0	0	C64.9	37	NA	2536	0b8a8a5b-b15a-41fd-bc06-cf1ea40afbe2	FALSE	TCGA-KL-8334	FEMALE	WHITE	[Not Evaluated]	No	No	Alive	[Not Available]	C64.9	2020-03-17	C64.9	YES	8334	[Not Available]	KL	NO	YES	TUMOR FREE	NO	NO	0	2005	[Not Available]	NA	Kidney Chromophobe	NA	NA	NA	NA	NA	2012-07-24
220345	PCAWG.af164f07-db8a-4566-a4fa-641a69911f9d.TopHat2.v1.bam	5f633c79-fcf8-47da-b349-ada3fb794819	19	KICH-US	0.130233	243	a3fd2ee0-3dd0-4992-9a9f-75e487b43441	a3fd2ee0-3dd0-4992-9a9f-75e487b43441.broad-mutect-v3.20160222.somatic.snv_mnv.vcf.gz	#N/A	5f633c79-fcf8-47da-b349-ada3fb794819	1	0	C64.9	26	NA	1364	7c769fa4-2932-4b43-9400-446183af6633	FALSE	TCGA-KL-8337	MALE	BLACK OR AFRICAN AMERICAN	[Not Evaluated]	No	No	Alive	[Not Available]	C64.9	2020-03-17	C64.9	YES	8337	[Not Available]	KL	NO	YES	TUMOR FREE	NO	NO	0	2006	[Not Available]	NA	Kidney Chromophobe	NA	NA	NA	NA	NA	2012-07-24
220348	PCAWG.e79b1741-0b2a-4e71-8f41-1c28b8c46021.TopHat2.v1.bam	3129e869-bb2f-423a-bd20-d0daae33b11a	19	KICH-US	0.128571	158	d113ce88-04ab-4675-b363-92f80c28de34	#N/A	#N/A	3129e869-bb2f-423a-bd20-d0daae33b11a	1	0	C64.9	34	NA	2024	3bfd344c-ea45-4d71-bb2c-d7c2f63c9e31	FALSE	TCGA-KL-8340	MALE	WHITE	[Not Evaluated]	No	No	Alive	[Not Available]	C64.9	2020-03-17	C64.9	YES	8340	[Not Available]	KL	NO	YES	TUMOR FREE	NO	NO	0	2006	[Not Available]	NA	Kidney Chromophobe	NA	NA	NA	NA	NA	2012-07-24
220349	PCAWG.89ec7e72-a295-4b12-a438-574da1038ee8.TopHat2.v1.bam	70e306ee-9584-49d6-81a1-a49d837ab6aa	19	KICH-US	0.130802	536	e9032df3-8692-4146-a867-b9b64c9b310a	e9032df3-8692-4146-a867-b9b64c9b310a.broad-mutect-v3.20160222.somatic.snv_mnv.vcf.gz	#N/A	70e306ee-9584-49d6-81a1-a49d837ab6aa	1	1	C64.9	41	754	NA	b1b9f9ab-2616-482c-9983-73059828e424	FALSE	TCGA-KL-8341	MALE	ASIAN	[Not Evaluated]	No	No	Dead	[Not Available]	C64.9	2020-03-17	C64.9	YES	8341	[Not Available]	KL	NO	YES	WITH TUMOR	NO	YES	0	2006	[Not Available]	NA	Kidney Chromophobe	NA	NA	NA	NA	NA	2012-07-24
220350	PCAWG.6a53fa35-9c73-49ba-8632-ce3ae6726e3f.TopHat2.v1.bam	c689ae1d-4a6b-45db-b4d1-6b34c5c61522	19	KICH-US	0.147727	202	f38fc6ac-2af8-4d89-a514-4e2c5fdf08de	f38fc6ac-2af8-4d89-a514-4e2c5fdf08de.broad-mutect-v3.20160222.somatic.snv_mnv.vcf.gz	#N/A	c689ae1d-4a6b-45db-b4d1-6b34c5c61522	0	0	C64.9	45	NA	1835	7436dc85-86e8-488e-b558-3abf0c5d7789	FALSE	TCGA-KL-8342	FEMALE	WHITE	[Not Evaluated]	No	No	Alive	[Not Available]	C64.9	2020-03-17	C64.9	YES	8342	[Not Available]	KL	NO	YES	TUMOR FREE	NO	NO	0	2006	[Not Available]	NA	Kidney Chromophobe	NA	NA	NA	NA	NA	2012-07-24
220351	PCAWG.08bd1ad7-3b09-4b44-810a-ef69235d79bb.TopHat2.v1.bam	b4a0bf74-1381-4c17-b97d-206810d9e59a	19	KICH-US	0.123348	255	34739bd6-b3be-441d-8cdb-e4233bf14080	34739bd6-b3be-441d-8cdb-e4233bf14080.broad-mutect-v3.20160222.somatic.snv_mnv.vcf.gz	#N/A	b4a0bf74-1381-4c17-b97d-206810d9e59a	1	0	C64.9	72	NA	1815	9a326263-93a1-492d-ac10-650e1ff4ea9b	FALSE	TCGA-KL-8343	MALE	WHITE	NOT HISPANIC OR LATINO	No	No	Alive	[Not Available]	C64.9	2020-03-17	C64.9	YES	8343	[Not Available]	KL	NO	YES	WITH TUMOR	NO	NO	0	2007	[Not Available]	NA	Kidney Chromophobe	NA	NA	NA	NA	NA	2012-07-24
220352	PCAWG.116ad953-e0ee-417c-88d2-6c35e621cdbf.TopHat2.v1.bam	a5af1391-89d3-4f41-930e-7e8272afec98	19	KICH-US	0.112583	168	3ace181a-23bd-424e-a87e-e0c01a2a2cb8	3ace181a-23bd-424e-a87e-e0c01a2a2cb8.broad-mutect-v3.20160222.somatic.snv_mnv.vcf.gz	#N/A	a5af1391-89d3-4f41-930e-7e8272afec98	1	0	C64.9	51	NA	876	ef1e4d23-80af-44d2-a58d-1d9a9d87ada6	FALSE	TCGA-KL-8344	MALE	WHITE	[Not Evaluated]	No	No	Alive	[Not Available]	C64.9	2020-03-17	C64.9	YES	8344	[Not Available]	KL	NO	YES	TUMOR FREE	NO	NO	0	2007	[Not Available]	NA	Kidney Chromophobe	NA	NA	NA	NA	NA	2012-07-24
220354	PCAWG.0eeb2cb0-fd87-4d13-951d-0a6892f2ff20.TopHat2.v1.bam	a122d361-835e-4cf2-850f-af7864aa112c	19	KICH-US	0.193798	154	bd2ec47b-a120-4b3b-b10d-aee09805ab33	#N/A	#N/A	a122d361-835e-4cf2-850f-af7864aa112c	1	0	C64.9	62	NA	1536	f1f2ea3a-cacd-4cd2-8df0-dc9a708aafe1	FALSE	TCGA-KL-8346	MALE	WHITE	[Not Evaluated]	No	No	Alive	[Not Available]	C64.9	2020-03-17	C64.9	YES	8346	[Not Available]	KL	NO	YES	TUMOR FREE	NO	NO	0	2008	[Not Available]	NA	Kidney Chromophobe	NA	NA	NA	NA	NA	2012-07-24
220355	PCAWG.7a33e1b4-8b2b-48f4-9503-c4731b727b85.TopHat2.v1.bam	23656226-2d99-4548-959f-5c2eed803e33	19	KICH-US	0.166667	140	148536ce-ee2a-4952-a19d-10d6f44146b9	148536ce-ee2a-4952-a19d-10d6f44146b9.broad-mutect-v3.20160222.somatic.snv_mnv.vcf.gz	#N/A	23656226-2d99-4548-959f-5c2eed803e33	0	0	C64.9	45	NA	4335	687fae0c-08dc-4ac3-b178-0e192ba1d4ae	FALSE	TCGA-KM-8438	FEMALE	WHITE	NOT HISPANIC OR LATINO	No	No	Alive	[Not Available]	C64.9	2020-03-17	C64.9	YES	8438	[Not Available]	KM	NO	YES	WITH TUMOR	NO	YES	0	2000	[Not Available]	NA	Kidney Chromophobe	NA	NA	NA	NA	NA	2012-06-14
220356	PCAWG.3663419c-0d63-46bc-89fc-eaf1dabd6483.TopHat2.v1.bam	739deed4-d1dc-458f-bd0f-1e24d2bfd305	19	KICH-US	0.113924	176	9d3b0b87-5fc5-4d09-9c63-4d5fc4bc46d0	9d3b0b87-5fc5-4d09-9c63-4d5fc4bc46d0.broad-mutect-v3.20160222.somatic.snv_mnv.vcf.gz	#N/A	739deed4-d1dc-458f-bd0f-1e24d2bfd305	1	0	C64.9	30	NA	247	82c6f037-e92b-489f-ae70-34e976cfb435	FALSE	TCGA-KM-8439	MALE	WHITE	NOT HISPANIC OR LATINO	Yes, History of Synchronous/Bilateral Malignancy	No	Alive	[Not Available]	C64.9	2020-03-17	C64.9	YES	8439	[Not Available]	KM	NO	YES	WITH TUMOR	NO	NO	0	2011	[Not Available]	NA	Kidney Chromophobe	NA	NA	NA	NA	NA	2012-06-13
220357	PCAWG.6f84c065-8d12-44f2-9cae-2f3b9304c072.TopHat2.v1.bam	872092b3-d31e-44d7-bd03-e29f52f8ab5a	19	KICH-US	0.172662	163	cdf313c8-59f9-41c6-9bd2-f47cb4287da5	#N/A	#N/A	872092b3-d31e-44d7-bd03-e29f52f8ab5a	1	0	C64.9	37	NA	994	366e90b2-24ce-4fab-8119-14c5f8229b68	FALSE	TCGA-KM-8440	MALE	BLACK OR AFRICAN AMERICAN	NOT HISPANIC OR LATINO	No	No	Alive	[Not Available]	C64.9	2020-03-17	C64.9	YES	8440	[Not Available]	KM	NO	YES	TUMOR FREE	NO	NO	0	2009	[Not Available]	NA	Kidney Chromophobe	NA	NA	NA	NA	NA	2012-06-13
220358	PCAWG.ff9bc3df-28f9-42bd-81c2-f69ee2da1d00.TopHat2.v1.bam	f31ba8ec-a3dd-4dd8-8d15-f6c5975ebe44	19	KICH-US	0.121094	287	97c1a300-978d-4df1-9e97-ce2f92b9eff1	#N/A	#N/A	f31ba8ec-a3dd-4dd8-8d15-f6c5975ebe44	0	0	C64.9	61	NA	114	0f4f366b-0ff0-463a-b01a-0e36b8ba5d69	FALSE	TCGA-KM-8441	FEMALE	WHITE	NOT HISPANIC OR LATINO	Yes, History of Prior Malignancy	No	Alive	[Not Available]	C64.9	2020-03-17	C64.9	YES	8441	[Not Available]	KM	NO	YES	TUMOR FREE	NO	NO	0	2011	[Not Available]	NA	Kidney Chromophobe	NA	NA	NA	NA	NA	2012-06-13
220359	PCAWG.9c1382d9-91b8-49f0-adb5-0fe490adcdd4.TopHat2.v1.bam	40f79cfe-a51f-497b-b06e-7a4f9004f092	19	KICH-US	0.129808	235	9fb73d89-f7c4-47b2-810b-3ce37cd8a3c9	#N/A	#N/A	40f79cfe-a51f-497b-b06e-7a4f9004f092	1	0	C64.9	38	NA	674	445a2757-66db-4cc8-8bf9-6657000b5df4	FALSE	TCGA-KM-8442	MALE	[Unknown]	HISPANIC OR LATINO	Yes, History of Synchronous/Bilateral Malignancy	No	Alive	[Not Available]	C64.9	2020-03-17	C64.9	YES	8442	[Not Available]	KM	NO	YES	WITH TUMOR	NO	NO	0	2009	[Not Available]	NA	Kidney Chromophobe	NA	NA	NA	NA	NA	2012-06-13
220360	PCAWG.57f3f0ef-4563-4a0e-af1d-642248572dbf.TopHat2.v1.bam	2f1c4db6-88a7-4a5d-a5fe-94d85f569440	19	KICH-US	0.103448	96	c00de7a0-0b09-4e07-988c-ef2a7f8e932a	#N/A	#N/A	2f1c4db6-88a7-4a5d-a5fe-94d85f569440	1	0	C64.9	57	NA	1128	fc8097e7-7b1b-4f74-9be7-77f46674e0d5	FALSE	TCGA-KM-8443	MALE	WHITE	NOT HISPANIC OR LATINO	No	No	Alive	[Not Available]	C64.9	2020-03-17	C64.9	YES	8443	[Not Available]	KM	NO	YES	TUMOR FREE	NO	NO	0	2009	[Not Available]	NA	Kidney Chromophobe	NA	NA	NA	NA	NA	2012-06-13
220361	PCAWG.e3667854-6b7c-4395-9040-65d1ba8a2e3a.TopHat2.v1.bam	4e4faf51-2cbf-4910-a093-186660e4a19b	19	KICH-US	0.119403	75	5bebc389-de0d-45b8-9d2f-6476988c358a	5bebc389-de0d-45b8-9d2f-6476988c358a.broad-mutect-v3.20160222.somatic.snv_mnv.vcf.gz	#N/A	4e4faf51-2cbf-4910-a093-186660e4a19b	1	0	C64.9	47	NA	2590	7e2564fa-a9aa-4bf7-ba90-71410896fb68	FALSE	TCGA-KM-8476	MALE	WHITE	NOT HISPANIC OR LATINO	No	No	Alive	[Not Available]	C64.9	2020-03-17	C64.9	YES	8476	[Not Available]	KM	NO	YES	TUMOR FREE	NO	NO	0	2002	[Not Available]	NA	Kidney Chromophobe	NA	NA	NA	NA	NA	2012-06-13
220363	PCAWG.dddb3d8d-cb40-4950-937b-3978b729f483.TopHat2.v1.bam	2ea84e23-6a0a-4c5d-9c70-d5355a85df35	19	KICH-US	0.111111	220	0b811c6a-8f05-44bd-ac33-fb720d189e71	0b811c6a-8f05-44bd-ac33-fb720d189e71.broad-mutect-v3.20160222.somatic.snv_mnv.vcf.gz	#N/A	2ea84e23-6a0a-4c5d-9c70-d5355a85df35	1	0	C64.9	67	NA	953	a3250481-a723-4d61-88be-6f18dca1a8a9	FALSE	TCGA-KM-8639	MALE	WHITE	NOT HISPANIC OR LATINO	No	No	Alive	[Not Available]	C64.9	2020-03-17	C64.9	YES	8639	[Not Available]	KM	NO	YES	TUMOR FREE	NO	NO	0	2005	[Not Available]	NA	Kidney Chromophobe	NA	NA	NA	NA	NA	2012-10-19
220423	PCAWG.90e1fbf4-2d7e-4c87-a9a9-2b69da8a5ff5.TopHat2.v1.bam	f3ba1cf8-ac67-4da8-96f3-8680dc55f247	19	KICH-US	0.0555556	209	9a90f951-ad96-4883-b97f-ac43395dae5d	#N/A	#N/A	f3ba1cf8-ac67-4da8-96f3-8680dc55f247	0	0	C64.9	41	NA	3474	f94a409f-7d18-4bb4-bc40-2c073b4b4350	FALSE	TCGA-KN-8418	FEMALE	WHITE	[Not Evaluated]	No	No	Alive	[Not Available]	C64.9	2020-03-17	C64.9	YES	8418	[Not Available]	KN	NO	YES	TUMOR FREE	NO	NO	0	2002	[Not Available]	NA	Kidney Chromophobe	NA	NA	NA	NA	NA	2012-08-08
220433	PCAWG.54d683c1-25e6-46fb-b9b4-fbb910b09018.TopHat2.v1.bam	dc04b82c-e1e8-4917-ba19-c2fea4a1b69a	19	KICH-US	0.111111	210	a592e80a-3b1a-46aa-be30-bcd87d6bca6f	a592e80a-3b1a-46aa-be30-bcd87d6bca6f.broad-mutect-v3.20160222.somatic.snv_mnv.vcf.gz	#N/A	dc04b82c-e1e8-4917-ba19-c2fea4a1b69a	1	0	C64.9	43	NA	714	1bab2ef5-cc36-4697-ab2e-90dfa7d8235a	FALSE	TCGA-KN-8419	MALE	BLACK OR AFRICAN AMERICAN	NOT HISPANIC OR LATINO	No	No	Alive	[Not Available]	C64.9	2020-03-17	C64.9	YES	8419	[Not Available]	KN	NO	YES	TUMOR FREE	NO	NO	0	2004	[Not Available]	NA	Kidney Chromophobe	NA	NA	NA	NA	NA	2012-08-08
220439	PCAWG.c4afb504-d63a-494d-873a-6a7d30091f2e.TopHat2.v1.bam	2fc175d1-9d95-44fd-a53e-820f6f404551	19	KICH-US	0.101266	87	ba686386-8113-4885-b20f-6ad09a295604	#N/A	#N/A	2fc175d1-9d95-44fd-a53e-820f6f404551	0	0	C64.9	47	NA	2674	0be86008-fef6-4bd0-807e-bfa1afbb7c6a	FALSE	TCGA-KN-8421	FEMALE	WHITE	NOT HISPANIC OR LATINO	No	No	Alive	[Not Available]	C64.9	2020-03-17	C64.9	YES	8421	[Not Available]	KN	NO	YES	TUMOR FREE	NO	NO	0	2004	[Not Available]	NA	Kidney Chromophobe	NA	NA	NA	NA	NA	2012-08-08
220449	PCAWG.16a3153e-0478-470c-8a0e-1d98a19b2cd5.TopHat2.v1.bam	4a88bc85-4c6e-4fac-8dbb-d3fc5f36b35e	19	KICH-US	0.119565	103	d648c804-4eaf-4252-8b6f-13378158a07d	d648c804-4eaf-4252-8b6f-13378158a07d.broad-mutect-v3.20160222.somatic.snv_mnv.vcf.gz	#N/A	4a88bc85-4c6e-4fac-8dbb-d3fc5f36b35e	0	0	C64.9	28	NA	775	ad8d320a-e07d-4f51-a891-524cccf7d350	FALSE	TCGA-KN-8422	FEMALE	WHITE	[Not Evaluated]	No	No	Alive	[Not Available]	C64.9	2020-03-17	C64.9	YES	8422	[Not Available]	KN	NO	YES	TUMOR FREE	NO	NO	0	2005	[Not Available]	NA	Kidney Chromophobe	NA	NA	NA	NA	NA	2012-08-08
220468	PCAWG.b2b09fa4-8bc6-4adc-a489-6b8c870da67b.TopHat2.v1.bam	8c9e1f60-1838-4aa4-a667-c1cef7dddbdf	19	KICH-US	0.0821918	237	1e8ae8dd-74c1-44d5-a74e-bfdce801c736	1e8ae8dd-74c1-44d5-a74e-bfdce801c736.broad-mutect-v3.20160222.somatic.snv_mnv.vcf.gz	#N/A	8c9e1f60-1838-4aa4-a667-c1cef7dddbdf	0	0	C64.9	42	NA	1983	fa25c9a7-b823-4694-baf8-2fbdddc0b52a	FALSE	TCGA-KN-8424	FEMALE	WHITE	[Not Evaluated]	No	No	Alive	[Not Available]	C64.9	2020-03-17	C64.9	YES	8424	[Not Available]	KN	NO	YES	TUMOR FREE	NO	NO	0	2005	[Not Available]	NA	Kidney Chromophobe	NA	NA	NA	NA	NA	2012-08-08
220474	PCAWG.1d811d54-caa1-41f3-bfc2-400eebdd97ef.TopHat2.v1.bam	cc316faf-dcb1-4dea-b8b0-a17d000ff40f	19	KICH-US	0.136752	266	81bb13fc-f082-4c0b-8066-1729f11ef617	81bb13fc-f082-4c0b-8066-1729f11ef617.broad-mutect-v3.20160222.somatic.snv_mnv.vcf.gz	#N/A	cc316faf-dcb1-4dea-b8b0-a17d000ff40f	1	0	C64.9	53	NA	2211	3609b4d4-1ced-4921-831d-3e99469ab357	FALSE	TCGA-KN-8425	MALE	WHITE	[Not Evaluated]	No	No	Alive	[Not Available]	C64.9	2020-03-17	C64.9	YES	8425	[Not Available]	KN	NO	YES	TUMOR FREE	NO	NO	0	2005	[Not Available]	NA	Kidney Chromophobe	NA	NA	NA	NA	NA	2012-08-08
220479	PCAWG.05824e07-d6cf-4022-868a-fc2b38fc9c53.TopHat2.v1.bam	955d428c-8fe8-456b-b86d-65ea6c2a1b18	19	KICH-US	0.0606061	175	07e0e938-f61f-477a-92a2-5b7e74b78943	#N/A	#N/A	955d428c-8fe8-456b-b86d-65ea6c2a1b18	1	0	C64.9	54	NA	18	23293e4c-bb5c-43a6-9820-541399eb7b73	FALSE	TCGA-KN-8427	MALE	WHITE	[Not Evaluated]	No	No	Alive	[Not Available]	C64.9	2020-03-17	C64.9	YES	8427	[Not Available]	KN	NO	YES	TUMOR FREE	NO	NO	0	2006	[Not Available]	NA	Kidney Chromophobe	NA	NA	NA	NA	NA	2012-08-13
220484	PCAWG.8504c84e-21f9-469a-84df-1c8f77f668a9.TopHat2.v1.bam	455fd7d4-5ff4-423f-83ce-4630aef89bb7	19	KICH-US	0.138643	386	322f0b01-2118-4dbe-aba1-3875a54ee71b	322f0b01-2118-4dbe-aba1-3875a54ee71b.broad-mutect-v3.20160222.somatic.snv_mnv.vcf.gz	#N/A	455fd7d4-5ff4-423f-83ce-4630aef89bb7	1	1	C64.9	71	1590	NA	82e24383-5f4d-4930-b261-e81c62c906c0	FALSE	TCGA-KN-8428	MALE	WHITE	NOT HISPANIC OR LATINO	No	No	Dead	[Not Available]	C64.9	2020-03-17	C64.9	YES	8428	[Not Available]	KN	NO	YES	WITH TUMOR	NO	YES	0	2006	[Not Available]	NA	Kidney Chromophobe	NA	NA	NA	NA	NA	2012-08-13
220490	PCAWG.1da07641-0d08-4b21-872d-484ab49873ad.TopHat2.v1.bam	366219b9-fde3-4d2d-82d3-15fe6245aa98	19	KICH-US	0.101852	238	58c7e9c3-1345-48c0-a758-0887358b8696	58c7e9c3-1345-48c0-a758-0887358b8696.broad-mutect-v3.20160222.somatic.snv_mnv.vcf.gz	#N/A	366219b9-fde3-4d2d-82d3-15fe6245aa98	0	0	C64.9	38	NA	2064	c2e4829f-fa98-4413-8940-639226048faf	FALSE	TCGA-KN-8429	FEMALE	WHITE	[Unknown]	No	No	Alive	[Not Available]	C64.9	2020-03-17	C64.9	YES	8429	[Not Available]	KN	NO	YES	WITH TUMOR	NO	YES	0	2006	[Not Available]	NA	Kidney Chromophobe	NA	NA	NA	NA	NA	2012-08-13
220509	PCAWG.4a552035-da30-4f3a-9df5-7e9fac8b2249.TopHat2.v1.bam	04e9a63a-d742-488c-8564-bf9d79aa2091	19	KICH-US	0.263158	96	93b51c61-6eea-4228-a102-840a2e118522	#N/A	#N/A	04e9a63a-d742-488c-8564-bf9d79aa2091	0	0	C64.9	35	NA	-2	d7731478-cbb3-4f79-954e-555bae512a5a	FALSE	TCGA-KN-8431	FEMALE	[Not Evaluated]	[Not Evaluated]	No	No	Alive	[Not Available]	C64.9	2020-03-17	C64.9	YES	8431	[Not Available]	KN	NO	YES	TUMOR FREE	NO	[Unknown]	0	2007	[Not Available]	NA	Kidney Chromophobe	NA	NA	NA	NA	NA	2012-08-14
220510	PCAWG.6288d3ad-ec6c-494f-a217-a61262c4a20f.TopHat2.v1.bam	af1111af-9384-4e37-9b16-227d38007ebd	19	KICH-US	0.104167	212	85ed2434-da94-4333-90ca-6ca4691cbdd3	85ed2434-da94-4333-90ca-6ca4691cbdd3.broad-mutect-v3.20160222.somatic.snv_mnv.vcf.gz	#N/A	af1111af-9384-4e37-9b16-227d38007ebd	0	0	C64.9	86	NA	76	f445e232-5376-4a83-b47d-cc81a78dc5e5	FALSE	TCGA-KN-8432	FEMALE	WHITE	NOT HISPANIC OR LATINO	No	No	Alive	[Not Available]	C64.9	2020-03-17	C64.9	YES	8432	[Not Available]	KN	NO	YES	[Unknown]	NO	NO	0	2010	[Not Available]	NA	Kidney Chromophobe	NA	NA	NA	NA	NA	2012-08-15
220519	PCAWG.7c14fa65-4e1a-40e7-b865-28af3912136b.TopHat2.v1.bam	e1e15226-9f8e-4035-8f08-eb1fed57080e	19	KICH-US	0.128205	176	24f887e1-ce82-40f3-9674-11102bd076c0	#N/A	#N/A	e1e15226-9f8e-4035-8f08-eb1fed57080e	0	0	C64.9	65	NA	1125	4c829470-db98-4698-89d1-b82dea985d3f	FALSE	TCGA-KN-8434	FEMALE	WHITE	NOT HISPANIC OR LATINO	No	No	Alive	[Not Available]	C64.9	2020-03-17	C64.9	YES	8434	[Not Available]	KN	NO	YES	TUMOR FREE	NO	NO	0	2009	[Not Available]	NA	Kidney Chromophobe	NA	NA	NA	NA	NA	2012-08-14
220525	PCAWG.c34b3ff7-f3f4-4081-98d4-4db202e34014.TopHat2.v1.bam	f2b58595-dec0-4194-ab33-7c7dc6c058a6	19	KICH-US	0.105072	305	715f59dd-a80f-422d-988c-f73f4b987baf	715f59dd-a80f-422d-988c-f73f4b987baf.broad-mutect-v3.20160222.somatic.snv_mnv.vcf.gz	#N/A	f2b58595-dec0-4194-ab33-7c7dc6c058a6	1	0	C64.9	59	NA	2727	9b63bd4b-7d64-4f73-a5e4-676cf8e553d6	FALSE	TCGA-KN-8435	MALE	WHITE	NOT HISPANIC OR LATINO	No	No	Alive	[Not Available]	C64.9	2020-03-17	C64.9	YES	8435	[Not Available]	KN	NO	YES	TUMOR FREE	NO	NO	0	2004	[Not Available]	NA	Kidney Chromophobe	NA	NA	NA	NA	NA	2012-08-08
220535	PCAWG.73cdc20e-c7a3-4ce4-a9d6-642ae6d57e9d.TopHat2.v1.bam	f1c1502e-1bd6-425a-b651-454363809668	19	KICH-US	0.148515	232	345a06d6-fa5c-4674-a847-88a6b537cf3c	#N/A	#N/A	f1c1502e-1bd6-425a-b651-454363809668	0	0	C64.9	42	NA	2304	d2899821-c666-48e9-84e0-9d49c2b8d66c	FALSE	TCGA-KN-8437	FEMALE	WHITE	NOT HISPANIC OR LATINO	No	No	Alive	[Not Available]	C64.9	2020-03-17	C64.9	YES	8437	[Not Available]	KN	NO	YES	TUMOR FREE	NO	NO	0	2006	[Not Available]	NA	Kidney Chromophobe	NA	NA	NA	NA	NA	2012-08-08
220549	PCAWG.79d0418c-c744-49ec-b375-4baf9ca23783.TopHat2.v1.bam	d52c3cb6-921e-4f26-b49c-e6e4f11f9c06	19	KICH-US	0.0614035	121	6400c324-2c94-477d-acb9-669d4ea46f1e	6400c324-2c94-477d-acb9-669d4ea46f1e.broad-mutect-v3.20160222.somatic.snv_mnv.vcf.gz	#N/A	d52c3cb6-921e-4f26-b49c-e6e4f11f9c06	1	0	C64.9	29	NA	2279	02dfb45c-2296-4a8d-9ed6-4278123676c0	FALSE	TCGA-KO-8405	MALE	WHITE	HISPANIC OR LATINO	No	No	Alive	[Not Available]	C64.9	2020-03-17	C64.9	YES	8405	[Not Available]	KO	NO	YES	TUMOR FREE	NO	NO	0	2005	[Not Available]	NA	Kidney Chromophobe	NA	NA	NA	NA	NA	2013-04-14
220554	PCAWG.d958af14-d729-44f6-afc8-505fd67af792.TopHat2.v1.bam	9aa02d46-294b-4e99-b9ee-56edcbfb5275	19	KICH-US	0.0882353	185	c29f6ed6-880d-4f03-977e-1087738e5e60	c29f6ed6-880d-4f03-977e-1087738e5e60.broad-mutect-v3.20160222.somatic.snv_mnv.vcf.gz	#N/A	9aa02d46-294b-4e99-b9ee-56edcbfb5275	0	0	C64.9	17	NA	2404	512d8eeb-5c3a-43a6-a351-a74e9732167b	FALSE	TCGA-KO-8406	FEMALE	WHITE	NOT HISPANIC OR LATINO	No	No	Alive	[Not Available]	C64.9	2020-03-17	C64.9	YES	8406	[Not Available]	KO	NO	YES	TUMOR FREE	NO	NO	0	2005	[Not Available]	NA	Kidney Chromophobe	NA	NA	NA	NA	NA	2013-04-14
220556	PCAWG.c1af7691-34f6-4318-a959-5ab48442e60f.TopHat2.v1.bam	151f07f5-1529-4fcd-912c-e55b2ff8abef	19	KICH-US	0.18232	214	64f696a6-58b2-40a8-b848-fd775cd52529	#N/A	#N/A	151f07f5-1529-4fcd-912c-e55b2ff8abef	1	0	C64.9	42	NA	2820	1e61ee71-6a37-4657-81f2-d505805a909d	FALSE	TCGA-KO-8407	MALE	WHITE	NOT HISPANIC OR LATINO	No	No	Alive	[Not Available]	C64.9	2020-03-17	C64.9	YES	8407	[Not Available]	KO	NO	YES	TUMOR FREE	NO	NO	0	2005	[Not Available]	NA	Kidney Chromophobe	NA	NA	NA	NA	NA	2013-04-14
220568	PCAWG.938e4e94-9cfd-43a0-8413-ebde19c7389b.TopHat2.v1.bam	08a96dec-e658-493a-9308-83f7ace3b3b6	19	KICH-US	0.190476	100	8df1eeb4-dfc9-4a0a-8f93-98460c3ab489	8df1eeb4-dfc9-4a0a-8f93-98460c3ab489.broad-mutect-v3.20160222.somatic.snv_mnv.vcf.gz	#N/A	08a96dec-e658-493a-9308-83f7ace3b3b6	1	0	C64.9	69	NA	2445	e1524fd6-eb6e-49a5-8970-21c87195f610	FALSE	TCGA-KO-8409	MALE	WHITE	NOT HISPANIC OR LATINO	No	No	Alive	[Not Available]	C64.9	2020-03-17	C64.9	YES	8409	[Not Available]	KO	NO	YES	TUMOR FREE	NO	NO	0	2004	[Not Available]	NA	Kidney Chromophobe	NA	NA	NA	NA	NA	2013-01-31
220572	PCAWG.6b3c58af-b27f-45e7-9097-3a004ee9a0be.TopHat2.v1.bam	b5f6a0e3-f9ac-475f-9a34-b8b8834f1779	19	KICH-US	0.0769231	70	798bd17b-69b7-40d7-92ff-7c2389edcccf	798bd17b-69b7-40d7-92ff-7c2389edcccf.broad-mutect-v3.20160222.somatic.snv_mnv.vcf.gz	#N/A	b5f6a0e3-f9ac-475f-9a34-b8b8834f1779	0	0	C64.9	74	NA	2670	1fbabc29-3cb5-4510-80ba-3e69ae2c2645	FALSE	TCGA-KO-8410	FEMALE	WHITE	NOT HISPANIC OR LATINO	No	No	Alive	[Not Available]	C64.9	2020-03-17	C64.9	YES	8410	[Not Available]	KO	NO	YES	TUMOR FREE	NO	NO	0	2004	[Not Available]	NA	Kidney Chromophobe	NA	NA	NA	NA	NA	2013-01-31
220577	PCAWG.d3ce9704-26d6-4ed2-be67-cf91b1387a36.TopHat2.v1.bam	ee8c1919-17a9-4df1-8aa5-79546621b23c	19	KICH-US	0.116279	288	9dfcbabf-2bc0-43a2-bdde-d0b2aaca3f6b	#N/A	#N/A	ee8c1919-17a9-4df1-8aa5-79546621b23c	1	0	C64.9	58	NA	3141	6920de21-a43c-4449-b00c-52677b22f6fb	FALSE	TCGA-KO-8411	MALE	WHITE	NOT HISPANIC OR LATINO	Yes, History of Prior Malignancy	No	Alive	[Not Available]	C64.9	2020-03-17	C64.9	YES	8411	[Not Available]	KO	NO	YES	TUMOR FREE	NO	NO	0	2004	[Not Available]	NA	Kidney Chromophobe	NA	NA	NA	NA	NA	2013-01-31
220599	PCAWG.b9ff0522-e3ff-49c3-857d-d571e62b6b3e.TopHat2.v1.bam	0ec3caa1-7c51-417b-a89c-18e9fceb80c4	19	KICH-US	0.109489	152	9d29543e-8601-4fd0-8e76-3df3de465cab	#N/A	#N/A	0ec3caa1-7c51-417b-a89c-18e9fceb80c4	1	0	C64.9	41	NA	1873	cf610a6a-e188-4cbe-a5b7-4cb62ecebdfa	FALSE	TCGA-KO-8416	MALE	WHITE	NOT HISPANIC OR LATINO	No	No	Alive	[Not Available]	C64.9	2020-03-17	C64.9	YES	8416	[Not Available]	KO	NO	YES	TUMOR FREE	NO	NO	0	2007	[Not Available]	NA	Kidney Chromophobe	NA	NA	NA	NA	NA	2013-04-14
220608	PCAWG.53b288ad-acc5-4cbc-9b95-f48aee2a1c99.TopHat2.v1.bam	0b77657a-0297-4cee-b9f2-5de72e182016	19	KICH-US	0.112108	248	0c7af04b-e171-47c4-8be5-5db33f20148e	0c7af04b-e171-47c4-8be5-5db33f20148e.broad-mutect-v3.20160222.somatic.snv_mnv.vcf.gz	#N/A	0b77657a-0297-4cee-b9f2-5de72e182016	0	0	C64.9	30	NA	1945	68df017e-8ebc-4551-9991-3873b2677d7f	FALSE	TCGA-KO-8417	FEMALE	WHITE	NOT HISPANIC OR LATINO	No	No	Alive	[Not Available]	C64.9	2020-03-17	C64.9	YES	8417	[Not Available]	KO	NO	YES	TUMOR FREE	NO	NO	0	2007	[Not Available]	NA	Kidney Chromophobe	NA	NA	NA	NA	NA	2013-04-12
22086	PCAWG.f7baaf60-149c-493c-b6f9-6ffc63b9b040.TopHat2.v1.bam	5d10ca47-abc6-4953-9620-1c63542354bf	2	LAML-US	0.130435	52	5c50334e-218d-4bf2-adcb-53dcebf30b57	5c50334e-218d-4bf2-adcb-53dcebf30b57.broad-mutect-v3.20160222.somatic.snv_mnv.vcf.gz	#N/A	5d10ca47-abc6-4953-9620-1c63542354bf	1	0	C92	74	NA	1581	11866e42-8812-4c6d-a10a-3677b0770964	TRUE	TCGA-AB-2996	MALE	WHITE	NOT HISPANIC OR LATINO	Yes	No	Alive	[Not Available]	[Not Available]	[Not Available]	[Not Available]	YES	2996	[Not Available]	AB	NA	NA	NA	NA	NA	NA	2005	NA	NA	NA	NA	[Not Available]	NA	NA	NA	2010-12-14
22106	PCAWG.fc67779c-210a-4f80-9184-697d5cfe1cc9.TopHat2.v1.bam	799e9106-e62e-4681-8861-137f474ee8b8	21	LGG-US	0.230769	64	88395c0e-4afe-434d-8b20-5a3eef8b7f00	#N/A	#N/A	799e9106-e62e-4681-8861-137f474ee8b8	1	0	C71.9	21	NA	908	c34eb863-4bfc-441d-aeb7-60f988a0d36d	FALSE	TCGA-HT-7602	MALE	WHITE	NOT HISPANIC OR LATINO	No	No	Alive	[Not Available]	C71.9	1950-03-01	C71.9	YES	7602	[Not Available]	HT	NO	YES	TUMOR FREE	[Not Available]	[Not Available]	0	2008	NA	NA	Oligodendroglioma	NA	NA	NA	NA	NA	2012-02-07
22117	PCAWG.85c51332-2b9f-4b14-920b-071179588696.TopHat2.v1.bam	01c4ca12-ac08-41dd-9e4f-bfb0971688a2	21	LGG-US	0.253968	158	4853fd17-7214-4f0c-984b-1be0346ca4ab	4853fd17-7214-4f0c-984b-1be0346ca4ab.broad-mutect-v3.20160222.somatic.snv_mnv.vcf.gz	#N/A	01c4ca12-ac08-41dd-9e4f-bfb0971688a2	0	0	C71.0	32	NA	4206	aa14f389-0e99-4e58-8e8c-6557c71637ca	FALSE	TCGA-DU-7009	FEMALE	WHITE	NOT HISPANIC OR LATINO	No	No	Alive	[Not Available]	C71.0	1950-03-01	C71.0	YES	7009	[Not Available]	DU	NO	YES	WITH TUMOR	[Not Available]	[Not Available]	0	2000	NA	NA	Oligodendroglioma	NA	NA	NA	NA	NA	2011-09-28
22145	PCAWG.754a7393-1087-4861-af7e-449ba054ce24.TopHat2.v1.bam	fc3b7596-f515-446f-81db-fed0154ca2c5	21	LGG-US	0.0882353	185	00493087-9d9d-40ca-86d5-936f1b951c93	00493087-9d9d-40ca-86d5-936f1b951c93.broad-mutect-v3.20160222.somatic.snv_mnv.vcf.gz	#N/A	fc3b7596-f515-446f-81db-fed0154ca2c5	0	0	C71.0	47	NA	160	b19e0020-5003-42a3-845b-521a9a8588f7	FALSE	TCGA-EZ-7264	FEMALE	WHITE	NOT HISPANIC OR LATINO	No	No	Alive	[Not Available]	C71.0	1950-03-01	C71.0	YES	7264	[Not Available]	EZ	YES	NO	WITH TUMOR	[Not Available]	[Not Available]	0	2011	NA	NA	Oligodendroglioma	NA	NA	NA	NA	NA	2011-11-10
2222	PCAWG.aaff09c1-7c1f-4421-af06-694d615ac72f.TopHat2.v1.bam	49717f75-0f2d-4e1c-9a12-f1cd7877b80a	8	BRCA-US	0.0526316	60	25c76a8f-77c0-4650-bddf-45ed0c10a2e6	#N/A	#N/A	49717f75-0f2d-4e1c-9a12-f1cd7877b80a	0	0	C50.9	58	NA	52	e374fb6f-084d-4053-9b5b-a1a347eb8ba8	FALSE	TCGA-AN-A04D	FEMALE	WHITE	NOT HISPANIC OR LATINO	No	No	Alive	[Not Available]	C50.9	2000-03-01	C50.9	YES	A04D	[Not Available]	AN	NO	YES	TUMOR FREE	[Not Available]	[Not Available]	0	2008	[Not Available]	[Not Applicable]	NA	[Not Available]	Tumor resection	[Not Applicable]	NA	NA	2010-12-20
222303	PCAWG.c2a75ae0-90c4-4ad7-b384-884fa95aadf3.TopHat2.v1.bam	67325322-483f-443f-9ffa-2a20d108a2fb	17	DLBC-US	0.235294	105	aa847c3d-d3a7-46aa-a81b-db5099a458fb	#N/A	#N/A	67325322-483f-443f-9ffa-2a20d108a2fb	1	0	C08.0	51	NA	377	f08517ba-9cca-4c66-ba19-973dc656ab66	TRUE	TCGA-FF-8046	MALE	ASIAN	NOT HISPANIC OR LATINO	No	No	Alive	[Not Available]	C08.0	1980-03-01	C08.0	YES	8046	[Not Available]	FF	YES	NO	TUMOR FREE	[Not Available]	[Not Available]	0	2011	[Not Available]	NA	Diffuse large B-cell lymphoma (DLBCL) NOS (any anatomic site nodal or extranodal)	[Not Available]	NA	NA	178	81.9	2011-12-14
222305	PCAWG.bf622082-b075-4456-a7d8-8d35c3cf42b7.TopHat2.v1.bam	1f971af1-6772-4fe6-8d35-bbe527a037fe	17	DLBC-US	0.126437	98	fa676301-902f-473f-8313-5bff34ae549a	#N/A	#N/A	1f971af1-6772-4fe6-8d35-bbe527a037fe	0	0	C38.1	28	NA	626	97ff35af-4933-4ea3-ad32-94f0c3d7c538	TRUE	TCGA-FF-8041	FEMALE	ASIAN	NOT HISPANIC OR LATINO	No	No	Alive	[Not Available]	C38.1	1980-03-01	C38.1	YES	8041	[Not Available]	FF	NO	YES	TUMOR FREE	[Not Available]	[Not Available]	0	2010	[Not Available]	NA	Primary mediastinal (thymic) DLBCL	[Not Available]	NA	NA	173	58.9	2011-12-14
222306	PCAWG.6a60625e-3816-41c5-ab06-429625a99107.TopHat2.v1.bam	f0a326d2-1f3e-4a5d-bca8-32aaccc52338	17	DLBC-US	0.148515	232	897a4500-6fb8-4e81-aa07-021a26d632fb	#N/A	#N/A	f0a326d2-1f3e-4a5d-bca8-32aaccc52338	0	0	C83.3	57	NA	608	16783536-d9b5-4fe8-b07a-2097094d180e	TRUE	TCGA-FF-8042	FEMALE	ASIAN	NOT HISPANIC OR LATINO	No	No	Alive	[Not Available]	C83.3	1980-03-01	C77.0	YES	8042	[Not Available]	FF	NO	YES	TUMOR FREE	[Not Available]	[Not Available]	0	2010	[Not Available]	NA	Diffuse large B-cell lymphoma (DLBCL) NOS (any anatomic site nodal or extranodal)	[Not Available]	NA	NA	171	89.9	2011-12-14
222307	PCAWG.f43220be-dd8d-4f7b-9429-c8ba02a7f2fe.TopHat2.v1.bam	c8cde9ea-89e9-4ee8-8a46-417a48f6d3ab	17	DLBC-US	0.148148	93	a29278af-7ecf-403e-b6a9-623ea7879d05	#N/A	#N/A	c8cde9ea-89e9-4ee8-8a46-417a48f6d3ab	1	0	C83.3	42	NA	433	bebc30e7-aa79-4cb2-8eb8-c288bb25c4de	TRUE	TCGA-FF-8061	MALE	ASIAN	NOT HISPANIC OR LATINO	No	No	Alive	[Not Available]	C83.3	1980-03-01	C17.9	YES	8061	[Not Available]	FF	YES	NO	TUMOR FREE	[Not Available]	[Not Available]	0	2010	[Not Available]	NA	Diffuse large B-cell lymphoma (DLBCL) NOS (any anatomic site nodal or extranodal)	[Not Available]	NA	NA	171	48.1	2012-01-17
222308	PCAWG.be7df1d5-0202-4661-a1fc-f77c10ed4952.TopHat2.v1.bam	a8e2df1e-4042-42af-9231-3a00e83489f0	17	DLBC-US	0.257576	166	e89e9c69-ffcd-4a4c-818d-1dee43ddc76a	e89e9c69-ffcd-4a4c-818d-1dee43ddc76a.broad-mutect-v3.20160222.somatic.snv_mnv.vcf.gz	#N/A	a8e2df1e-4042-42af-9231-3a00e83489f0	0	0	C83.3	70	NA	580	bdab460d-297a-401f-86d6-f598afc5dfe9	TRUE	TCGA-FF-8043	FEMALE	ASIAN	NOT HISPANIC OR LATINO	No	No	Alive	[Not Available]	C83.3	1980-03-01	C18.9	YES	8043	[Not Available]	FF	NO	YES	TUMOR FREE	[Not Available]	[Not Available]	0	2010	[Not Available]	NA	Diffuse large B-cell lymphoma (DLBCL) NOS (any anatomic site nodal or extranodal)	[Not Available]	NA	NA	146	41.5	2011-12-14
222309	PCAWG.6e013367-6a7f-4cdd-91af-02c28c1a3fd9.TopHat2.v1.bam	0e9fcccc-0630-408d-a121-2c6413824cb7	17	DLBC-US	0.152381	121	bd403458-5154-488b-931a-a7e737a6bf8c	#N/A	#N/A	0e9fcccc-0630-408d-a121-2c6413824cb7	0	0	C83.3	60	NA	259	3ab0a743-6703-4ba7-a9a3-3c9e1d419bbf	TRUE	TCGA-FF-8062	FEMALE	ASIAN	NOT HISPANIC OR LATINO	No	No	Alive	[Not Available]	C83.3	1980-03-01	C73.9	YES	8062	[Not Available]	FF	YES	NO	TUMOR FREE	[Not Available]	[Not Available]	0	2011	[Not Available]	NA	Diffuse large B-cell lymphoma (DLBCL) NOS (any anatomic site nodal or extranodal)	[Not Available]	NA	NA	157	60.1	2012-01-17
22257	PCAWG.f097c5a7-85c7-4233-86c8-15cac9f2e86c.TopHat2.v1.bam	dc5bdd21-b23f-400e-bbe2-4c98a517fc9e	21	LGG-US	0.08	27	218a9531-9264-43bc-8535-858d4cb0919e	#N/A	#N/A	dc5bdd21-b23f-400e-bbe2-4c98a517fc9e	0	0	C71.9	26	NA	225	8c18d787-15b4-4d4c-adcf-80b847a82f1f	FALSE	TCGA-CS-6669	FEMALE	WHITE	[Not Available]	No	No	Alive	[Not Available]	C71.9	1950-03-01	C71.9	YES	6669	[Not Available]	CS	NO	YES	WITH TUMOR	[Not Available]	[Not Available]	0	2011	NA	NA	Oligodendroglioma	NA	NA	NA	NA	NA	2011-09-24
22285	PCAWG.bccdad3f-64ff-4dff-8259-2db9bacff4ff.TopHat2.v1.bam	6a0bcf0c-fa4c-4119-99d2-f722b781d20f	21	LGG-US	0.10989	101	2aeaab9f-4459-4be8-91e7-e0746cbd671c	#N/A	#N/A	6a0bcf0c-fa4c-4119-99d2-f722b781d20f	1	0	C71.0	35	NA	101	04ccf89f-f882-49fc-80b5-4a25ee375c75	FALSE	TCGA-FG-8182	MALE	WHITE	NOT HISPANIC OR LATINO	No	No	Alive	[Not Available]	C71.0	1950-03-01	C71.0	YES	8182	[Not Available]	FG	YES	NO	WITH TUMOR	[Not Available]	[Not Available]	0	2012	NA	NA	Oligodendroglioma	NA	NA	NA	NA	NA	2012-06-07
22293	PCAWG.01d74497-4980-4665-9d3e-fce428c7354d.TopHat2.v1.bam	648252da-dd86-48d1-ae75-4257e3142b0b	21	LGG-US	0.118812	113	c6888be2-4517-41e4-a801-9c915f24e737	c6888be2-4517-41e4-a801-9c915f24e737.broad-mutect-v3.20160222.somatic.snv_mnv.vcf.gz	#N/A	648252da-dd86-48d1-ae75-4257e3142b0b	1	0	C71.0	62	NA	378	a38e3357-9741-4a8d-96ef-052d92dcf668	FALSE	TCGA-FG-5964	MALE	WHITE	NOT HISPANIC OR LATINO	No	No	Alive	[Not Available]	C71.0	1950-03-01	C71.0	YES	5964	[Not Available]	FG	NO	YES	WITH TUMOR	[Not Available]	[Not Available]	0	2010	NA	NA	Oligodendroglioma	NA	NA	NA	NA	NA	2011-04-13
22295	PCAWG.d9078cba-7cef-49c4-a8a7-ad2e8b4c900e.TopHat2.v1.bam	70939245-41e0-4845-a473-5fef719b9828	21	LGG-US	0.26	126	f92a34fa-014e-4b41-a6d0-3b46b8c8a3ee	#N/A	#N/A	70939245-41e0-4845-a473-5fef719b9828	0	1	C71.0	35	2875	NA	fcff2996-b401-4170-b9c4-4d70899055d5	FALSE	TCGA-DU-6407	FEMALE	WHITE	NOT HISPANIC OR LATINO	No	No	Dead	[Not Available]	C71.0	1950-03-01	C71.0	YES	6407	[Not Available]	DU	NO	YES	WITH TUMOR	[Not Available]	[Not Available]	0	2001	NA	NA	Oligodendroglioma	NA	NA	NA	NA	NA	2011-07-19
22324	PCAWG.4b94670d-9ff0-41f4-a964-422e9c006a3f.TopHat2.v1.bam	42251e02-b687-4bf1-a1b6-e3dd978542e4	21	LGG-US	0.151515	152	c1abb741-4fcd-4161-b057-c7efd619cc99	#N/A	#N/A	42251e02-b687-4bf1-a1b6-e3dd978542e4	1	0	C71.0	39	NA	409	0683de97-12a8-4e69-818a-5fbf9f3342b8	FALSE	TCGA-HW-7487	MALE	WHITE	NOT HISPANIC OR LATINO	No	No	Alive	[Not Available]	C71.0	1950-03-01	C71.0	YES	7487	[Not Available]	HW	[Not Available]	[Not Available]	WITH TUMOR	[Not Available]	[Not Available]	0	2010	NA	NA	Oligodendroglioma	NA	NA	NA	NA	NA	2012-01-06
22356	PCAWG.6a20384c-29a0-4e96-abc2-34499bb9d730.TopHat2.v1.bam	f86fa219-34e9-4812-8edf-2b66d7219779	21	LGG-US	0.0810811	160	3d477ac1-3bdf-4410-9594-1a3a1412c6ae	#N/A	#N/A	f86fa219-34e9-4812-8edf-2b66d7219779	1	1	C71.9	43	639	NA	ea5d10fd-6407-428f-9afe-9ef17d32cb26	FALSE	TCGA-CS-5395	MALE	BLACK OR AFRICAN AMERICAN	[Not Available]	No	No	Dead	[Not Available]	C71.9	1982-03-01	C71.9	YES	5395	[Not Available]	CS	NO	YES	WITH TUMOR	[Not Available]	[Not Available]	0	2007	NA	NA	Oligodendroglioma	NA	NA	NA	NA	NA	2011-03-13
22382	PCAWG.1a045c86-f42d-48df-9f00-b26df2863c32.TopHat2.v1.bam	84ae73e4-3b39-4444-9bfb-3fc6057eab32	21	LGG-US	0.142857	112	ba94c29b-b76e-4d67-bf5a-ce6bc45d85f8	ba94c29b-b76e-4d67-bf5a-ce6bc45d85f8.broad-mutect-v3.20160222.somatic.snv_mnv.vcf.gz	#N/A	84ae73e4-3b39-4444-9bfb-3fc6057eab32	1	1	C71.0	53	788	NA	9fec8e14-aa82-4dc3-8171-d9cceabe0787	FALSE	TCGA-DU-7301	MALE	WHITE	NOT HISPANIC OR LATINO	No	No	Dead	[Not Available]	C71.0	1950-03-01	C71.0	YES	7301	[Not Available]	DU	NO	YES	WITH TUMOR	[Not Available]	[Not Available]	0	2006	NA	NA	Oligodendroglioma	NA	NA	NA	NA	NA	2011-10-12
22417	PCAWG.5b5287e3-66b2-4698-ba17-3b3d088dc0cc.TopHat2.v1.bam	5017c115-39b8-4c5c-8be6-2cb298d7c641	21	LGG-US	0.234483	179	86386b36-2950-4479-b79f-4b347053c8bc	#N/A	#N/A	5017c115-39b8-4c5c-8be6-2cb298d7c641	0	0	C71.0	29	NA	442	de499d96-e97b-4cc0-92bb-dbe1a7b07fc1	FALSE	TCGA-HT-7695	FEMALE	WHITE	NOT HISPANIC OR LATINO	No	No	Alive	[Not Available]	C71.0	1950-03-01	C71.0	YES	7695	[Not Available]	HT	NO	YES	[Not Available]	[Not Available]	[Not Available]	0	2009	NA	NA	Oligodendroglioma	NA	NA	NA	NA	NA	2009-03-25
22490	PCAWG.f03da5fa-9be6-4f0b-aa0b-c5f2b07a2d7e.TopHat2.v1.bam	97cb8701-7d63-4142-b404-006fbb3ecb0b	21	LGG-US	0.169643	131	3a81f733-b3a3-4578-b925-a663612bc92c	3a81f733-b3a3-4578-b925-a663612bc92c.broad-mutect-v3.20160222.somatic.snv_mnv.vcf.gz	#N/A	97cb8701-7d63-4142-b404-006fbb3ecb0b	0	1	C71.0	31	2660	NA	ab050ef3-5247-4dda-9074-a1ccba4811a7	FALSE	TCGA-DU-6401	FEMALE	WHITE	NOT HISPANIC OR LATINO	No	No	Dead	[Not Available]	C71.0	1950-03-01	C71.0	YES	6401	[Not Available]	DU	NO	YES	WITH TUMOR	[Not Available]	[Not Available]	0	1998	NA	NA	Oligodendroglioma	NA	NA	NA	NA	NA	2011-06-21
22496	PCAWG.5175aa00-22e4-4a8d-bd3f-80b750fbff32.TopHat2.v1.bam	010aac75-3bfe-4bf2-b866-af0f2d92f125	21	LGG-US	0.175182	161	6847e993-1414-4e6f-a2af-39ebe218dd7c	#N/A	#N/A	010aac75-3bfe-4bf2-b866-af0f2d92f125	1	0	C71.0	17	NA	1526	493d3e5a-0242-4044-947c-bfd9775bac07	FALSE	TCGA-DB-5278	MALE	WHITE	NOT HISPANIC OR LATINO	No	No	Alive	[Not Available]	C71.0	1950-03-01	C71.0	YES	5278	[Not Available]	DB	NO	YES	WITH TUMOR	[Not Available]	[Not Available]	0	2007	NA	NA	Oligodendroglioma	NA	NA	NA	NA	NA	2011-07-22
2252	PCAWG.edb8e13c-b10e-4a43-afd7-6c70c86b6c3f.TopHat2.v1.bam	d2f2560c-ec80-4fea-9474-c47a2e85ea95	8	BRCA-US	0.172414	136	207f8a42-5b05-4876-b0ae-ebfaeea27844	207f8a42-5b05-4876-b0ae-ebfaeea27844.broad-mutect-v3.20160222.somatic.snv_mnv.vcf.gz	#N/A	d2f2560c-ec80-4fea-9474-c47a2e85ea95	0	0	C50.9	41	NA	585	4a83824e-4d05-45cc-b059-1f4ae708fc34	FALSE	TCGA-AO-A0J2	FEMALE	WHITE	NOT HISPANIC OR LATINO	No	No	Alive	[Not Available]	C50.9	2000-03-01	C50.9	YES	A0J2	[Not Available]	AO	NO	YES	TUMOR FREE	[Not Available]	[Not Available]	0	2008	[Not Available]	[Not Applicable]	NA	[Not Available]	Core needle biopsy	[Not Applicable]	NA	NA	2010-09-19
22524	PCAWG.688c57a3-8e76-420a-8057-5d8137fff0c9.TopHat2.v1.bam	1cc53ade-73c0-492b-a7dc-328269fd0e66	21	LGG-US	0.178161	205	85d915b8-0184-4ec7-93ad-e9ffa2f5743b	85d915b8-0184-4ec7-93ad-e9ffa2f5743b.broad-mutect-v3.20160222.somatic.snv_mnv.vcf.gz	#N/A	1cc53ade-73c0-492b-a7dc-328269fd0e66	0	0	C71.9	62	NA	461	4ab52a12-3abf-45e5-9d12-375141d877ce	FALSE	TCGA-DU-5874	FEMALE	WHITE	NOT HISPANIC OR LATINO	No	No	Alive	[Not Available]	C71.9	1950-03-01	C71.9	YES	5874	[Not Available]	DU	YES	NO	TUMOR FREE	[Not Available]	[Not Available]	0	2010	NA	NA	Oligodendroglioma	NA	NA	NA	NA	NA	2011-07-25
22536	PCAWG.379624ed-3584-48af-a1af-b5d308dfc063.TopHat2.v1.bam	84569c1a-6baa-4380-ae3c-707df1be4618	21	LGG-US	0.154545	127	d252a54e-0377-4b3e-8228-26108ea704fa	#N/A	#N/A	84569c1a-6baa-4380-ae3c-707df1be4618	0	1	C71.9	48	2907	NA	2ee11488-1203-4b45-8121-77b46ab9d86a	FALSE	TCGA-E1-5319	FEMALE	WHITE	NOT HISPANIC OR LATINO	No	No	Dead	[Not Available]	C71.9	1950-03-01	C71.9	YES	5319	[Not Available]	E1	NO	YES	WITH TUMOR	[Not Available]	[Not Available]	0	1998	NA	NA	Oligodendroglioma	NA	NA	NA	NA	NA	2011-08-17
22548	PCAWG.6e1f3a28-9630-4588-8b0a-0404dff9f063.TopHat2.v1.bam	a5d3f3fb-6541-419d-b47e-720d438f1bff	21	LGG-US	0.114504	146	d414e076-dcb6-4edf-adef-0abdc57354ea	#N/A	#N/A	a5d3f3fb-6541-419d-b47e-720d438f1bff	0	0	C71.9	57	NA	244	c2aa8ca5-8b1a-42a2-9d41-b7b66b8f7c62	FALSE	TCGA-CS-6668	FEMALE	WHITE	NOT HISPANIC OR LATINO	No	No	Alive	[Not Available]	C71.9	1950-03-01	C71.9	YES	6668	[Not Available]	CS	NO	YES	WITH TUMOR	[Not Available]	[Not Available]	0	2011	NA	NA	Oligodendroglioma	NA	NA	NA	NA	NA	2011-09-24
22720	PCAWG.2fe8ac19-48e7-4bad-9437-523c9e59f77c.TopHat2.v1.bam	a5f851c5-6130-4ea1-9f86-be59331a92f7	21	LGG-US	0.118343	189	a78544d7-65c6-4778-af62-ceec24c14056	a78544d7-65c6-4778-af62-ceec24c14056.broad-mutect-v3.20160222.somatic.snv_mnv.vcf.gz	#N/A	a5f851c5-6130-4ea1-9f86-be59331a92f7	1	1	C71.0	43	578	NA	63db070f-94ea-4f86-9769-5e4d86f3f064	FALSE	TCGA-IK-7675	MALE	WHITE	HISPANIC OR LATINO	No	No	Dead	[Not Available]	C71.0	1950-03-01	C71.0	YES	7675	[Not Available]	IK	YES	NO	WITH TUMOR	[Not Available]	[Not Available]	0	2009	NA	NA	Oligodendroglioma	NA	NA	NA	NA	NA	2012-01-24
22836	PCAWG.4af3cb68-086c-48fd-b57b-a32a996cc660.TopHat2.v1.bam	68015cc7-d3a1-4c90-b8fb-5d14143d9960	7	LIHC-US	0.0408163	153	90611290-e44c-438e-91aa-f3b83dae3b71	90611290-e44c-438e-91aa-f3b83dae3b71.broad-mutect-v3.20160222.somatic.snv_mnv.vcf.gz	#N/A	68015cc7-d3a1-4c90-b8fb-5d14143d9960	0	0	C22.0	72	NA	2017	e78fe97e-a9ad-4de3-abcf-ae268f589ded	FALSE	TCGA-DD-A1EB	FEMALE	[Not Available]	[Not Available]	No	No	Alive	[Not Available]	C22.0	1970-03-01	C22.0	YES	A1EB	[Not Available]	DD	NO	YES	WITH TUMOR	[Not Available]	[Not Available]	0	NA	[Not Available]	[Not Applicable]	Hepatocellular Carcinoma	[Not Available]	NA	NA	164	57	2011-05-09
22838	PCAWG.03a00ab1-544b-47c6-9a96-e10a4c753992.TopHat2.v1.bam	728aedb3-551a-4c16-9be3-7733a9539e9e	7	LIHC-US	0.45	29	dcf45005-7e6d-4c26-9994-f973da7e814f	#N/A	#N/A	728aedb3-551a-4c16-9be3-7733a9539e9e	1	1	C22.0	80	695	NA	6bf35807-1652-4717-9096-5fda7b536822	FALSE	NA	NA	NA	NA	NA	NA	NA	NA	NA	NA	NA	NA	NA	NA	NA	NA	NA	NA	NA	NA	NA	NA	NA	NA	NA	NA	NA	NA	NA	NA	NA
22839	PCAWG.6fabb434-c4c2-40df-abdb-3b06ba2b1d24.TopHat2.v1.bam	39eb1db0-2722-4af4-8254-d0e10256c64d	7	LIHC-US	0.0980392	280	1127b561-ea40-4d5e-95df-daa0a5ebc1e4	1127b561-ea40-4d5e-95df-daa0a5ebc1e4.broad-mutect-v3.20160222.somatic.snv_mnv.vcf.gz	#N/A	39eb1db0-2722-4af4-8254-d0e10256c64d	1	0	C22.0	61	NA	27	d71445eb-3e72-46aa-9135-3a3caa910961	FALSE	NA	NA	NA	NA	NA	NA	NA	NA	NA	NA	NA	NA	NA	NA	NA	NA	NA	NA	NA	NA	NA	NA	NA	NA	NA	NA	NA	NA	NA	NA	NA
22854	PCAWG.8ea1f8e5-4fc1-4cab-8f99-26039bc52a8a.TopHat2.v1.bam	b7d6621c-8bce-4a01-8588-9d7761d9372b	7	LIHC-US	0.104	276	463bf060-8ba6-4a73-8173-172025f7b527	463bf060-8ba6-4a73-8173-172025f7b527.broad-mutect-v3.20160222.somatic.snv_mnv.vcf.gz	#N/A	b7d6621c-8bce-4a01-8588-9d7761d9372b	1	0	C22.0	70	NA	111	48d585b9-8c54-4fed-b9e4-730271915d01	FALSE	NA	NA	NA	NA	NA	NA	NA	NA	NA	NA	NA	NA	NA	NA	NA	NA	NA	NA	NA	NA	NA	NA	NA	NA	NA	NA	NA	NA	NA	NA	NA
22860	PCAWG.6a04bb75-f54b-47f0-bc41-79d6d101baed.TopHat2.v1.bam	ca8afb2c-be3d-41e8-8dbc-19fe7ab6154b	7	LIHC-US	0.1375	91	3bacc189-01b8-46cc-a442-f393c0f428c6	3bacc189-01b8-46cc-a442-f393c0f428c6.broad-mutect-v3.20160222.somatic.snv_mnv.vcf.gz	#N/A	ca8afb2c-be3d-41e8-8dbc-19fe7ab6154b	0	0	C22.0	61	NA	0	7e8e49f2-e551-4cd0-80ba-c2f12318e4c0	FALSE	TCGA-CC-5260	FEMALE	ASIAN	NOT HISPANIC OR LATINO	No	No	Alive	[Not Available]	C22.0	1970-03-01	C22.0	YES	5260	[Not Available]	CC	YES	NO	TUMOR FREE	[Not Available]	[Not Available]	0	NA	[Not Available]	[Not Applicable]	Hepatocellular Carcinoma	[Not Available]	NA	NA	153	46	2011-04-15
22866	PCAWG.864c2793-408d-46ed-989d-3e8dc19bef78.TopHat2.v1.bam	f435ec00-0db8-46b4-96bf-890a9d931df3	7	LIHC-US	0.128571	79	4624fd20-e2ad-4826-b606-a694b04e1076	4624fd20-e2ad-4826-b606-a694b04e1076.broad-mutect-v3.20160222.somatic.snv_mnv.vcf.gz	#N/A	f435ec00-0db8-46b4-96bf-890a9d931df3	1	0	C22.0	68	NA	69	e0ce8ad9-de02-434d-bc03-f6a010c9bf50	FALSE	NA	NA	NA	NA	NA	NA	NA	NA	NA	NA	NA	NA	NA	NA	NA	NA	NA	NA	NA	NA	NA	NA	NA	NA	NA	NA	NA	NA	NA	NA	NA
22875	PCAWG.13545c04-8979-4dac-9bdb-8de8964af321.TopHat2.v1.bam	1ad7f17e-b3b8-40e9-aab8-5a17e0aec408	7	LIHC-US	0.0851064	51	a2f143d6-ba07-4ff0-960d-b29c3c716665	a2f143d6-ba07-4ff0-960d-b29c3c716665.broad-mutect-v3.20160222.somatic.snv_mnv.vcf.gz	#N/A	1ad7f17e-b3b8-40e9-aab8-5a17e0aec408	1	0	C22.0	44	NA	12	d7771560-2508-4df8-8ef5-7b5a73cfe124	FALSE	TCGA-CC-5261	MALE	ASIAN	NOT HISPANIC OR LATINO	No	No	Alive	[Not Available]	C22.0	1970-03-01	C22.0	YES	5261	[Not Available]	CC	YES	NO	TUMOR FREE	[Not Available]	[Not Available]	0	NA	[Not Available]	[Not Applicable]	Hepatocellular Carcinoma	[Not Available]	NA	NA	175	58	2011-04-18
22884	PCAWG.b4e62b57-4682-421f-8826-1e4276f079b2.TopHat2.v1.bam	f6e5979d-d6a9-4408-bd1b-1b37d1064e83	7	LIHC-US	0.117021	105	41840dc1-5ea2-4f01-a0d4-8b65add641c8	#N/A	#N/A	f6e5979d-d6a9-4408-bd1b-1b37d1064e83	0	0	C22.0	45	NA	1175	f336f32a-694a-4f34-8b5e-ffb057426c77	FALSE	NA	NA	NA	NA	NA	NA	NA	NA	NA	NA	NA	NA	NA	NA	NA	NA	NA	NA	NA	NA	NA	NA	NA	NA	NA	NA	NA	NA	NA	NA	NA
22887	PCAWG.1e2cc863-1123-451c-a295-0323fb421188.TopHat2.v1.bam	dfa15fbe-bb14-40ce-afc6-70694112e3e2	7	LIHC-US	0.0839161	155	f7e9eed5-7a0b-4b2d-bea3-fd8c42a3b90e	#N/A	#N/A	dfa15fbe-bb14-40ce-afc6-70694112e3e2	0	1	C22.0	72	1135	NA	0a33aa7b-1f52-40ec-ae08-88e91d438730	FALSE	TCGA-BC-A10Q	FEMALE	WHITE	NOT HISPANIC OR LATINO	No	No	Dead	[Not Available]	C22.0	1970-03-01	C22.0	YES	A10Q	[Not Available]	BC	NO	YES	WITH TUMOR	[Not Available]	[Not Available]	0	NA	[Not Available]	[Not Applicable]	Hepatocellular Carcinoma	[Not Available]	NA	NA	[Not Available]	[Not Available]	2011-03-23
22896	PCAWG.2bb34d62-edba-4ccc-a1a0-f3315ccf649a.TopHat2.v1.bam	6dcfc418-ab28-4365-95ea-c1ae254f2341	7	LIHC-US	0.191781	87	2bff30d5-be79-4686-8164-7a7d9619d3c0	#N/A	#N/A	6dcfc418-ab28-4365-95ea-c1ae254f2341	0	0	C22.0	75	NA	421	77739418-3e1c-4ae6-9a75-f54be1524afe	FALSE	TCGA-BC-A217	FEMALE	WHITE	[Not Available]	No	No	Alive	[Not Available]	C22.0	1970-03-01	C22.0	YES	A217	[Not Available]	BC	YES	NO	TUMOR FREE	[Not Available]	[Not Available]	0	NA	[Not Available]	[Not Applicable]	Hepatocellular Carcinoma	[Not Available]	NA	NA	163	81	2011-07-08
22914	PCAWG.18187492-da4a-4371-b444-b6fcd54edd5c.TopHat2.v1.bam	bfd20d71-18a5-4f01-8d56-84378ad92359	7	LIHC-US	0.0727273	59	992d9566-b1da-421a-bf36-d23382b115fa	#N/A	#N/A	bfd20d71-18a5-4f01-8d56-84378ad92359	0	0	C22.0	81	NA	0	415aaf30-68b9-4e71-b648-88edc4312904	FALSE	NA	NA	NA	NA	NA	NA	NA	NA	NA	NA	NA	NA	NA	NA	NA	NA	NA	NA	NA	NA	NA	NA	NA	NA	NA	NA	NA	NA	NA	NA	NA
22929	PCAWG.95094841-10b8-4ef5-94f9-63118d94efc7.TopHat2.v1.bam	4bbdbe77-f3cb-4b64-9826-72debb734784	7	LIHC-US	0.125	54	c1d9ed06-7498-4c6c-a0de-dbf28e868109	c1d9ed06-7498-4c6c-a0de-dbf28e868109.broad-mutect-v3.20160222.somatic.snv_mnv.vcf.gz	#N/A	4bbdbe77-f3cb-4b64-9826-72debb734784	0	0	C22.0	62	NA	1144	4df0fc8a-8aa5-4000-9ffe-9e42834c22b4	FALSE	TCGA-BC-A216	FEMALE	WHITE	[Not Available]	No	No	Alive	[Not Available]	C22.0	1970-03-01	C22.0	YES	A216	[Not Available]	BC	NO	YES	TUMOR FREE	[Not Available]	[Not Available]	0	NA	[Not Available]	[Not Applicable]	Hepatocellular Carcinoma	[Not Available]	NA	NA	164	151	2011-07-08
22932	PCAWG.01a78d1f-65fd-4b33-8dcc-d25d679a6f6c.TopHat2.v1.bam	18c08546-bed3-4ed9-b223-479afe633c8e	7	LIHC-US	0.0576923	55	305a5074-5384-45a0-985d-289b178d09f6	305a5074-5384-45a0-985d-289b178d09f6.broad-mutect-v3.20160222.somatic.snv_mnv.vcf.gz	#N/A	18c08546-bed3-4ed9-b223-479afe633c8e	0	0	C22.0	46	NA	60	5cfd2e2f-1627-4d4a-8ccf-00fcff42b693	FALSE	NA	NA	NA	NA	NA	NA	NA	NA	NA	NA	NA	NA	NA	NA	NA	NA	NA	NA	NA	NA	NA	NA	NA	NA	NA	NA	NA	NA	NA	NA	NA
22935	PCAWG.0c66b516-430d-4826-ab75-e0a12a587299.TopHat2.v1.bam	f15279dd-5d12-460b-9bd1-b4f95681ca65	7	LIHC-US	0.12963	122	0d259ac2-03d1-4814-9b0b-d05e3a6029b7	#N/A	#N/A	f15279dd-5d12-460b-9bd1-b4f95681ca65	1	0	C22.0	73	NA	13	bbeb6970-963d-4fc1-a564-f04cf56e5fc4	FALSE	NA	NA	NA	NA	NA	NA	NA	NA	NA	NA	NA	NA	NA	NA	NA	NA	NA	NA	NA	NA	NA	NA	NA	NA	NA	NA	NA	NA	NA	NA	NA
22953	PCAWG.4513e406-1e5b-4f14-b0f9-3da10ab7de6a.TopHat2.v1.bam	1b428ada-eb3f-40c2-b4bf-1bbf6b61729d	7	LIHC-US	0.149123	131	47e5ff56-9534-4fcf-a593-33027e877f93	#N/A	#N/A	1b428ada-eb3f-40c2-b4bf-1bbf6b61729d	1	0	C22.0	67	NA	0	a6318691-8834-40a7-84ae-864124c04a35	FALSE	TCGA-CC-5262	MALE	ASIAN	NOT HISPANIC OR LATINO	No	No	Alive	[Not Available]	C22.0	1970-03-01	C22.0	YES	5262	[Not Available]	CC	YES	NO	TUMOR FREE	[Not Available]	[Not Available]	0	NA	[Not Available]	[Not Applicable]	Hepatocellular Carcinoma	[Not Available]	NA	NA	170	62	2011-06-02
22959	PCAWG.4b98a907-c97f-4d15-989a-a81de8a368bb.TopHat2.v1.bam	3acf7438-fd65-442c-8a30-68b6714537f3	7	LIHC-US	0.101266	174	c016d025-3c92-41c5-b846-493b1fcce79e	c016d025-3c92-41c5-b846-493b1fcce79e.broad-mutect-v3.20160222.somatic.snv_mnv.vcf.gz	#N/A	3acf7438-fd65-442c-8a30-68b6714537f3	1	0	C22.0	46	NA	183	31fff7a3-ae57-4a43-a8fd-adc417285d76	FALSE	TCGA-DD-A1EI	MALE	ASIAN	NOT HISPANIC OR LATINO	No	No	Alive	[Not Available]	C22.0	1970-03-01	C22.0	YES	A1EI	[Not Available]	DD	NO	YES	TUMOR FREE	[Not Available]	[Not Available]	0	NA	[Not Available]	[Not Applicable]	Hepatocellular Carcinoma	[Not Available]	NA	NA	175	69	2011-05-10
22978	PCAWG.e16d9910-6472-4d02-be49-f42d12f91fee.TopHat2.v1.bam	3dd7c93d-8194-44ee-8014-10dd81ef6441	7	LIHC-US	0.121951	92	c285c2fa-24b4-47a1-874d-86e74b002b05	#N/A	#N/A	3dd7c93d-8194-44ee-8014-10dd81ef6441	0	0	C22.0	38	NA	4	1410d163-05d7-4d5d-935d-abda39871b6a	FALSE	NA	NA	NA	NA	NA	NA	NA	NA	NA	NA	NA	NA	NA	NA	NA	NA	NA	NA	NA	NA	NA	NA	NA	NA	NA	NA	NA	NA	NA	NA	NA
22986	PCAWG.e65ff82a-2049-4e64-ba45-5a3c50d89e03.TopHat2.v1.bam	cab5b264-abab-4bdb-816e-9d2c0ac30629	7	LIHC-US	0.141304	105	b9f03936-1de5-4330-8b0f-6d0ab533876e	b9f03936-1de5-4330-8b0f-6d0ab533876e.broad-mutect-v3.20160222.somatic.snv_mnv.vcf.gz	#N/A	cab5b264-abab-4bdb-816e-9d2c0ac30629	1	0	C22.0	23	NA	1036	5f9b7f20-2b93-4ad8-8c15-e82487564e02	FALSE	TCGA-DD-A1EH	MALE	WHITE	NOT HISPANIC OR LATINO	No	No	Alive	[Not Available]	C22.0	1970-03-01	C22.0	YES	A1EH	[Not Available]	DD	NO	YES	WITH TUMOR	[Not Available]	[Not Available]	0	NA	[Not Available]	[Not Applicable]	Hepatocellular Carcinoma	[Not Available]	NA	NA	179	70	2011-05-16
22994	PCAWG.594b5788-932d-4f9d-9faf-2cf1e6834dc6.TopHat2.v1.bam	52292ffc-0902-4d97-b461-20723987a177	7	LIHC-US	0.0647482	148	9c681cd9-25fb-42ac-aa6b-bb962882fa22	9c681cd9-25fb-42ac-aa6b-bb962882fa22.broad-mutect-v3.20160222.somatic.snv_mnv.vcf.gz	#N/A	52292ffc-0902-4d97-b461-20723987a177	0	0	C22.0	71	NA	887	dc3f037c-8762-43d0-8a1c-7beb26d6fab2	FALSE	TCGA-DD-A1EJ	FEMALE	WHITE	NOT HISPANIC OR LATINO	No	No	Alive	[Not Available]	C22.0	1970-03-01	C22.0	YES	A1EJ	[Not Available]	DD	NO	YES	WITH TUMOR	[Not Available]	[Not Available]	0	NA	[Not Available]	[Not Applicable]	Hepatocellular Carcinoma	[Not Available]	NA	NA	154	64	2011-05-10
22998	PCAWG.2b28225e-6c7c-44b9-b06c-1eef0b0a84bf.TopHat2.v1.bam	0ff6364a-e6f4-47ca-a7e7-14705bf0a8df	7	LIHC-US	0.0555556	95	4c3eda94-56f4-46d3-8c88-50d476e773f6	#N/A	#N/A	0ff6364a-e6f4-47ca-a7e7-14705bf0a8df	1	0	C22.0	68	NA	1629	e4a9456c-e756-474a-b611-066c3ae69fe4	FALSE	TCGA-DD-A1ED	MALE	WHITE	NOT HISPANIC OR LATINO	No	No	Alive	[Not Available]	C22.0	1970-03-01	C22.0	YES	A1ED	[Not Available]	DD	NO	YES	TUMOR FREE	[Not Available]	[Not Available]	0	NA	[Not Available]	[Not Applicable]	Hepatocellular Carcinoma	[Not Available]	NA	NA	168	85	2011-05-16
23018	PCAWG.51cbbbcd-8a18-4049-bf07-e8a19bc1d580.TopHat2.v1.bam	b865dec4-f051-4fbe-9405-f832ff2010d7	7	LIHC-US	0.174419	101	c05adc19-2e01-4712-a35a-69eee4d40998	#N/A	#N/A	b865dec4-f051-4fbe-9405-f832ff2010d7	1	0	C22.0	64	NA	37	1b60e2eb-37dd-4e70-a2bd-7d7916930289	FALSE	NA	NA	NA	NA	NA	NA	NA	NA	NA	NA	NA	NA	NA	NA	NA	NA	NA	NA	NA	NA	NA	NA	NA	NA	NA	NA	NA	NA	NA	NA	NA
23023	PCAWG.5993b5cc-19d4-43a9-afb3-d3c485c636fa.TopHat2.v1.bam	440375d7-cdcd-418a-8992-0a8ca42d290d	7	LIHC-US	0.192982	68	484a41c8-fcaf-488d-97dc-bfe6a4b88a95	484a41c8-fcaf-488d-97dc-bfe6a4b88a95.broad-mutect-v3.20160222.somatic.snv_mnv.vcf.gz	#N/A	440375d7-cdcd-418a-8992-0a8ca42d290d	0	0	C22.0	52	NA	111	00b2526a-687f-4225-8b42-4b3b445d0a39	FALSE	NA	NA	NA	NA	NA	NA	NA	NA	NA	NA	NA	NA	NA	NA	NA	NA	NA	NA	NA	NA	NA	NA	NA	NA	NA	NA	NA	NA	NA	NA	NA
23028	PCAWG.3db4a51a-ef24-410a-814f-8def2a081b3a.TopHat2.v1.bam	670c1cbc-4494-45f1-bb8b-18db82d4f7e0	7	LIHC-US	0.131004	259	6b25a78f-20dc-4ccc-b4c0-f9885d16725d	#N/A	#N/A	670c1cbc-4494-45f1-bb8b-18db82d4f7e0	1	0	C22.0	50	NA	0	119212bd-bc77-4428-827a-9cc3d1fd2edd	FALSE	TCGA-CC-A1HT	MALE	ASIAN	NOT HISPANIC OR LATINO	No	No	Alive	[Not Available]	C22.0	1970-03-01	C22.0	YES	A1HT	[Not Available]	CC	YES	NO	TUMOR FREE	[Not Available]	[Not Available]	0	NA	[Not Available]	[Not Applicable]	Hepatocellular Carcinoma	[Not Available]	NA	NA	163	54	2011-06-02
23048	PCAWG.2f96c503-b55a-422b-9339-f8b6c06f2caf.TopHat2.v1.bam	2854ffe8-1f77-497a-bf49-11e0189fee35	7	LIHC-US	0.0652174	392	d252f328-4583-4e97-9a71-bb2885f06f73	#N/A	#N/A	2854ffe8-1f77-497a-bf49-11e0189fee35	1	1	C22.0	23	415	NA	415bd3ef-500c-4186-a8fe-eb3eb7d87d59	FALSE	TCGA-DD-A1EL	MALE	BLACK OR AFRICAN AMERICAN	NOT HISPANIC OR LATINO	No	No	Dead	[Not Available]	C22.0	1970-03-01	C22.0	YES	A1EL	[Not Available]	DD	NO	YES	WITH TUMOR	[Not Available]	[Not Available]	0	NA	[Not Available]	[Not Applicable]	Hepatocellular Carcinoma	[Not Available]	NA	NA	182	54	2011-05-16
23073	PCAWG.a53ab4e7-ce07-49d9-8758-327f517a7c97.TopHat2.v1.bam	239b4298-b090-480a-a19f-9758a827aa30	7	LIHC-US	0.0884354	160	6b50391f-d890-4ca0-b942-beab0f8bf1c9	6b50391f-d890-4ca0-b942-beab0f8bf1c9.broad-mutect-v3.20160222.somatic.snv_mnv.vcf.gz	#N/A	239b4298-b090-480a-a19f-9758a827aa30	0	1	C22.0	52	452	NA	2b932f6f-bfd8-4cdf-ad0b-c8220414fcd5	FALSE	NA	NA	NA	NA	NA	NA	NA	NA	NA	NA	NA	NA	NA	NA	NA	NA	NA	NA	NA	NA	NA	NA	NA	NA	NA	NA	NA	NA	NA	NA	NA
2323	PCAWG.f48cd28b-368e-4de6-b051-1a48381b9866.TopHat2.v1.bam	96312510-c126-485d-8109-ed81844a1dc3	8	BRCA-US	0.163399	178	73936e8b-c893-4afd-bd1f-be90c06a4869	#N/A	#N/A	96312510-c126-485d-8109-ed81844a1dc3	0	0	C50.9	56	NA	16	bf4d89e5-4b41-49e9-ac53-1df3d7405127	FALSE	TCGA-AN-A0G0	FEMALE	WHITE	NOT HISPANIC OR LATINO	No	No	Alive	[Not Available]	C50.9	2000-03-01	C50.9	YES	A0G0	[Not Available]	AN	NO	YES	TUMOR FREE	[Not Available]	[Not Available]	0	2010	[Not Available]	[Not Applicable]	NA	[Not Available]	Tumor resection	[Not Applicable]	NA	NA	2010-12-29
2341	PCAWG.a28417d7-5915-4fd9-8c1d-3decff6f02aa.TopHat2.v1.bam	d9dc3b59-613d-469e-8b4f-6c5a557eb26a	8	BRCA-US	0.113924	88	0448206f-3ade-4087-b1a9-4fb2d14e1367	0448206f-3ade-4087-b1a9-4fb2d14e1367.broad-mutect-v3.20160222.somatic.snv_mnv.vcf.gz	#N/A	d9dc3b59-613d-469e-8b4f-6c5a557eb26a	0	0	C50.9	61	NA	229	001bde88-0a64-4ff7-8596-84e7b7a5ef5c	FALSE	NA	NA	NA	NA	NA	NA	NA	NA	NA	NA	NA	NA	NA	NA	NA	NA	NA	NA	NA	NA	NA	NA	NA	NA	NA	NA	NA	NA	NA	NA	NA
23582	PCAWG.97e51394-5482-4225-80d3-5f6e1fbc0c60.TopHat2.v1.bam	fb79c491-7b01-42ae-8369-8364e442e31b	4	LUAD-US	0.103448	64	11f505fa-9306-468a-bbcd-d278892da83f	#N/A	#N/A	fb79c491-7b01-42ae-8369-8364e442e31b	0	0	C34.1	55	NA	400	3ac8f45e-4da8-4545-a2dd-2d682c6503af	FALSE	TCGA-44-2665	FEMALE	WHITE	NOT HISPANIC OR LATINO	No	No	Alive	FPPP	C34.1	1940-03-01	C34.1	YES	2665	TCGA	44	YES	NO	TUMOR FREE	[Not Available]	[Not Available]	0	2009	[Not Available]	[Not Applicable]	Lung Adenocarcinoma	[Not Available]	[Not Available]	[Not Available]	NA	NA	2010-10-13
23584	PCAWG.5ead5d30-fb31-42a5-8bbe-d3c82c753a3f.TopHat2.v1.bam	97831d28-ab41-4c18-bfc2-c4c6bc757d13	4	LUAD-US	0.0943396	116	020fab36-c7de-4933-b2bf-dc7b019a1326	#N/A	#N/A	97831d28-ab41-4c18-bfc2-c4c6bc757d13	0	0	C34.3	62	NA	842	169bf582-f350-4d68-abdb-bb42b1b6cb37	FALSE	TCGA-91-6847	FEMALE	WHITE	NOT HISPANIC OR LATINO	No	No	Alive	[Not Available]	C34.3	1940-03-01	C34.3	YES	6847	[Not Available]	91	NO	YES	[Not Available]	[Not Available]	[Not Available]	0	2002	[Not Available]	[Not Applicable]	Lung Adenocarcinoma	[Not Available]	[Not Available]	[Not Available]	NA	NA	2011-07-19
23608	PCAWG.9944f4c6-59ee-4b65-a129-30b06ae4b07d.TopHat2.v1.bam	d5326429-9805-47f9-97b0-fbda658e3f01	4	LUAD-US	0.178571	33	09bc8542-4ea1-4599-91b3-d606425b37e2	#N/A	#N/A	d5326429-9805-47f9-97b0-fbda658e3f01	0	0	C34.1	59	NA	0	10dc6d18-5ae7-45e1-8d08-dc45bd419d90	FALSE	TCGA-91-6840	FEMALE	WHITE	NOT HISPANIC OR LATINO	No	No	Alive	[Not Available]	C34.1	1940-03-01	C34.1	YES	6840	[Not Available]	91	YES	NO	TUMOR FREE	[Not Available]	[Not Available]	0	2011	[Not Available]	[Not Applicable]	Lung Adenocarcinoma	[Not Available]	[Not Available]	[Not Available]	NA	NA	2011-07-15
23610	PCAWG.ed9a6669-a4df-4d84-ac83-b8f519c3f491.TopHat2.v1.bam	ebcba7f2-ce13-4bae-97cd-91a6b1dcd465	4	LUAD-US	0.097561	90	6726c157-f688-491d-8b56-35628645df89	#N/A	#N/A	ebcba7f2-ce13-4bae-97cd-91a6b1dcd465	1	1	C34.1	75	1235	NA	08195dd7-1052-450c-90c7-ae158094a541	FALSE	TCGA-50-5932	MALE	WHITE	NOT HISPANIC OR LATINO	Yes	No	Dead	[Not Available]	C34.1	1940-03-01	C34.1	YES	5932	[Not Available]	50	NO	YES	WITH TUMOR	[Not Available]	[Not Available]	0	2001	[Not Available]	[Not Applicable]	Lung Adenocarcinoma	[Not Available]	[Not Available]	[Not Available]	NA	NA	2011-07-02
23648	PCAWG.51ada860-cf98-478d-a2e2-9d8bb8feeedc.TopHat2.v1.bam	df576520-a6b6-4c9b-8d06-3f59cc5342fd	4	LUAD-US	0.0526316	20	0ce6f3ed-bdbc-4b70-9db4-2e48f4bf644d	0ce6f3ed-bdbc-4b70-9db4-2e48f4bf644d.broad-mutect-v3.20160222.somatic.snv_mnv.vcf.gz	#N/A	df576520-a6b6-4c9b-8d06-3f59cc5342fd	1	0	C34.3	NA	NA	0	0eb957c0-9649-43fc-92c2-16950548a4f4	FALSE	TCGA-75-7030	MALE	[Not Available]	[Not Available]	No	No	Alive	[Not Available]	C34.3	1940-03-01	C34.3	YES	7030	[Not Available]	75	NO	YES	TUMOR FREE	[Not Available]	[Not Available]	[Not Available]	2007	[Not Available]	[Not Applicable]	Lung Adenocarcinoma	[Not Available]	[Not Available]	[Not Available]	NA	NA	2011-08-16
23651	PCAWG.e3c76689-f9b4-43a8-a10c-33fd79a86dd5.TopHat2.v1.bam	028e99e9-5b9a-4954-bb6e-6d4709a3cea8	4	LUAD-US	0.115942	77	5a7f3c88-ef02-4e97-8009-5622245b6a09	#N/A	#N/A	028e99e9-5b9a-4954-bb6e-6d4709a3cea8	0	0	C34.3	74	NA	2151	55cbbe77-0264-40ab-9c0d-4911957f7a5f	FALSE	TCGA-55-6986	FEMALE	WHITE	[Not Available]	No	No	Alive	[Not Available]	C34.3	1952-03-01	C34.3	YES	6986	[Not Available]	55	NO	YES	TUMOR FREE	[Not Available]	[Not Available]	0	2004	[Not Available]	[Not Applicable]	Lung Adenocarcinoma	[Not Available]	[Not Available]	[Not Available]	NA	NA	2011-07-26
23687	PCAWG.52ab981c-774b-4aa3-9bec-a2a9da22550f.TopHat2.v1.bam	f063ddbb-1668-40df-9ec2-b0a23ca2c389	4	LUAD-US	0.08	54	309f5324-5608-4f62-b744-5ab268b70927	#N/A	#N/A	f063ddbb-1668-40df-9ec2-b0a23ca2c389	0	1	C34.3	71	760	NA	a40e418a-1cea-48bb-93a7-8e947baeb267	FALSE	TCGA-55-6984	FEMALE	WHITE	NOT HISPANIC OR LATINO	No	No	Dead	[Not Available]	C34.3	1940-03-01	C34.3	YES	6984	[Not Available]	55	NO	YES	WITH TUMOR	[Not Available]	[Not Available]	0	2006	[Not Available]	[Not Applicable]	Lung Adenocarcinoma	[Not Available]	[Not Available]	[Not Available]	NA	NA	2011-07-27
23702	PCAWG.0fa577ab-536c-476a-8a81-3beee5f5635e.TopHat2.v1.bam	9b132e4f-7e35-4cc5-8711-43ad62b906d0	4	LUAD-US	0.0804598	94	bf7462a2-394f-4838-bcb6-4d0126fa48b1	bf7462a2-394f-4838-bcb6-4d0126fa48b1.broad-mutect-v3.20160222.somatic.snv_mnv.vcf.gz	#N/A	9b132e4f-7e35-4cc5-8711-43ad62b906d0	0	1	C34.3	63	119	NA	e0d1e6c8-2425-48cf-b511-92e03722a53a	FALSE	TCGA-50-6591	FEMALE	WHITE	NOT HISPANIC OR LATINO	No	No	Dead	[Not Available]	C34.3	1940-03-01	C34.3	YES	6591	[Not Available]	50	NO	YES	WITH TUMOR	[Not Available]	[Not Available]	0	2007	[Not Available]	[Not Applicable]	Lung Adenocarcinoma	[Not Available]	[Not Available]	[Not Available]	NA	NA	2011-08-25
23717	PCAWG.07358ca8-7f72-4848-a795-847edb7a1c2d.TopHat2.v1.bam	ff9def3d-17e5-4ef6-b74e-933f11ed6f00	4	LUAD-US	0.0860215	101	7692e684-4af2-4892-80ad-1f417b6b38fa	7692e684-4af2-4892-80ad-1f417b6b38fa.broad-mutect-v3.20160222.somatic.snv_mnv.vcf.gz	#N/A	ff9def3d-17e5-4ef6-b74e-933f11ed6f00	0	1	C34.3	71	173	NA	30a21fb3-f44d-4326-8d30-4d236405827c	FALSE	TCGA-78-7146	FEMALE	WHITE	[Not Available]	No	No	Dead	[Not Available]	C34.3	1955-03-01	C34.3	YES	7146	[Not Available]	78	NO	YES	[Not Available]	[Not Available]	[Not Available]	0	1999	[Not Available]	[Not Applicable]	Lung Adenocarcinoma	[Not Available]	[Not Available]	[Not Available]	NA	NA	2011-09-28
23720	PCAWG.8e3302f3-db79-4923-992e-c72af448c0a9.TopHat2.v1.bam	7b0622ab-63ea-483f-ae40-d3ea587bdbba	4	LUAD-US	0.102564	43	d17eda6c-b986-4ba3-b0e9-bac7a751c26a	d17eda6c-b986-4ba3-b0e9-bac7a751c26a.broad-mutect-v3.20160222.somatic.snv_mnv.vcf.gz	#N/A	7b0622ab-63ea-483f-ae40-d3ea587bdbba	1	1	C34.9	62	976	NA	419910d9-deb6-46d8-99dd-845d96d0afe1	FALSE	TCGA-78-7156	MALE	WHITE	[Not Available]	No	No	Dead	[Not Available]	C34.9	1955-03-01	C34.9	YES	7156	[Not Available]	78	NO	YES	[Not Available]	[Not Available]	[Not Available]	0	2006	[Not Available]	[Not Applicable]	Lung Adenocarcinoma	[Not Available]	[Not Available]	[Not Available]	NA	NA	2011-09-29
23735	PCAWG.194e5ef2-9956-4e54-a823-99dca46df5f3.TopHat2.v1.bam	a1e65587-24c1-4b41-92a7-4e1f15fffd78	4	LUAD-US	0.240741	67	fa6a60f5-8949-4e01-9435-d3117601627f	fa6a60f5-8949-4e01-9435-d3117601627f.broad-mutect-v3.20160222.somatic.snv_mnv.vcf.gz	#N/A	a1e65587-24c1-4b41-92a7-4e1f15fffd78	0	1	C34.2	69	905	NA	d208657e-1655-4b02-8c1e-89d560af9aee	FALSE	TCGA-49-4512	FEMALE	WHITE	NOT HISPANIC OR LATINO	No	No	Dead	[Not Available]	C34.2	1940-03-01	C34.2	YES	4512	[Not Available]	49	NO	YES	WITH TUMOR	[Not Available]	[Not Available]	0	2007	[Not Available]	[Not Applicable]	Lung Adenocarcinoma	[Not Available]	[Not Available]	[Not Available]	NA	NA	2011-08-09
23744	PCAWG.9291fb76-e606-4750-b6da-300108cbacc7.TopHat2.v1.bam	bf15f7ad-9d92-473b-91d1-f24aa373ab97	4	LUAD-US	0.100962	229	2bde43e2-fd4e-413e-adc7-c50bca75d358	2bde43e2-fd4e-413e-adc7-c50bca75d358.broad-mutect-v3.20160222.somatic.snv_mnv.vcf.gz	#N/A	bf15f7ad-9d92-473b-91d1-f24aa373ab97	0	0	C34.3	65	NA	529	53339ec0-3c7e-49ed-bb30-64a454c6cee7	FALSE	TCGA-44-2659	FEMALE	WHITE	NOT HISPANIC OR LATINO	No	No	Alive	[Not Available]	C34.3	1940-03-01	C34.3	YES	2659	[Not Available]	44	YES	NO	TUMOR FREE	[Not Available]	[Not Available]	0	2009	[Not Available]	[Not Applicable]	Lung Adenocarcinoma	[Not Available]	[Not Available]	[Not Available]	NA	NA	2010-10-11
23786	PCAWG.98b19090-3f23-4aaf-b4d1-7de701d2efa4.TopHat2.v1.bam	61c655ec-52b5-453f-a6cc-b2aba445b027	4	LUAD-US	0.138889	123	23d86395-9e20-4cf9-bf7e-f76544a1f772	23d86395-9e20-4cf9-bf7e-f76544a1f772.broad-mutect-v3.20160222.somatic.snv_mnv.vcf.gz	#N/A	61c655ec-52b5-453f-a6cc-b2aba445b027	1	1	C34.3	72	2318	NA	3223ec08-7249-4786-9c5f-0177265ee9b7	FALSE	TCGA-49-4486	MALE	WHITE	NOT HISPANIC OR LATINO	No	No	Dead	[Not Available]	C34.3	1940-03-01	C34.3	YES	4486	[Not Available]	49	NO	YES	WITH TUMOR	[Not Available]	[Not Available]	0	1992	[Not Available]	[Not Applicable]	Lung Adenocarcinoma	[Not Available]	[Not Available]	[Not Available]	NA	NA	2011-02-03
23838	PCAWG.2ef678a2-aced-48e9-a29d-9c4091d272fc.TopHat2.v1.bam	9f81c602-8afa-4588-b0b6-6e5a1a128d5a	4	LUAD-US	0.108696	51	0176cf1d-0760-4769-a493-277f4bb7585e	0176cf1d-0760-4769-a493-277f4bb7585e.broad-mutect-v3.20160222.somatic.snv_mnv.vcf.gz	#N/A	9f81c602-8afa-4588-b0b6-6e5a1a128d5a	1	1	C34.3	76	303	NA	eaeed271-0223-4bbe-84af-fedf310adf4c	FALSE	TCGA-05-4396	MALE	[Not Available]	[Not Available]	Yes	No	Dead	[Not Available]	C34.3	1955-03-01	C34.3	YES	4396	[Not Available]	5	NO	YES	[Not Available]	[Not Available]	[Not Available]	0	2006	[Not Available]	[Not Applicable]	Lung Adenocarcinoma	[Not Available]	[Not Available]	[Not Available]	NA	NA	2010-07-22
23942	PCAWG.69d384b2-a8f1-4fca-aa65-4b16a50fe067.TopHat2.v1.bam	63bd2175-4b7c-44c9-aef3-9efc8f79837b	4	LUAD-US	0.1	66	37d0cf1b-1743-4852-8073-372b16b5c17d	#N/A	#N/A	63bd2175-4b7c-44c9-aef3-9efc8f79837b	1	0	C34.1	60	NA	30	7f00a27b-bb9f-436b-a54d-b0de03430a18	FALSE	TCGA-05-5429	MALE	[Not Available]	[Not Available]	No	No	Alive	[Not Available]	C34.1	1940-03-01	C34.9	YES	5429	[Not Available]	5	NO	YES	TUMOR FREE	[Not Available]	[Not Available]	0	2010	[Not Available]	[Not Applicable]	Lung Adenocarcinoma	[Not Available]	[Not Available]	[Not Available]	NA	NA	2011-03-22
24130	PCAWG.2b7320b2-5272-4171-98b5-1a89bbdb3bb8.TopHat2.v1.bam	397d3f69-1453-4057-b177-8723eec923d1	4	LUAD-US	0.0944882	278	fa2c3620-7e82-4b12-b135-87986f0f2890	fa2c3620-7e82-4b12-b135-87986f0f2890.broad-mutect-v3.20160222.somatic.snv_mnv.vcf.gz	#N/A	397d3f69-1453-4057-b177-8723eec923d1	1	0	C34.8	81	NA	107	2e501dbd-94e8-4dd6-af3d-bb799ed90225	FALSE	TCGA-97-8171	MALE	ASIAN	NOT HISPANIC OR LATINO	No	No	Alive	[Not Available]	C34.8	1960-03-01	C34.8	YES	8171	[Not Available]	97	YES	NO	WITH TUMOR	[Unknown]	NO	0	2011	[Not Available]	[Not Applicable]	Lung Adenocarcinoma	[Not Available]	[Not Available]	[Not Available]	NA	NA	2012-06-13
24307	PCAWG.b5e929b9-86eb-4b3e-a34e-72736d9db059.TopHat2.v1.bam	a3de401d-91fe-49a2-bb07-81c1a06506e6	4	LUAD-US	0.143713	191	14bf9bfb-14d6-4cac-a556-828f680e8a15	14bf9bfb-14d6-4cac-a556-828f680e8a15.broad-mutect-v3.20160222.somatic.snv_mnv.vcf.gz	#N/A	a3de401d-91fe-49a2-bb07-81c1a06506e6	1	0	C34.1	70	NA	1369	ef01bb76-850c-42a4-b542-6679ff7cc71f	FALSE	TCGA-05-4389	MALE	[Not Available]	[Not Available]	No	No	Alive	[Not Available]	C34.1	1955-03-01	C34.1	YES	4389	[Not Available]	5	NO	YES	TUMOR FREE	[Not Available]	[Not Available]	0	2005	[Not Available]	[Not Applicable]	Lung Adenocarcinoma	[Not Available]	[Not Available]	[Not Available]	NA	NA	2010-07-22
24467	PCAWG.3be886c0-24dc-441e-84a6-d951c87fdb91.TopHat2.v1.bam	cd0dc947-b708-464e-beb7-954c9d4583e7	4	LUAD-US	0.0830769	352	53d32d8b-5649-42b0-8c52-2c39af2a961b	53d32d8b-5649-42b0-8c52-2c39af2a961b.broad-mutect-v3.20160222.somatic.snv_mnv.vcf.gz	#N/A	cd0dc947-b708-464e-beb7-954c9d4583e7	1	1	C34.1	66	711	NA	4d7fc05f-8517-40c5-8470-4c65bcf17e59	FALSE	TCGA-73-4659	MALE	WHITE	NOT HISPANIC OR LATINO	No	No	Dead	[Not Available]	C34.1	1940-03-01	C34.9	YES	4659	[Not Available]	73	NO	YES	WITH TUMOR	[Not Available]	[Not Available]	0	2006	[Not Available]	[Not Applicable]	Lung Adenocarcinoma	[Not Available]	[Not Available]	[Not Available]	NA	NA	2011-01-03
24497	PCAWG.d89070b7-792f-4636-a8c0-b4c1bd4ff7c3.TopHat2.v1.bam	d2824e6d-3784-45c2-9b0f-52b17356b5da	4	LUAD-US	0.105882	188	52910a60-bb15-4ba5-9d09-50d8ee6a445b	52910a60-bb15-4ba5-9d09-50d8ee6a445b.broad-mutect-v3.20160222.somatic.snv_mnv.vcf.gz	#N/A	d2824e6d-3784-45c2-9b0f-52b17356b5da	0	0	C34.1	NA	NA	0	89c605cd-4e6d-49d0-b1c7-55111fe6f4ba	FALSE	TCGA-75-5147	FEMALE	[Not Available]	[Not Available]	No	No	Alive	[Not Available]	C34.1	1952-03-01	C34.1	YES	5147	[Not Available]	75	NO	YES	TUMOR FREE	[Not Available]	[Not Available]	[Not Available]	[Not Available]	[Not Available]	[Not Applicable]	Lung Adenocarcinoma	[Not Available]	[Not Available]	[Not Available]	NA	NA	2011-04-06
2455	PCAWG.c6f65c79-8d8b-4784-be80-64a69b4cc000.TopHat2.v1.bam	e4fc0909-f284-4471-866d-d8967b6adcbc	8	BRCA-US	0.25	115	74b57d2c-a83f-4798-b86b-a533975e4cc0	#N/A	#N/A	e4fc0909-f284-4471-866d-d8967b6adcbc	0	0	C50.9	79	NA	487	6b0956f2-098c-491f-9003-346cd508401a	FALSE	TCGA-E2-A14P	FEMALE	WHITE	NOT HISPANIC OR LATINO	No	No	Alive	[Not Available]	C50.9	2000-03-01	C50.9	YES	A14P	[Not Available]	E2	NO	YES	TUMOR FREE	[Not Available]	[Not Available]	0	2008	[Not Available]	[Not Applicable]	NA	[Not Available]	Tumor resection	[Not Applicable]	NA	NA	2011-03-31
24646	PCAWG.4f808a4f-ac7e-41ed-825c-0ce01d9ffc86.TopHat2.v1.bam	1ab7ad70-0f80-41d8-8efa-3baebc8223cc	4	LUAD-US	0.0526316	40	dd09c7aa-744a-413d-839f-e75e1825f9f9	#N/A	#N/A	1ab7ad70-0f80-41d8-8efa-3baebc8223cc	1	0	C34.8	63	NA	1126	19dadf71-b0cb-49d2-bdb6-4c8961ba2ea3	FALSE	TCGA-64-1680	MALE	WHITE	NOT HISPANIC OR LATINO	No	No	Alive	[Not Available]	C34.8	1955-03-01	C34.8	YES	1680	[Not Available]	64	NO	YES	TUMOR FREE	[Not Available]	[Not Available]	0	2007	[Not Available]	[Not Applicable]	Lung Adenocarcinoma	[Not Available]	[Not Available]	[Not Available]	NA	NA	2010-11-16
24675	PCAWG.b0dac201-9d2e-4ed8-861c-a37540e39611.TopHat2.v1.bam	3d2aa654-1b5f-4eb4-a1c2-af31f5760069	4	LUAD-US	0.166667	294	de614a3e-1c0d-49c7-a2f1-28bc58e6e5c7	#N/A	#N/A	3d2aa654-1b5f-4eb4-a1c2-af31f5760069	1	0	C34.3	41	NA	912	60faa13f-48c6-4b7e-8254-699a4e023eae	FALSE	TCGA-05-4420	MALE	[Not Available]	[Not Available]	No	No	Alive	[Not Available]	C34.3	1955-03-01	C34.3	YES	4420	[Not Available]	5	NO	YES	TUMOR FREE	[Not Available]	[Not Available]	0	2008	[Not Available]	[Not Applicable]	Lung Adenocarcinoma	[Not Available]	[Not Available]	[Not Available]	NA	NA	2010-07-22
24729	PCAWG.36a4f790-64f7-4840-b8c0-f0d469ddb22c.TopHat2.v1.bam	501c987e-d1eb-48a9-89eb-72a5062c90b4	4	LUAD-US	0.129412	96	199bbb0f-996c-40c1-b06d-2066f04be778	199bbb0f-996c-40c1-b06d-2066f04be778.broad-mutect-v3.20160222.somatic.snv_mnv.vcf.gz	#N/A	501c987e-d1eb-48a9-89eb-72a5062c90b4	0	1	C34.3	59	179	NA	9af338e0-676c-441c-b6ab-63503e33ea0a	FALSE	TCGA-78-7158	FEMALE	WHITE	[Not Available]	No	No	Dead	[Not Available]	C34.3	1955-03-01	C34.3	YES	7158	[Not Available]	78	NO	YES	WITH TUMOR	[Not Available]	[Not Available]	0	2007	[Not Available]	[Not Applicable]	Lung Adenocarcinoma	[Not Available]	[Not Available]	[Not Available]	NA	NA	2011-09-15
24860	PCAWG.731b9b23-2e8f-40dc-9eed-c02af4c8be2b.TopHat2.v1.bam	46592b7b-6968-42a6-83af-0917c9f4a9a5	4	LUAD-US	0.336449	143	fa8844f8-c4b6-487a-8187-e30c12a7a453	fa8844f8-c4b6-487a-8187-e30c12a7a453.broad-mutect-v3.20160222.somatic.snv_mnv.vcf.gz	#N/A	46592b7b-6968-42a6-83af-0917c9f4a9a5	1	1	C34.1	45	949	NA	7f847a37-a3f7-4b91-991e-247a1ceede52	FALSE	TCGA-78-7535	MALE	WHITE	[Not Available]	No	No	Dead	[Not Available]	C34.1	1940-03-01	C34.1	YES	7535	[Not Available]	78	NO	YES	WITH TUMOR	[Not Available]	[Not Available]	0	2000	[Not Available]	[Not Applicable]	Lung Adenocarcinoma	[Not Available]	[Not Available]	[Not Available]	NA	NA	2012-01-19
25010	PCAWG.1a9aca14-7146-482d-bf51-f93646936d2c.TopHat2.v1.bam	c4d1e105-28b7-48df-abef-fbe09782fdb2	4	LUAD-US	0.0666667	48	46693a2b-5105-4770-a9e1-031dfedeb694	46693a2b-5105-4770-a9e1-031dfedeb694.broad-mutect-v3.20160222.somatic.snv_mnv.vcf.gz	#N/A	c4d1e105-28b7-48df-abef-fbe09782fdb2	1	0	C34.1	72	NA	1475	57f9da22-40a4-4e4e-8c27-ad77655a3011	FALSE	TCGA-55-6972	MALE	WHITE	NOT HISPANIC OR LATINO	No	No	Alive	[Not Available]	C34.1	1960-03-01	C34.1	YES	6972	[Not Available]	55	NO	YES	TUMOR FREE	[Not Available]	[Not Available]	0	2005	[Not Available]	[Not Applicable]	Lung Adenocarcinoma	[Not Available]	[Not Available]	[Not Available]	NA	NA	2011-07-27
2503	PCAWG.8f0ea36d-10e7-43bd-9083-ab7aade0c28c.TopHat2.v1.bam	74f31744-0aed-4633-beec-4e203315f0b7	8	BRCA-US	0.126437	98	30dbe353-86d5-40ed-84c2-dbddf7beb17b	30dbe353-86d5-40ed-84c2-dbddf7beb17b.broad-mutect-v3.20160222.somatic.snv_mnv.vcf.gz	#N/A	74f31744-0aed-4633-beec-4e203315f0b7	0	0	C50.9	41	NA	1170	35670c10-5082-4bf1-abce-5c55a94db057	FALSE	TCGA-BH-A0DT	FEMALE	WHITE	[Not Available]	No	No	Alive	[Not Available]	C50.9	2000-03-01	C50.9	YES	A0DT	[Not Available]	BH	NO	YES	TUMOR FREE	[Not Available]	[Not Available]	0	2007	[Not Available]	[Not Applicable]	NA	[Not Available]	Core needle biopsy	[Not Applicable]	NA	NA	2011-08-11
25068	PCAWG.2cdaa358-cba5-4c7c-bd9a-6a459ff0c7ee.TopHat2.v1.bam	dbd5b0de-94c9-45dd-afb3-6820a7ecaca2	4	LUAD-US	0.163043	107	68c2a355-862c-4657-b296-5776ed8447b0	68c2a355-862c-4657-b296-5776ed8447b0.broad-mutect-v3.20160222.somatic.snv_mnv.vcf.gz	#N/A	dbd5b0de-94c9-45dd-afb3-6820a7ecaca2	0	0	C34.3	52	NA	162	96fadd10-45ed-45f0-936c-1a14c32c9f89	FALSE	TCGA-67-6215	FEMALE	WHITE	NOT HISPANIC OR LATINO	No	No	Alive	[Not Available]	C34.3	1940-03-01	C34.3	YES	6215	[Not Available]	67	YES	NO	TUMOR FREE	[Not Available]	[Not Available]	0	2010	[Not Available]	[Not Applicable]	Lung Adenocarcinoma	[Not Available]	[Not Available]	[Not Available]	NA	NA	2011-06-02
2509	PCAWG.366e1ef1-4909-460c-a1cf-4999c445cf11.TopHat2.v1.bam	5fd9552a-c742-4388-940d-295d1107ae00	8	BRCA-US	0.16092	101	15f90ef0-831b-40a3-98bd-ec226a9e8b26	#N/A	#N/A	5fd9552a-c742-4388-940d-295d1107ae00	0	0	C50.9	65	NA	615	d2657414-bd08-4993-b19c-bd40fcf17a8b	FALSE	TCGA-AR-A1AY	FEMALE	WHITE	NOT HISPANIC OR LATINO	No	No	Alive	[Not Available]	C50.9	2000-03-01	C50.9	YES	A1AY	[Not Available]	AR	NO	YES	[Not Available]	[Not Available]	[Not Available]	0	2008	[Not Available]	[Not Applicable]	NA	[Not Available]	Core needle biopsy	[Not Applicable]	NA	NA	2011-06-14
25104	PCAWG.4d5d77b4-f1a5-4f4e-8689-033bab3ccd17.TopHat2.v1.bam	f77cf4d3-9829-4fd3-95a1-b29aed9e94b8	4	LUAD-US	0.311828	122	53bb7112-3e38-45fe-a9c4-1b0871babf4a	53bb7112-3e38-45fe-a9c4-1b0871babf4a.broad-mutect-v3.20160222.somatic.snv_mnv.vcf.gz	#N/A	f77cf4d3-9829-4fd3-95a1-b29aed9e94b8	0	0	C34.1	70	NA	1189	542613c2-0545-42d9-92a7-13cbb8a2bcfb	FALSE	TCGA-64-1678	FEMALE	WHITE	NOT HISPANIC OR LATINO	No	No	Alive	[Not Available]	C34.1	1940-03-01	C34.1	YES	1678	[Not Available]	64	NO	YES	TUMOR FREE	[Not Available]	[Not Available]	0	2006	[Not Available]	[Not Applicable]	Lung Adenocarcinoma	[Not Available]	[Not Available]	[Not Available]	NA	NA	2010-11-15
25189	PCAWG.8cd050b3-eea3-4188-96f2-a5e5c94ccfae.TopHat2.v1.bam	368e23f0-e573-4547-bf5a-14080baf737b	4	LUAD-US	0	14	bd3e88b3-b37c-4641-85fa-d8125ba324ca	#N/A	#N/A	368e23f0-e573-4547-bf5a-14080baf737b	1	1	C34.3	47	282	NA	612bd402-ded9-429d-a698-76fddf16306f	FALSE	TCGA-50-5930	MALE	WHITE	NOT HISPANIC OR LATINO	No	No	Dead	[Not Available]	C34.3	1955-03-01	C34.3	YES	5930	[Not Available]	50	NO	YES	WITH TUMOR	[Not Available]	[Not Available]	0	2001	[Not Available]	[Not Applicable]	Lung Adenocarcinoma	[Not Available]	[Not Available]	[Not Available]	NA	NA	2011-06-29
25218	PCAWG.4d01af78-b0a8-4059-a7c5-b004e314e7ed.TopHat2.v1.bam	54254f5a-50e8-4150-a9b7-56a0470d2a56	4	LUAD-US	0.1375	91	b710996c-8d35-4a2c-bc51-389b3e35b0f3	#N/A	#N/A	54254f5a-50e8-4150-a9b7-56a0470d2a56	0	1	C34.1	62	4961	NA	10adabae-d9b3-4f70-9a40-1259033bd397	FALSE	TCGA-78-7143	FEMALE	WHITE	[Not Available]	No	No	Dead	[Not Available]	C34.1	1952-03-01	C34.1	YES	7143	[Not Available]	78	NO	YES	WITH TUMOR	[Not Available]	[Not Available]	0	1992	[Not Available]	[Not Applicable]	Lung Adenocarcinoma	[Not Available]	[Not Available]	[Not Available]	NA	NA	2011-09-23
25320	PCAWG.175ea5b5-5e77-4258-a8b3-885d2a5671f5.TopHat2.v1.bam	6dfd47d2-831a-4386-9051-f78199a16bb5	4	LUAD-US	0.198795	398	0b19bee7-5281-4915-9d98-c20eb3e84ecf	0b19bee7-5281-4915-9d98-c20eb3e84ecf.broad-mutect-v3.20160222.somatic.snv_mnv.vcf.gz	#N/A	6dfd47d2-831a-4386-9051-f78199a16bb5	1	1	C34.2	65	731	NA	358444df-9eb2-4999-9adc-e8abc5bc3c4b	FALSE	TCGA-05-4397	MALE	[Not Available]	[Not Available]	No	No	Dead	[Not Available]	C34.2	1955-03-01	C34.2	YES	4397	[Not Available]	5	NO	YES	[Not Available]	[Not Available]	[Not Available]	0	2006	[Not Available]	[Not Applicable]	Lung Adenocarcinoma	[Not Available]	[Not Available]	[Not Available]	NA	NA	2010-07-22
2539	PCAWG.dbe34b62-3b12-401a-9908-7ffc7d18ab41.TopHat2.v1.bam	b43e41af-1d82-4b5f-b8f1-add0510e6b86	8	BRCA-US	0.307692	34	5b7d5767-2037-4175-aec9-886776343181	5b7d5767-2037-4175-aec9-886776343181.broad-mutect-v3.20160222.somatic.snv_mnv.vcf.gz	#N/A	b43e41af-1d82-4b5f-b8f1-add0510e6b86	0	0	C50.9	69	NA	1004	abcb0710-f2a2-4995-9a9e-21de5405cd68	FALSE	TCGA-A8-A07B	FEMALE	[Not Available]	[Not Available]	No	No	Alive	[Not Available]	C50.9	2000-03-01	C50.9	YES	A07B	[Not Available]	A8	NO	YES	TUMOR FREE	[Not Available]	[Not Available]	0	2007	[Not Available]	[Not Applicable]	NA	[Not Available]	[Not Available]	[Not Applicable]	NA	NA	2011-05-27
25444	PCAWG.4cdfda3a-cec1-4df5-8cfe-97e5fd54f46b.TopHat2.v1.bam	762dea8a-5b41-4058-979a-b7876ed13d7e	4	LUAD-US	0.150538	428	bce88385-4a1b-4a8c-920c-060f6a2675d4	#N/A	#N/A	762dea8a-5b41-4058-979a-b7876ed13d7e	1	1	C34.1	76	0	NA	cdad1573-1eee-4fd7-b25d-9b95be8a439c	FALSE	TCGA-05-4395	MALE	[Not Available]	[Not Available]	No	No	Dead	[Not Available]	C34.1	1955-03-01	C34.1	YES	4395	[Not Available]	5	NO	YES	TUMOR FREE	[Not Available]	[Not Available]	0	2006	[Not Available]	[Not Applicable]	Lung Adenocarcinoma	[Not Available]	[Not Available]	[Not Available]	NA	NA	2010-07-22
2551	PCAWG.b94fb095-079f-4fe8-acca-182342aab1d2.TopHat2.v1.bam	4da999a0-ef41-4a0b-b1d1-446b39cc855a	8	BRCA-US	0.165138	127	df291849-4c35-44e1-b013-8f6b7ee36113	df291849-4c35-44e1-b013-8f6b7ee36113.broad-mutect-v3.20160222.somatic.snv_mnv.vcf.gz	#N/A	4da999a0-ef41-4a0b-b1d1-446b39cc855a	0	0	C50.9	52	NA	140	f7e8accf-233e-443c-96bc-c4bb0fc6f950	FALSE	TCGA-EW-A1PH	FEMALE	WHITE	HISPANIC OR LATINO	No	No	Alive	[Not Available]	C50.9	2000-03-01	C50.9	YES	A1PH	[Not Available]	EW	NO	YES	TUMOR FREE	[Not Available]	[Not Available]	0	2010	[Not Available]	[Not Applicable]	NA	[Not Available]	Core needle biopsy	[Not Applicable]	NA	NA	2011-05-27
25622	PCAWG.72620215-610c-430a-9271-cf7c27ec6902.TopHat2.v1.bam	21fb46f9-4bbb-441c-af19-a687e9138344	4	LUAD-US	0.0550459	115	49dec0c2-8e75-4f44-a253-82b2ea605890	#N/A	#N/A	21fb46f9-4bbb-441c-af19-a687e9138344	1	0	C34.1	70	NA	1678	7080f942-bf02-4485-8f11-b5a670ba2b68	FALSE	TCGA-49-6742	MALE	WHITE	NOT HISPANIC OR LATINO	Yes	No	Alive	[Not Available]	C34.1	1980-03-01	C34.1	YES	6742	[Not Available]	49	NO	YES	TUMOR FREE	[Not Available]	[Not Available]	0	2010	[Not Available]	[Not Applicable]	Lung Adenocarcinoma	[Not Available]	[Not Available]	[Not Available]	NA	NA	2011-08-09
25737	PCAWG.294e3452-27a7-42d2-9f60-34a69fada97e.TopHat2.v1.bam	8994c8c4-9ea0-46cb-b4a5-0055d7da5bfa	4	LUAD-US	0.0357143	29	9c7b3ac8-1352-49cd-8a8c-df6b19f6fd64	#N/A	#N/A	8994c8c4-9ea0-46cb-b4a5-0055d7da5bfa	1	0	C34.30	60	NA	96	56e0890f-23ec-43ed-8161-8de5d3a925d7	FALSE	TCGA-44-6148	MALE	WHITE	NOT HISPANIC OR LATINO	No	No	Alive	[Not Available]	C34.30	1980-03-01	C34.3	YES	6148	[Not Available]	44	YES	NO	TUMOR FREE	[Not Available]	[Not Available]	0	2011	[Not Available]	[Not Applicable]	Lung Adenocarcinoma	[Not Available]	[Not Available]	[Not Available]	NA	NA	2011-05-31
25847	PCAWG.07075f5c-d8a5-40a5-bd58-49715cfe7543.TopHat2.v1.bam	31c96e35-5e2f-429c-b12a-7bc5a497a300	4	LUAD-US	0.153392	391	23d77176-dfed-4bee-ac96-9934377d8d81	#N/A	#N/A	31c96e35-5e2f-429c-b12a-7bc5a497a300	0	0	C34.1	47	NA	1431	ca62ba28-8d8e-4694-bc12-b9027005b2f2	FALSE	TCGA-05-4398	FEMALE	[Not Available]	[Not Available]	No	No	Alive	[Not Available]	C34.1	1955-03-01	C34.1	YES	4398	[Not Available]	5	NO	YES	TUMOR FREE	[Not Available]	[Not Available]	0	2006	[Not Available]	[Not Applicable]	Lung Adenocarcinoma	[Not Available]	[Not Available]	[Not Available]	NA	NA	2010-07-22
25887	PCAWG.8e84934b-2a78-437a-8e38-03121475c0e2.TopHat2.v1.bam	a8d6694c-a213-4544-ac0b-63bce16d8f4e	4	LUAD-US	0.130435	52	d9cd7f95-07d3-4b87-be83-87340b08d249	d9cd7f95-07d3-4b87-be83-87340b08d249.broad-mutect-v3.20160222.somatic.snv_mnv.vcf.gz	#N/A	a8d6694c-a213-4544-ac0b-63bce16d8f4e	0	0	C34.3	NA	NA	0	f00e2c58-abae-406c-adc4-4c78dd9c113b	FALSE	TCGA-75-6203	FEMALE	[Not Available]	[Not Available]	No	No	Alive	[Not Available]	C34.3	1940-03-01	C34.3	YES	6203	[Not Available]	75	NO	YES	TUMOR FREE	[Not Available]	[Not Available]	[Not Available]	2008	[Not Available]	[Not Applicable]	Lung Adenocarcinoma	[Not Available]	[Not Available]	[Not Available]	NA	NA	2011-08-15
25927	PCAWG.d64cc332-8aef-4172-9e7a-bd544d721b72.TopHat2.v1.bam	2cd8ea73-cb3f-4b17-9b97-fa12eb03b85b	4	LUAD-US	0.166667	49	15e097e3-e468-466c-8e57-b59fba90bbf2	#N/A	#N/A	2cd8ea73-cb3f-4b17-9b97-fa12eb03b85b	0	0	C34.1	61	NA	216	3a9fc076-e24a-4f12-9ad9-1351f86c4fb5	FALSE	TCGA-55-8299	FEMALE	WHITE	NOT HISPANIC OR LATINO	No	No	Alive	[Not Available]	C34.1	1940-03-01	C34.1	YES	8299	[Not Available]	55	YES	NO	TUMOR FREE	NO	NO	0	2012	[Not Available]	[Not Applicable]	Lung Adenocarcinoma	[Not Available]	[Not Available]	[Not Available]	NA	NA	2012-10-08
2593	PCAWG.7539d2b0-ebe2-47c8-ba59-4d19bd6cd6f5.TopHat2.v1.bam	993103b1-e5a1-4c33-8629-be53ebc41d64	8	BRCA-US	0.105263	63	db45d81f-695c-4f99-beea-6dbec1ff47fc	#N/A	#N/A	993103b1-e5a1-4c33-8629-be53ebc41d64	0	0	C50.9	75	NA	0	554a8b3b-39af-47c9-973f-7f6070bec91c	FALSE	TCGA-A8-A094	FEMALE	[Not Available]	[Not Available]	No	No	Alive	[Not Available]	C50.9	2000-03-01	C50.9	YES	A094	[Not Available]	A8	NO	YES	TUMOR FREE	[Not Available]	[Not Available]	0	2009	[Not Available]	[Not Applicable]	NA	[Not Available]	[Not Available]	[Not Applicable]	NA	NA	2011-05-27
26062	PCAWG.ecf9159e-5787-4f11-86dc-f58a26fe72c5.TopHat2.v1.bam	0d66bf6c-eed0-4726-bd5b-3bf6d610b4e0	4	LUAD-US	0.0833333	26	cd0aeed5-93a1-4287-8a88-fe6b7b5e3983	#N/A	#N/A	0d66bf6c-eed0-4726-bd5b-3bf6d610b4e0	0	0	C34.3	79	NA	1015	bce18fb0-382e-41e2-aad7-24fda543e5f4	FALSE	TCGA-50-6597	FEMALE	WHITE	NOT HISPANIC OR LATINO	No	No	Alive	[Not Available]	C34.3	1940-03-01	C34.3	YES	6597	[Not Available]	50	NO	YES	TUMOR FREE	[Not Available]	[Not Available]	0	2007	[Not Available]	[Not Applicable]	Lung Adenocarcinoma	[Not Available]	[Not Available]	[Not Available]	NA	NA	2011-08-26
26230	PCAWG.468e55bb-0991-4175-9070-a8c22aa03f18.TopHat2.v1.bam	4c31127e-d095-4978-9dac-35153c27f6ed	4	LUAD-US	0.129032	210	9ffcb7fa-424c-4f93-87a7-ce5e9053c613	#N/A	#N/A	4c31127e-d095-4978-9dac-35153c27f6ed	0	0	C34.1	52	NA	618	51a2b89c-d5a6-470a-80cf-c2a9e1d139b7	FALSE	TCGA-73-4666	FEMALE	WHITE	NOT HISPANIC OR LATINO	No	No	Alive	[Not Available]	C34.1	1940-03-01	C34.1	YES	4666	[Not Available]	73	NO	YES	TUMOR FREE	[Not Available]	[Not Available]	0	2009	[Not Available]	[Not Applicable]	Lung Adenocarcinoma	[Not Available]	[Not Available]	[Not Available]	NA	NA	2011-01-06
2629	PCAWG.73b41e1e-56ed-47e4-8bf3-077be227480d.TopHat2.v1.bam	0a2a3529-f645-4967-9a58-89ee20b8bb62	8	BRCA-US	0.0819672	66	dabb5a94-9706-4429-8db0-c328e2004340	dabb5a94-9706-4429-8db0-c328e2004340.broad-mutect-v3.20160222.somatic.snv_mnv.vcf.gz	#N/A	0a2a3529-f645-4967-9a58-89ee20b8bb62	0	0	C50.9	40	NA	518	2a8b15e2-49e8-4b31-9b31-b7601a367b2c	FALSE	TCGA-E2-A15E	FEMALE	WHITE	NOT HISPANIC OR LATINO	No	No	Alive	[Not Available]	C50.9	2000-03-01	C50.9	YES	A15E	[Not Available]	E2	NO	YES	TUMOR FREE	[Not Available]	[Not Available]	0	2009	[Not Available]	[Not Applicable]	NA	[Not Available]	Tumor resection	[Not Applicable]	NA	NA	2011-04-25
26427	PCAWG.c7cb56e5-d6f1-44fa-9d16-adbeaebf5647.TopHat2.v1.bam	9a874b64-d0d6-416e-97bc-e9071ed0b16b	6	LUSC-US	0.0614035	121	34881c6b-f59f-42c0-9f29-9c5c47262ae6	#N/A	#N/A	9a874b64-d0d6-416e-97bc-e9071ed0b16b	1	0	C34.1	77	NA	1810	d9cf869f-edd9-4683-a641-d77ba5e9888f	FALSE	TCGA-18-3415	MALE	[Not Available]	[Not Available]	No	No	Alive	[Not Available]	C34.1	1970-03-01	C34.1	YES	3415	[Not Available]	18	NO	YES	TUMOR FREE	[Not Available]	[Not Available]	0	2006	[Not Available]	[Not Applicable]	Lung Squamous Cell Carcinoma	[Not Available]	[Not Available]	[Not Available]	NA	NA	2011-03-25
26445	PCAWG.bac0571b-023f-46a7-b83a-08d38216480f.TopHat2.v1.bam	9293e197-e38a-4e19-a7d0-1b45d1ad48bd	6	LUSC-US	0.123596	100	a762dd44-a8ac-4269-8163-bbf6d0f8d4b3	#N/A	#N/A	9293e197-e38a-4e19-a7d0-1b45d1ad48bd	1	0	C34.1	71	NA	268	4cf4f67a-8afe-4f5d-b10e-5b58a0f96f4b	FALSE	TCGA-43-3920	MALE	WHITE	NOT HISPANIC OR LATINO	No	No	Alive	[Not Available]	C34.1	1970-03-01	C34.1	YES	3920	[Not Available]	43	YES	NO	TUMOR FREE	[Not Available]	[Not Available]	0	2009	[Not Available]	[Not Applicable]	Lung Squamous Cell Carcinoma	[Not Available]	[Not Available]	[Not Available]	NA	NA	2010-10-11
26459	PCAWG.24632768-1d4e-46c6-9f82-8d6ef35058db.TopHat2.v1.bam	395babb3-3f5d-4e71-a675-af4443f23028	6	LUSC-US	0.142857	96	43aa4123-0fe2-4071-8a81-cbdd0410b917	#N/A	#N/A	395babb3-3f5d-4e71-a675-af4443f23028	1	0	C34.1	53	NA	16	4f86a467-d903-4de5-a6e3-0680727b7e98	FALSE	TCGA-85-8052	MALE	WHITE	NOT HISPANIC OR LATINO	No	No	Alive	[Not Available]	C34.1	1970-03-01	C34.1	YES	8052	[Not Available]	85	YES	NO	TUMOR FREE	[Unknown]	NO	0	2011	[Not Available]	[Not Applicable]	Lung Squamous Cell Carcinoma	[Not Available]	[Not Available]	[Not Available]	NA	NA	2012-05-09
26461	PCAWG.542bb197-8807-4a2b-ba5e-0e82b1850737.TopHat2.v1.bam	3edf933a-be1a-46e8-bfb0-acdff30e64a0	6	LUSC-US	0.0652174	49	0bbc7ede-5022-4084-925c-d65baaf7abc2	#N/A	#N/A	3edf933a-be1a-46e8-bfb0-acdff30e64a0	1	1	C34.3	58	881	NA	db45e6b6-a039-42ed-a5ff-156a81f27e6f	FALSE	TCGA-56-1622	MALE	WHITE	NOT HISPANIC OR LATINO	No	No	Dead	[Not Available]	C34.3	1970-03-01	C34.3	YES	1622	[Not Available]	56	YES	NO	WITH TUMOR	[Not Available]	[Not Available]	0	2007	[Not Available]	[Not Applicable]	Lung Squamous Cell Carcinoma	[Not Available]	[Not Available]	[Not Available]	NA	NA	2010-02-03
26469	PCAWG.467d3e52-5aa3-4f42-9ec3-d1e377d75a6c.TopHat2.v1.bam	fd9ee494-65fe-4de4-adff-7952a059b17f	6	LUSC-US	0.159483	269	2045c788-9ea8-4ea5-a5e3-65fc16a62adb	#N/A	#N/A	fd9ee494-65fe-4de4-adff-7952a059b17f	1	1	C34.3	62	311	NA	ac98737d-eb7f-4df3-a58f-b49edd2151ca	FALSE	TCGA-60-2698	MALE	WHITE	[Not Available]	No	No	Dead	[Not Available]	C34.3	1970-03-01	C34.3	YES	2698	[Not Available]	60	NO	YES	WITH TUMOR	[Not Available]	[Not Available]	0	1993	[Not Available]	[Not Applicable]	Lung Squamous Cell Carcinoma	[Not Available]	[Not Available]	[Not Available]	NA	NA	2010-07-26
2647	PCAWG.477027ec-7d7e-43e5-9a7a-dbf80830a787.TopHat2.v1.bam	27b05b15-a44b-45ed-a6e3-e7d1ca488ea9	8	BRCA-US	0.106383	260	6dbc5c31-043b-40e9-bf1a-e7b4ec351b4d	#N/A	#N/A	27b05b15-a44b-45ed-a6e3-e7d1ca488ea9	0	1	C50.9	62	426	NA	1274c58c-c6e8-416f-88ba-274fdc47f57b	FALSE	TCGA-A8-A09X	FEMALE	[Not Available]	[Not Available]	No	No	Dead	[Not Available]	C50.9	2020-03-20	C50.9	YES	A09X	[Not Available]	A8	NO	YES	[Not Available]	[Not Available]	[Not Available]	0	2009	[Not Available]	[Not Applicable]	NA	[Not Available]	[Not Available]	[Not Applicable]	NA	NA	2011-05-27
26475	PCAWG.0e2b718a-e757-4aee-a437-a9b6dbb0ec74.TopHat2.v1.bam	aecf85cc-058c-46f3-9cdc-3573ac3b8438	6	LUSC-US	0.15625	222	7731ef7f-25bd-42f5-9a20-be249306a711	#N/A	#N/A	aecf85cc-058c-46f3-9cdc-3573ac3b8438	1	0	C34.3	80	NA	143	c770450a-fbf7-461a-a186-af804c9c7d8e	FALSE	TCGA-94-7943	MALE	WHITE	NOT HISPANIC OR LATINO	Yes	No	Alive	[Not Available]	C34.3	1970-03-01	C34.3	YES	7943	[Not Available]	94	YES	NO	[Not Available]	[Not Available]	[Not Available]	0	2011	[Not Available]	[Not Applicable]	Lung Squamous Cell Carcinoma	[Not Available]	[Not Available]	[Not Available]	NA	NA	2012-03-20
26476	PCAWG.da0ded04-a867-4d48-8e16-028c2cbc2f29.TopHat2.v1.bam	e58e8850-154f-4695-bee0-005c76410327	6	LUSC-US	0.147651	171	79eb7bba-f0d8-462c-add7-20a2fb7843e1	79eb7bba-f0d8-462c-add7-20a2fb7843e1.broad-mutect-v3.20160222.somatic.snv_mnv.vcf.gz	#N/A	e58e8850-154f-4695-bee0-005c76410327	1	0	C34.3	64	NA	1456	548da644-a577-4c86-b04e-2ca21fe4c774	FALSE	TCGA-60-2713	MALE	WHITE	NOT HISPANIC OR LATINO	No	No	Alive	[Not Available]	C34.3	1970-03-01	C34.3	YES	2713	[Not Available]	60	NO	YES	[Not Available]	[Not Available]	[Not Available]	0	2006	[Not Available]	[Not Applicable]	Lung Squamous Cell Carcinoma	[Not Available]	[Not Available]	[Not Available]	NA	NA	2010-07-19
26492	PCAWG.7d540b63-055c-4cf3-9249-c44de8f90e52.TopHat2.v1.bam	4ca13c92-84b4-4edf-842a-b20b7e713415	6	LUSC-US	0.119266	122	b7a7d93b-38a7-4fc3-a433-3bb0a8cb7c42	b7a7d93b-38a7-4fc3-a433-3bb0a8cb7c42.broad-mutect-v3.20160222.somatic.snv_mnv.vcf.gz	#N/A	4ca13c92-84b4-4edf-842a-b20b7e713415	1	0	C34.3	73	NA	1324	b7f98feb-bd0f-40d2-a485-bcc3a10d4eab	FALSE	TCGA-96-7545	MALE	WHITE	NOT HISPANIC OR LATINO	Yes	No	Alive	[Not Available]	C34.3	1970-03-01	C34.3	YES	7545	[Not Available]	96	NO	YES	[Not Available]	[Not Available]	[Not Available]	0	2008	[Not Available]	[Not Applicable]	Lung Squamous Cell Carcinoma	[Not Available]	[Not Available]	[Not Available]	NA	NA	2011-11-17
26512	PCAWG.24d494cf-e21b-4de8-9cc0-dd5495212641.TopHat2.v1.bam	3666bc65-8e40-409e-9a1f-41583dd6d978	6	LUSC-US	0.176	294	84e601b7-dfa5-4cd5-9fef-07f03967a0d4	84e601b7-dfa5-4cd5-9fef-07f03967a0d4.broad-mutect-v3.20160222.somatic.snv_mnv.vcf.gz	#N/A	3666bc65-8e40-409e-9a1f-41583dd6d978	0	0	C34.3	60	NA	83	f418ec5c-f69b-429e-9a7e-f77eb35ef2fa	FALSE	TCGA-68-7755	FEMALE	WHITE	NOT HISPANIC OR LATINO	No	No	Alive	[Not Available]	C34.3	1970-03-01	C34.3	YES	7755	[Not Available]	68	YES	NO	TUMOR FREE	[Not Available]	[Not Available]	0	2011	[Not Available]	[Not Applicable]	Lung Squamous Cell Carcinoma	[Not Available]	[Not Available]	[Not Available]	NA	NA	2012-01-23
26540	PCAWG.b3f61371-2bdb-4a6d-a19b-228317e7c5ab.TopHat2.v1.bam	a3e1ac67-a1f2-44fb-8343-a7e8239fc24a	6	LUSC-US	0.106061	219	387c6519-6529-4074-a5ab-00f8052a5732	387c6519-6529-4074-a5ab-00f8052a5732.broad-mutect-v3.20160222.somatic.snv_mnv.vcf.gz	#N/A	a3e1ac67-a1f2-44fb-8343-a7e8239fc24a	1	0	C34.9	47	NA	37	91d7e84a-d0a0-4772-9a4a-d1ffabac364d	FALSE	TCGA-60-2724	MALE	WHITE	NOT HISPANIC OR LATINO	No	No	Alive	[Not Available]	C34.9	1970-03-01	C34.9	YES	2724	[Not Available]	60	NO	YES	TUMOR FREE	[Not Available]	[Not Available]	0	2008	[Not Available]	[Not Applicable]	Lung Squamous Cell Carcinoma	[Not Available]	[Not Available]	[Not Available]	NA	NA	2010-07-20
26553	PCAWG.d1d1b24c-6f9f-4602-b109-35a6d811a33a.TopHat2.v1.bam	305f72a8-069b-410b-bbe4-4ecb761c748d	6	LUSC-US	0.121387	194	448af8b4-e071-48b0-a65b-b4ad17afdc0c	#N/A	#N/A	305f72a8-069b-410b-bbe4-4ecb761c748d	0	1	C34.1	58	916	NA	6d6b47b8-a54e-4e99-b843-491b233eb1a8	FALSE	TCGA-22-5485	FEMALE	WHITE	[Not Available]	No	No	Dead	[Not Available]	C34.1	1970-03-01	C34.1	YES	5485	[Not Available]	22	NO	YES	WITH TUMOR	[Not Available]	[Not Available]	0	2001	[Not Available]	[Not Applicable]	Lung Squamous Cell Carcinoma	[Not Available]	[Not Available]	[Not Available]	NA	NA	2011-05-10
26563	PCAWG.8b41c749-efc4-4586-b909-c843422d0354.TopHat2.v1.bam	e7d1b042-5b1c-4c29-b501-a5ef4810ecd2	6	LUSC-US	0.178571	99	4c3840df-9824-40db-879e-6d24adc8c155	#N/A	#N/A	e7d1b042-5b1c-4c29-b501-a5ef4810ecd2	0	0	C34.1	73	NA	235	fe2e8539-466a-495e-84ff-0b2fa67f3d1d	FALSE	TCGA-34-5240	FEMALE	WHITE	NOT HISPANIC OR LATINO	No	No	Alive	[Not Available]	C34.1	1983-03-01	C34.1	YES	5240	[Not Available]	34	NO	YES	TUMOR FREE	[Not Available]	[Not Available]	0	2009	[Not Available]	[Not Applicable]	Lung Squamous Cell Carcinoma	[Not Available]	[Not Available]	[Not Available]	NA	NA	2011-02-10
26572	PCAWG.6bb72160-39ad-48c8-874b-3ca0628f926c.TopHat2.v1.bam	d4bc755a-2585-4529-ae36-7e1d88bdecfe	6	LUSC-US	0.111111	20	24badf07-8615-48a3-8d6e-45c3d783f18d	#N/A	#N/A	d4bc755a-2585-4529-ae36-7e1d88bdecfe	0	0	C34.3	77	NA	2099	fd98ebad-e5f4-4318-9a43-ea1a817341e9	FALSE	TCGA-18-3408	FEMALE	WHITE	NOT HISPANIC OR LATINO	No	No	Alive	[Not Available]	C34.3	1970-03-01	C34.3	YES	3408	[Not Available]	18	NO	YES	WITH TUMOR	[Not Available]	[Not Available]	0	2004	[Not Available]	[Not Applicable]	Lung Squamous Cell Carcinoma	[Not Available]	[Not Available]	[Not Available]	NA	NA	2011-03-09
26596	PCAWG.77585726-de1d-4430-97a4-f5020e6cdc80.TopHat2.v1.bam	ce8612ab-3149-4a6a-b424-29c0c21c9b8b	6	LUSC-US	0.165179	261	efe4d5dd-fffb-41df-ab86-be06cc16646f	efe4d5dd-fffb-41df-ab86-be06cc16646f.broad-mutect-v3.20160222.somatic.snv_mnv.vcf.gz	#N/A	ce8612ab-3149-4a6a-b424-29c0c21c9b8b	1	0	C34.3	52	NA	352	c6668883-3f04-471a-afdc-df11038f28cd	FALSE	TCGA-43-3394	MALE	BLACK OR AFRICAN AMERICAN	NOT HISPANIC OR LATINO	No	No	Alive	[Not Available]	C34.3	1970-03-01	C34.3	YES	3394	[Not Available]	43	YES	NO	TUMOR FREE	[Not Available]	[Not Available]	0	2009	[Not Available]	[Not Applicable]	Lung Squamous Cell Carcinoma	[Not Available]	[Not Available]	[Not Available]	NA	NA	2010-10-11
26599	PCAWG.71b69cc6-ec99-49a1-9dc5-55c9ba18c52e.TopHat2.v1.bam	220be009-8f1e-4a77-ab04-3220b5f87ea6	6	LUSC-US	0.109375	71	504d4cb0-d2dd-420d-82e6-9ec14434a0fc	504d4cb0-d2dd-420d-82e6-9ec14434a0fc.broad-mutect-v3.20160222.somatic.snv_mnv.vcf.gz	#N/A	220be009-8f1e-4a77-ab04-3220b5f87ea6	0	0	C34.3	54	NA	1852	31291ae2-0d9c-4f9e-830c-a3780cd88346	FALSE	TCGA-21-1076	FEMALE	WHITE	NOT HISPANIC OR LATINO	No	No	Alive	[Not Available]	C34.3	1970-03-01	C34.3	YES	1076	[Not Available]	21	NO	YES	TUMOR FREE	[Not Available]	[Not Available]	0	2005	[Not Available]	[Not Applicable]	Lung Squamous Cell Carcinoma	[Not Available]	[Not Available]	[Not Available]	NA	NA	2010-03-03
26653	PCAWG.9554cb36-850b-481f-8f3f-94b2f68a424d.TopHat2.v1.bam	0ab8d063-62b4-4d47-82aa-e3351a60029d	6	LUSC-US	0.0227273	90	8cf9b32d-3d6f-4898-8c7a-89511b754021	8cf9b32d-3d6f-4898-8c7a-89511b754021.broad-mutect-v3.20160222.somatic.snv_mnv.vcf.gz	#N/A	0ab8d063-62b4-4d47-82aa-e3351a60029d	1	1	C34.3	77	474	NA	5a7f6272-b1bc-4373-8be7-3e3f20e75609	FALSE	TCGA-21-1078	MALE	WHITE	NOT HISPANIC OR LATINO	Yes	No	Dead	[Not Available]	C34.3	1970-03-01	C34.3	YES	1078	[Not Available]	21	NO	YES	WITH TUMOR	[Not Available]	[Not Available]	0	2006	[Not Available]	[Not Applicable]	Lung Squamous Cell Carcinoma	[Not Available]	[Not Available]	[Not Available]	NA	NA	2010-03-04
26710	PCAWG.71b99130-7da0-43cf-90ba-89eedf574afe.TopHat2.v1.bam	da93a143-5799-4856-a5f4-3ff3b9284311	6	LUSC-US	0.0897436	85	d18c6e64-9598-488a-8ab3-3652072f9277	d18c6e64-9598-488a-8ab3-3652072f9277.broad-mutect-v3.20160222.somatic.snv_mnv.vcf.gz	#N/A	da93a143-5799-4856-a5f4-3ff3b9284311	1	0	C34.1	68	NA	122	3e22642a-c930-4b96-9caf-1b1d52b75af0	FALSE	TCGA-66-2795	MALE	[Not Available]	[Not Available]	No	No	Alive	[Not Available]	C34.1	1970-03-01	C34.1	YES	2795	[Not Available]	66	NO	YES	TUMOR FREE	[Not Available]	[Not Available]	0	2008	[Not Available]	[Not Applicable]	Lung Squamous Cell Carcinoma	[Not Available]	[Not Available]	[Not Available]	NA	NA	2011-03-07
26719	PCAWG.54afb129-9216-4db0-9283-f64b8c6d0820.TopHat2.v1.bam	8e6020a1-68df-4d57-ad4e-33acc0861fb3	6	LUSC-US	0.230769	144	649f2c20-5b50-40a8-a6fd-9a51f3d5b9df	649f2c20-5b50-40a8-a6fd-9a51f3d5b9df.broad-mutect-v3.20160222.somatic.snv_mnv.vcf.gz	#N/A	8e6020a1-68df-4d57-ad4e-33acc0861fb3	1	0	C34.1	70	NA	11	f4183f05-904d-4a4e-83de-7388ac209871	FALSE	TCGA-85-8277	MALE	WHITE	NOT HISPANIC OR LATINO	No	No	Alive	[Not Available]	C34.1	1970-03-01	C34.1	YES	8277	[Not Available]	85	YES	NO	TUMOR FREE	[Unknown]	[Unknown]	0	2011	[Not Available]	[Not Applicable]	Lung Squamous Cell Carcinoma	[Not Available]	[Not Available]	[Not Available]	NA	NA	2012-06-06
26769	PCAWG.93c71fdd-bf93-4c80-ae86-a822f0b6c441.TopHat2.v1.bam	0398eae1-7216-4595-80a5-6b117d96e070	6	LUSC-US	0.0733945	117	fb0c6353-a90c-45e2-9355-7cd16cf756ff	#N/A	#N/A	0398eae1-7216-4595-80a5-6b117d96e070	1	1	C34.1	75	1315	NA	e4851ec0-d5af-425a-b017-f5633eae1cb6	FALSE	TCGA-21-1083	MALE	WHITE	NOT HISPANIC OR LATINO	Yes	No	Dead	[Not Available]	C34.1	1970-03-01	C34.1	YES	1083	[Not Available]	21	NO	YES	TUMOR FREE	[Not Available]	[Not Available]	0	1997	[Not Available]	[Not Applicable]	Lung Squamous Cell Carcinoma	[Not Available]	[Not Available]	[Not Available]	NA	NA	2010-02-12
26798	PCAWG.c1b62455-a8d3-4d19-8786-6582f54b0775.TopHat2.v1.bam	6fd72426-f6c8-47ca-a500-d5d3600b9b15	6	LUSC-US	0.154412	157	96dc785c-8417-4813-8d15-c32b22d78b74	96dc785c-8417-4813-8d15-c32b22d78b74.broad-mutect-v3.20160222.somatic.snv_mnv.vcf.gz	#N/A	6fd72426-f6c8-47ca-a500-d5d3600b9b15	1	0	C34.1	66	NA	733	042d7063-4ccb-4f68-9fdc-7c08dfceaf3f	FALSE	TCGA-60-2722	MALE	WHITE	NOT HISPANIC OR LATINO	No	No	Alive	[Not Available]	C34.1	1970-03-01	C34.1	YES	2722	[Not Available]	60	NO	YES	TUMOR FREE	[Not Available]	[Not Available]	0	2008	[Not Available]	[Not Applicable]	Lung Squamous Cell Carcinoma	[Not Available]	[Not Available]	[Not Available]	NA	NA	2010-07-20
26894	PCAWG.80d288db-0a7b-4e2e-a89a-570a470feaf9.TopHat2.v1.bam	bd15f523-45c4-4d7c-a3cc-4fb56abb0e54	6	LUSC-US	0.0689655	186	e7ebc6fb-0926-4c8a-a67b-0c6b9c1ffaba	#N/A	#N/A	bd15f523-45c4-4d7c-a3cc-4fb56abb0e54	1	1	C34.3	65	1346	NA	be88f7e2-b436-4c01-a42e-b98fb68da82e	FALSE	TCGA-22-5477	MALE	WHITE	[Not Available]	No	No	Dead	[Not Available]	C34.3	1970-03-01	C34.3	YES	5477	[Not Available]	22	NO	YES	[Not Available]	[Not Available]	[Not Available]	0	2004	[Not Available]	[Not Applicable]	Lung Squamous Cell Carcinoma	[Not Available]	[Not Available]	[Not Available]	NA	NA	2011-05-02
26934	PCAWG.c2bd300f-81b6-4847-aee8-f5a1e45f165d.TopHat2.v1.bam	adc853b1-b8bf-488c-a1e2-e95603459b55	6	LUSC-US	0.166667	56	6962bc97-fbb8-4220-a600-e3c251e245cb	#N/A	#N/A	adc853b1-b8bf-488c-a1e2-e95603459b55	1	0	C34.1	61	NA	224	158747e1-de12-4111-ac16-6bd17b3cd692	FALSE	TCGA-98-8022	MALE	WHITE	NOT HISPANIC OR LATINO	No	No	Alive	[Not Available]	C34.1	1970-03-01	C34.1	YES	8022	[Not Available]	98	NO	YES	TUMOR FREE	NO	NO	0	2011	[Not Available]	[Not Applicable]	Lung Squamous Cell Carcinoma	[Not Available]	[Not Available]	[Not Available]	NA	NA	2012-06-15
2694	PCAWG.7148eabc-9882-485b-a84b-2168da4ed63a.TopHat2.v1.bam	2a84997d-ccee-4f46-bea2-752534f26416	8	BRCA-US	0.146552	133	47312f61-5ef4-4f25-9320-8fbb4758790e	47312f61-5ef4-4f25-9320-8fbb4758790e.broad-mutect-v3.20160222.somatic.snv_mnv.vcf.gz	#N/A	2a84997d-ccee-4f46-bea2-752534f26416	0	0	C50.9	73	NA	1014	acc0dd74-e7c5-4e99-a9b1-ab427e79616f	FALSE	TCGA-E2-A1LL	FEMALE	BLACK OR AFRICAN AMERICAN	NOT HISPANIC OR LATINO	No	No	Alive	[Not Available]	C50.9	2000-03-01	C50.9	YES	A1LL	[Not Available]	E2	NO	YES	TUMOR FREE	[Not Available]	[Not Available]	0	2008	[Not Available]	[Not Applicable]	NA	[Not Available]	Tumor resection	[Not Applicable]	NA	NA	2011-06-03
26957	PCAWG.d4592468-44cc-4a8c-857b-12aef379caff.TopHat2.v1.bam	dc6ceece-efaa-4b9d-9e12-d35863d7a902	6	LUSC-US	0.261905	106	0e6654c9-cd5e-4f94-a6d4-54f2bb16de1f	0e6654c9-cd5e-4f94-a6d4-54f2bb16de1f.broad-mutect-v3.20160222.somatic.snv_mnv.vcf.gz	#N/A	dc6ceece-efaa-4b9d-9e12-d35863d7a902	1	0	C34.1	58	NA	160	f848c796-e5b0-4406-aba3-dc9a3a8830c6	FALSE	TCGA-92-8064	MALE	WHITE	NOT HISPANIC OR LATINO	No	No	Alive	[Not Available]	C34.1	1970-03-01	C34.1	YES	8064	[Not Available]	92	YES	NO	TUMOR FREE	NO	NO	0	2011	[Not Available]	[Not Applicable]	Lung Squamous Cell Carcinoma	[Not Available]	[Not Available]	[Not Available]	NA	NA	2012-05-18
26971	PCAWG.fa03d4fe-477a-427e-a2dc-d7c759921be6.TopHat2.v1.bam	037c57d1-b4a5-45dc-bda4-0550461d321b	6	LUSC-US	0.133333	51	935b113e-f5ed-4a07-8e1d-1603daba7f40	#N/A	#N/A	037c57d1-b4a5-45dc-bda4-0550461d321b	1	1	C34.9	65	822	NA	c0eac6fd-d4bc-4aba-8a90-9e0240987956	FALSE	TCGA-22-1016	MALE	WHITE	NOT HISPANIC OR LATINO	No	No	Dead	[Not Available]	C34.9	1970-03-01	C34.9	YES	1016	[Not Available]	22	NO	YES	TUMOR FREE	[Not Available]	[Not Available]	0	2001	[Not Available]	[Not Applicable]	Lung Squamous Cell Carcinoma	[Not Available]	[Not Available]	[Not Available]	NA	NA	2010-02-15
26976	PCAWG.6cdf5446-f456-426f-b8da-234aaa0dc911.TopHat2.v1.bam	b5e2cbda-bbfa-4ef8-a9c4-cb978bef9b23	6	LUSC-US	0.132353	77	89c48e53-c8a9-4518-b3b8-509cdcaff52b	89c48e53-c8a9-4518-b3b8-509cdcaff52b.broad-mutect-v3.20160222.somatic.snv_mnv.vcf.gz	#N/A	b5e2cbda-bbfa-4ef8-a9c4-cb978bef9b23	1	0	C34.3	83	NA	26	1392d6b8-daf1-4422-8918-1205acd6eb06	FALSE	TCGA-56-7582	MALE	WHITE	NOT HISPANIC OR LATINO	No	No	Alive	[Not Available]	C34.3	1970-03-01	C34.3	YES	7582	[Not Available]	56	YES	NO	TUMOR FREE	[Not Available]	[Not Available]	0	2011	[Not Available]	[Not Applicable]	Lung Squamous Cell Carcinoma	[Not Available]	[Not Available]	[Not Available]	NA	NA	2012-01-11
26987	PCAWG.6dcc3f7e-f27e-43eb-bdd1-3ec57ba06062.TopHat2.v1.bam	1f11de87-a5fe-49fd-80c1-e279b2bc69de	6	LUSC-US	0.120253	177	d54ca81c-1bcc-41ea-b17a-9f7249ebe9c1	d54ca81c-1bcc-41ea-b17a-9f7249ebe9c1.broad-mutect-v3.20160222.somatic.snv_mnv.vcf.gz	#N/A	1f11de87-a5fe-49fd-80c1-e279b2bc69de	0	0	C34.9	64	NA	889	f61fd5f8-d4c7-48c1-86f9-0b1953a818c9	FALSE	TCGA-60-2711	FEMALE	WHITE	NOT HISPANIC OR LATINO	Yes	No	Alive	[Not Available]	C34.9	1970-03-01	C34.9	YES	2711	[Not Available]	60	NO	YES	TUMOR FREE	[Not Available]	[Not Available]	0	2007	[Not Available]	[Not Applicable]	Lung Squamous Cell Carcinoma	[Not Available]	[Not Available]	[Not Available]	NA	NA	2010-07-16
26993	PCAWG.0dbd1852-e47e-40bd-91e4-c28d45024809.TopHat2.v1.bam	7b982d5e-3a7d-40ac-bd25-6044c62879b6	6	LUSC-US	0.0631579	101	71a2b4a2-88dd-4911-a67e-70b3309c4a12	#N/A	#N/A	7b982d5e-3a7d-40ac-bd25-6044c62879b6	1	0	C34.1	66	NA	244	986fc3ab-fcda-4966-bdeb-98dc174bf727	FALSE	TCGA-68-8250	MALE	BLACK OR AFRICAN AMERICAN	NOT HISPANIC OR LATINO	Yes, History of Synchronous/Bilateral Malignancy	No	Alive	[Not Available]	C34.1	1970-03-01	C34.1	YES	8250	[Not Available]	68	NO	YES	TUMOR FREE	NO	NO	0	2011	[Not Available]	[Not Applicable]	Lung Squamous Cell Carcinoma	[Not Available]	[Not Available]	[Not Available]	NA	NA	2012-05-23
27025	PCAWG.0fdb3144-4537-482a-ad2a-502c313ededd.TopHat2.v1.bam	1ee543d5-b8c0-4f79-8373-6bb6319f2ee2	6	LUSC-US	0.152174	159	706868b5-4920-433a-bea3-92e9bf83059b	#N/A	#N/A	1ee543d5-b8c0-4f79-8373-6bb6319f2ee2	1	0	C34.3	71	NA	30	09e70c44-49bf-48d7-8528-64a89caac21f	FALSE	TCGA-66-2744	MALE	[Not Available]	[Not Available]	No	No	Alive	[Not Available]	C34.3	1970-03-01	C34.3	YES	2744	[Not Available]	66	NO	YES	TUMOR FREE	[Not Available]	[Not Available]	0	2006	[Not Available]	[Not Applicable]	Lung Squamous Cell Carcinoma	[Not Available]	[Not Available]	[Not Available]	NA	NA	2011-03-07
2706	PCAWG.fe7cbe2d-2e22-4ca4-aa8b-e1ae81d90ffe.TopHat2.v1.bam	eadf8482-e60e-4307-adb7-d5c3b9fa6cae	8	BRCA-US	0.0841121	116	6e839eaf-1dbb-43f5-8846-c980e05540c7	6e839eaf-1dbb-43f5-8846-c980e05540c7.broad-mutect-v3.20160222.somatic.snv_mnv.vcf.gz	#N/A	eadf8482-e60e-4307-adb7-d5c3b9fa6cae	0	0	C50.9	39	NA	258	f783acf0-62d5-4268-9043-a95bbb861274	FALSE	TCGA-A2-A25B	FEMALE	BLACK OR AFRICAN AMERICAN	NOT HISPANIC OR LATINO	No	No	Alive	[Not Available]	C50.9	2000-03-01	C50.9	YES	A25B	[Not Available]	A2	YES	NO	TUMOR FREE	[Not Available]	[Not Available]	0	2010	[Not Available]	[Not Applicable]	NA	[Not Available]	Core needle biopsy	[Not Applicable]	NA	NA	2011-07-15
27067	PCAWG.ec1b99da-6e2c-4383-b215-31a993561b33.TopHat2.v1.bam	81b7cbc1-c037-426f-95b0-d729a30697da	6	LUSC-US	0.126316	107	2fe2433b-9a55-431f-a869-2b5a63e8e8fc	2fe2433b-9a55-431f-a869-2b5a63e8e8fc.broad-mutect-v3.20160222.somatic.snv_mnv.vcf.gz	#N/A	81b7cbc1-c037-426f-95b0-d729a30697da	1	1	C34.9	68	835	NA	3a847551-43ed-477f-864c-1efcb3a65455	FALSE	TCGA-52-7812	MALE	WHITE	HISPANIC OR LATINO	No	No	Dead	[Not Available]	C34.9	1970-03-01	C34.9	YES	7812	[Not Available]	52	NO	YES	WITH TUMOR	[Not Available]	[Not Available]	0	2009	[Not Available]	[Not Applicable]	Lung Squamous Cell Carcinoma	[Not Available]	[Not Available]	[Not Available]	NA	NA	2012-03-14
27081	PCAWG.0825fbce-6bc9-4fdf-9587-b52194b95b03.TopHat2.v1.bam	da61857a-b00e-4a19-ab02-8fbb2ee56bea	6	LUSC-US	0.168539	104	e9cb8877-8e83-46c0-93f0-ea20530c9400	#N/A	#N/A	da61857a-b00e-4a19-ab02-8fbb2ee56bea	0	1	C34.3	76	1874	NA	c1c1c093-e78d-41ba-9d5f-d660d3643d72	FALSE	TCGA-34-2600	FEMALE	WHITE	NOT HISPANIC OR LATINO	No	No	Dead	[Not Available]	C34.3	1970-03-01	C34.3	YES	2600	[Not Available]	34	NO	YES	[Not Available]	[Not Available]	[Not Available]	0	2000	[Not Available]	[Not Applicable]	Lung Squamous Cell Carcinoma	[Not Available]	[Not Available]	[Not Available]	NA	NA	2010-09-13
27104	PCAWG.2b45f85d-97ba-49cf-9126-a73a841e7310.TopHat2.v1.bam	19f0cb8c-2e57-4310-967f-a9890f1605db	6	LUSC-US	0.212766	57	d2ab2555-7288-47a4-a80c-bf62d65b67b8	#N/A	#N/A	19f0cb8c-2e57-4310-967f-a9890f1605db	1	0	C34.3	74	NA	2754	a831399c-c4b6-4b2b-a101-81d977681f9c	FALSE	TCGA-18-4721	MALE	WHITE	NOT HISPANIC OR LATINO	No	No	Alive	[Not Available]	C34.3	1970-03-01	C34.3	YES	4721	[Not Available]	18	NO	YES	TUMOR FREE	[Not Available]	[Not Available]	0	2002	[Not Available]	[Not Applicable]	Lung Squamous Cell Carcinoma	[Not Available]	[Not Available]	[Not Available]	NA	NA	2011-04-04
27120	PCAWG.e067389f-df15-4adf-bb2d-4c261b9bf8fa.TopHat2.v1.bam	e21964b8-47c7-4a5f-bfa7-7206222883d2	6	LUSC-US	0.0833333	78	4c2ad4a0-5d57-4e27-9f35-058b2f205f50	4c2ad4a0-5d57-4e27-9f35-058b2f205f50.broad-mutect-v3.20160222.somatic.snv_mnv.vcf.gz	#N/A	e21964b8-47c7-4a5f-bfa7-7206222883d2	0	1	C34.3	68	962	NA	08ad4018-0f1f-4c4c-ba39-d62ad6f8e0f6	FALSE	TCGA-21-5782	FEMALE	WHITE	NOT HISPANIC OR LATINO	No	No	Dead	[Not Available]	C34.3	1970-03-01	C34.3	YES	5782	[Not Available]	21	NO	YES	[Not Available]	[Not Available]	[Not Available]	0	2004	[Not Available]	[Not Applicable]	Lung Squamous Cell Carcinoma	[Not Available]	[Not Available]	[Not Available]	NA	NA	2011-05-02
2719	PCAWG.7dca6ebc-753a-4560-ab06-8c0a7ddda302.TopHat2.v1.bam	1d27253f-b036-44e7-a04d-8da5bbf57419	8	BRCA-US	0.0925926	118	4e84eed6-82a8-4e91-b0fd-61ec6ef69ce9	4e84eed6-82a8-4e91-b0fd-61ec6ef69ce9.broad-mutect-v3.20160222.somatic.snv_mnv.vcf.gz	#N/A	1d27253f-b036-44e7-a04d-8da5bbf57419	0	1	C50.9	84	266	NA	22f0d73d-cd0a-4f6b-a27d-018bc89b5ed8	FALSE	TCGA-E2-A1LK	FEMALE	BLACK OR AFRICAN AMERICAN	NOT HISPANIC OR LATINO	No	No	Dead	[Not Available]	C50.9	2000-03-01	C50.9	YES	A1LK	[Not Available]	E2	NO	YES	WITH TUMOR	[Not Available]	[Not Available]	0	2008	[Not Available]	[Not Applicable]	NA	[Not Available]	Tumor resection	[Not Applicable]	NA	NA	2011-06-03
27208	PCAWG.8c812695-1f57-4b08-9139-cca5c5e0c918.TopHat2.v1.bam	422a46b2-a67c-4a7e-923f-9b651ced96f8	6	LUSC-US	0.0927835	106	abc94013-71f5-4ac6-88a4-01b4ef9f9d2f	abc94013-71f5-4ac6-88a4-01b4ef9f9d2f.broad-mutect-v3.20160222.somatic.snv_mnv.vcf.gz	#N/A	422a46b2-a67c-4a7e-923f-9b651ced96f8	0	1	C34.1	73	506	NA	d9a50aae-12bc-4353-a595-05e583ea5c7f	FALSE	TCGA-22-5492	FEMALE	[Not Available]	[Not Available]	No	No	Dead	[Not Available]	C34.1	1970-03-01	C34.1	YES	5492	[Not Available]	22	NO	YES	[Not Available]	[Not Available]	[Not Available]	0	2003	[Not Available]	[Not Applicable]	Lung Squamous Cell Carcinoma	[Not Available]	[Not Available]	[Not Available]	NA	NA	2011-05-11
27279	PCAWG.fa1380a6-84dc-45cd-a826-83ff7679419a.TopHat2.v1.bam	87ac0ad4-8c9d-409e-9a86-1d201d01769d	6	LUSC-US	0.170455	103	9623d295-c23d-4f2f-827c-69f767a26f1f	9623d295-c23d-4f2f-827c-69f767a26f1f.broad-mutect-v3.20160222.somatic.snv_mnv.vcf.gz	#N/A	87ac0ad4-8c9d-409e-9a86-1d201d01769d	1	1	C34.3	73	123	NA	bb5e6c3e-a4db-456e-adcf-558ce99c8c22	FALSE	TCGA-66-2789	MALE	[Not Available]	[Not Available]	No	No	Dead	[Not Available]	C34.3	1970-03-01	C34.3	YES	2789	[Not Available]	66	NO	YES	TUMOR FREE	[Not Available]	[Not Available]	0	2008	[Not Available]	[Not Applicable]	Lung Squamous Cell Carcinoma	[Not Available]	[Not Available]	[Not Available]	NA	NA	2011-03-07
27318	PCAWG.286f6f1a-9350-4822-a08e-7f5288068762.TopHat2.v1.bam	376dfd27-68e8-4a1a-9c4f-5064279b2a9e	6	LUSC-US	0.0769231	140	b88f014e-bc0f-4775-8228-39e0b471c3b0	b88f014e-bc0f-4775-8228-39e0b471c3b0.broad-mutect-v3.20160222.somatic.snv_mnv.vcf.gz	#N/A	376dfd27-68e8-4a1a-9c4f-5064279b2a9e	1	1	C34.3	57	428	NA	88a3743d-939a-4e74-89e2-2284aa91da0d	FALSE	TCGA-33-4586	MALE	WHITE	NOT HISPANIC OR LATINO	No	No	Dead	[Not Available]	C34.3	1970-03-01	C34.3	YES	4586	[Not Available]	33	[Not Available]	[Not Available]	[Not Available]	[Not Available]	[Not Available]	0	2007	[Not Available]	[Not Applicable]	Lung Squamous Cell Carcinoma	[Not Available]	[Not Available]	[Not Available]	NA	NA	2011-02-03
27326	PCAWG.b3aa1d2c-6052-4733-b8bf-8992c27d97f1.TopHat2.v1.bam	e6b72c24-1607-43b9-8b8a-7bf83eea5895	6	LUSC-US	0.119497	178	7ac0b303-d685-4fa5-bfec-34d2ba1dbc8e	7ac0b303-d685-4fa5-bfec-34d2ba1dbc8e.broad-mutect-v3.20160222.somatic.snv_mnv.vcf.gz	#N/A	e6b72c24-1607-43b9-8b8a-7bf83eea5895	1	0	C34.3	66	NA	762	4934ade9-a8cf-4456-bb36-4f4aac1985ba	FALSE	TCGA-66-2759	MALE	[Not Available]	[Not Available]	No	No	Alive	[Not Available]	C34.3	1970-03-01	C34.3	YES	2759	[Not Available]	66	NO	YES	[Not Available]	[Not Available]	[Not Available]	0	2007	[Not Available]	[Not Applicable]	Lung Squamous Cell Carcinoma	[Not Available]	[Not Available]	[Not Available]	NA	NA	2011-03-07
27334	PCAWG.a1eed29e-d6f3-4a9d-a31f-83997b237d05.TopHat2.v1.bam	9af6ed4e-8cdc-4f49-84e9-ba1053b5b3ca	6	LUSC-US	0.236559	115	7dc5f8ba-0080-43d3-8426-bd527a970761	#N/A	#N/A	9af6ed4e-8cdc-4f49-84e9-ba1053b5b3ca	1	1	C34.2	68	306	NA	38d30a7e-9a3e-43c5-95ce-8ebc0a0942c5	FALSE	TCGA-66-2793	MALE	[Not Available]	[Not Available]	No	No	Dead	[Not Available]	C34.2	1970-03-01	C34.2	YES	2793	[Not Available]	66	NO	YES	TUMOR FREE	[Not Available]	[Not Available]	0	2008	[Not Available]	[Not Applicable]	Lung Squamous Cell Carcinoma	[Not Available]	[Not Available]	[Not Available]	NA	NA	2011-03-07
27484	PCAWG.2abb0663-ee27-4f56-b9a3-bf394a802a7d.TopHat2.v1.bam	3d1f4059-2220-45b4-a4d2-b14f76cec96a	6	LUSC-US	0.0731707	44	a96eddfc-3afb-4bf8-a440-c91778113fbd	#N/A	#N/A	3d1f4059-2220-45b4-a4d2-b14f76cec96a	1	1	C34.2	56	358	NA	721bdfef-326d-49ef-b7dc-6d84d9371f8f	FALSE	TCGA-60-2726	MALE	WHITE	NOT HISPANIC OR LATINO	No	No	Dead	[Not Available]	C34.2	1970-03-01	C34.2	YES	2726	[Not Available]	60	NO	YES	TUMOR FREE	[Not Available]	[Not Available]	0	2009	[Not Available]	[Not Applicable]	Lung Squamous Cell Carcinoma	[Not Available]	[Not Available]	[Not Available]	NA	NA	2010-07-20
27588	PCAWG.495afb3e-8f30-4cc5-b197-1300493fc25f.TopHat2.v1.bam	c2598334-f866-4cc3-93ec-2d2e8b85d319	6	LUSC-US	0.0689655	155	fab3d6f4-de1c-4d6c-bdea-ac39a7884657	fab3d6f4-de1c-4d6c-bdea-ac39a7884657.broad-mutect-v3.20160222.somatic.snv_mnv.vcf.gz	#N/A	c2598334-f866-4cc3-93ec-2d2e8b85d319	1	1	C34.1	74	2224	NA	579196cb-8b1e-4a93-bbc8-4265b42ab0ce	FALSE	TCGA-77-6843	MALE	WHITE	[Not Available]	No	No	Dead	[Not Available]	C34.1	1970-03-01	C34.1	YES	6843	[Not Available]	77	NO	YES	[Not Available]	[Not Available]	[Not Available]	0	2002	[Not Available]	[Not Applicable]	Lung Squamous Cell Carcinoma	[Not Available]	[Not Available]	[Not Available]	NA	NA	2011-09-15
27636	PCAWG.f440f6a9-1db2-45fc-a0aa-7bcaff6ee0df.TopHat2.v1.bam	ee850103-6314-41a3-9734-8b520de95b40	6	LUSC-US	0.117647	114	ad41f1f3-e38e-4418-9c16-52bca5719f39	ad41f1f3-e38e-4418-9c16-52bca5719f39.broad-mutect-v3.20160222.somatic.snv_mnv.vcf.gz	#N/A	ee850103-6314-41a3-9734-8b520de95b40	1	0	C34.3	56	NA	2737	868ac037-2627-45cd-ad1d-e26b7204c574	FALSE	TCGA-77-7139	MALE	WHITE	[Not Available]	No	No	Alive	[Not Available]	C34.3	1970-03-01	C34.3	YES	7139	[Not Available]	77	NO	YES	[Not Available]	[Not Available]	[Not Available]	0	2002	[Not Available]	[Not Applicable]	Lung Squamous Cell Carcinoma	[Not Available]	[Not Available]	[Not Available]	NA	NA	2011-09-22
27747	PCAWG.1289fcab-cba3-4c76-a86c-c8469d781b74.TopHat2.v1.bam	b913d254-8307-4b8a-8313-d978e32bb38f	6	LUSC-US	0.241758	113	45e16b70-c3ec-493e-86d1-505ffdf5056c	45e16b70-c3ec-493e-86d1-505ffdf5056c.broad-mutect-v3.20160222.somatic.snv_mnv.vcf.gz	#N/A	b913d254-8307-4b8a-8313-d978e32bb38f	1	0	C34.1	54	NA	31	edd53289-eedc-4cce-b1ee-57b4d8253597	FALSE	TCGA-66-2766	MALE	[Not Available]	[Not Available]	No	No	Alive	[Not Available]	C34.1	1970-03-01	C34.1	YES	2766	[Not Available]	66	NO	YES	TUMOR FREE	[Not Available]	[Not Available]	0	2007	[Not Available]	[Not Applicable]	Lung Squamous Cell Carcinoma	[Not Available]	[Not Available]	[Not Available]	NA	NA	2011-03-07
2783	PCAWG.f888fc09-259f-42a1-b4fe-04403fcef6f8.TopHat2.v1.bam	05506f4c-e701-4a9d-ae06-97f066aade43	8	BRCA-US	0.0660377	226	f848b66f-bd9e-4fba-afd4-eb58848d1ef4	f848b66f-bd9e-4fba-afd4-eb58848d1ef4.broad-mutect-v3.20160222.somatic.snv_mnv.vcf.gz	#N/A	05506f4c-e701-4a9d-ae06-97f066aade43	0	0	C50.9	62	NA	10	dd92083f-c55a-46ce-ae87-52d3ee42c677	FALSE	TCGA-AN-A0AT	FEMALE	WHITE	NOT HISPANIC OR LATINO	No	No	Alive	[Not Available]	C50.9	2000-03-01	C50.9	YES	A0AT	[Not Available]	AN	NO	YES	TUMOR FREE	[Not Available]	[Not Available]	0	2010	[Not Available]	[Not Applicable]	NA	[Not Available]	Tumor resection	[Not Applicable]	NA	NA	2010-12-28
28024	PCAWG.6664e287-c7a6-417d-85d5-4893dcb1ec2b.TopHat2.v1.bam	15556b28-c6bd-455a-87b6-4b7b3e33d0e4	5	OV-US	0.0930233	423	3a5eaed6-fcfd-437a-b61c-fd3725c64717	#N/A	#N/A	15556b28-c6bd-455a-87b6-4b7b3e33d0e4	0	1	C56.9	75	1091	NA	95f86fdc-8b98-4129-b6c4-37609b81bb92	FALSE	TCGA-25-1634	FEMALE	WHITE	NOT HISPANIC OR LATINO	[Not Available]	No	Dead	[Not Available]	C56.9	1941-03-01	C56.9	YES	1634	[Not Available]	25	[Not Available]	[Not Available]	WITH TUMOR	[Not Available]	[Not Available]	0	2002	[Not Available]	[Not Applicable]	NA	[Not Available]	Tumor resection	[Not Applicable]	NA	NA	2009-06-02
28053	PCAWG.3c1408e2-c7d2-4b81-a410-3f54a0758ab5.TopHat2.v1.bam	5c127332-5ca0-45f1-a5ac-4876ad94e491	5	OV-US	0.0503597	292	d67cad13-e849-48b0-926c-10b6046ba0b9	#N/A	#N/A	5c127332-5ca0-45f1-a5ac-4876ad94e491	0	1	C56.9	76	1278	NA	37114600-ca89-4014-b864-af8063cbbcf4	FALSE	TCGA-25-2400	FEMALE	WHITE	NOT HISPANIC OR LATINO	[Not Available]	No	Dead	[Not Available]	C56.9	1941-03-01	C56.9	YES	2400	[Not Available]	25	[Not Available]	[Not Available]	WITH TUMOR	[Not Available]	[Not Available]	0	2004	[Not Available]	[Not Applicable]	NA	[Not Available]	Tumor resection	[Not Applicable]	NA	NA	2010-01-05
28089	PCAWG.877d516e-b9ee-4056-8e7b-feafaca0341d.TopHat2.v1.bam	f34aa3b6-e966-49c6-bc55-130545772c53	5	OV-US	0.0840336	387	2c9dc04b-e9ec-4cf1-ab2c-a18edb30dd37	#N/A	#N/A	f34aa3b6-e966-49c6-bc55-130545772c53	0	1	C56.9	50	1646	NA	c85fe75e-7ab1-447d-9973-a6775509c646	FALSE	TCGA-24-1103	FEMALE	BLACK OR AFRICAN AMERICAN	[Not Available]	[Not Available]	No	Dead	[Not Available]	C56.9	1941-03-01	C56.9	YES	1103	[Not Available]	24	[Not Available]	[Not Available]	WITH TUMOR	[Not Available]	[Not Available]	0	2001	[Not Available]	[Not Applicable]	NA	[Not Available]	Tumor resection	[Not Applicable]	NA	NA	2009-03-09
28273	PCAWG.b0f7b8b5-e313-4476-b2f9-44fcaf9c2fb2.TopHat2.v1.bam	ee0a4a13-613e-4c5d-96c3-8083a013702d	5	OV-US	0.101871	530	8658f4f5-9a50-4195-8ea3-227951977647	8658f4f5-9a50-4195-8ea3-227951977647.broad-mutect-v3.20160222.somatic.snv_mnv.vcf.gz	#N/A	ee0a4a13-613e-4c5d-96c3-8083a013702d	0	0	C56.9	56	NA	2068	13cd9311-249b-484a-8531-aef198e5ec41	FALSE	TCGA-13-0890	FEMALE	WHITE	NOT HISPANIC OR LATINO	[Not Available]	No	Alive	[Not Available]	C56.9	1941-03-01	C56.9	YES	890	[Not Available]	13	[Not Available]	[Not Available]	TUMOR FREE	[Not Available]	[Not Available]	0	2003	[Not Available]	[Not Applicable]	NA	[Not Available]	Tumor resection	[Not Applicable]	NA	NA	2009-02-25
28412	PCAWG.f67c6cc6-fc0f-4e9e-83e1-a299b8381f7f.TopHat2.v1.bam	4c18d9cf-4af4-4a86-8b1c-f78795fbbd7e	5	OV-US	0.057554	294	e9d98643-01ee-40c3-a617-e004559625cd	e9d98643-01ee-40c3-a617-e004559625cd.broad-mutect-v3.20160222.somatic.snv_mnv.vcf.gz	#N/A	4c18d9cf-4af4-4a86-8b1c-f78795fbbd7e	0	1	C56.9	67	1384	NA	55d1c577-dcdd-4e74-a077-0600c9a86a5d	FALSE	TCGA-24-1562	FEMALE	WHITE	[Not Available]	[Not Available]	No	Dead	[Not Available]	C56.9	1941-03-01	C56.9	YES	1562	[Not Available]	24	[Not Available]	[Not Available]	WITH TUMOR	[Not Available]	[Not Available]	0	1999	[Not Available]	[Not Applicable]	NA	[Not Available]	Tumor resection	[Not Applicable]	NA	NA	2009-05-13
2842	PCAWG.9cb13393-46c8-4f4e-8a82-f791ca3eeb15.TopHat2.v1.bam	359f12f9-5c41-48a4-85bc-fd7e307bf7d8	8	BRCA-US	0.166667	140	e55f338f-97e2-4394-ae23-c92606069485	e55f338f-97e2-4394-ae23-c92606069485.broad-mutect-v3.20160222.somatic.snv_mnv.vcf.gz	#N/A	359f12f9-5c41-48a4-85bc-fd7e307bf7d8	0	1	C50.9	58	239	NA	bd86fdc3-9908-4a4f-bc2b-f3169277d000	FALSE	TCGA-EW-A1P8	FEMALE	WHITE	NOT HISPANIC OR LATINO	No	No	Dead	[Not Available]	C50.9	2000-03-01	C50.9	YES	A1P8	[Not Available]	EW	NO	YES	WITH TUMOR	[Not Available]	[Not Available]	0	2010	[Not Available]	[Not Applicable]	NA	[Not Available]	Fine needle aspiration biopsy	[Not Applicable]	NA	NA	2011-05-27
28521	PCAWG.eeff99ab-8b22-4e52-a24e-2ead9cc3cab1.TopHat2.v1.bam	c435627c-159d-4a6d-a819-30abac24bf4d	5	OV-US	0.0996678	331	ff3fe4a3-7d19-4d4d-81b6-aaa41ba5bf39	#N/A	#N/A	c435627c-159d-4a6d-a819-30abac24bf4d	0	1	C56.9	68	1799	NA	590e6a11-800c-42b1-bf5f-69d1dc510c77	FALSE	TCGA-25-1632	FEMALE	WHITE	NOT HISPANIC OR LATINO	[Not Available]	No	Dead	[Not Available]	C56.9	1941-03-01	C56.9	YES	1632	[Not Available]	25	[Not Available]	[Not Available]	WITH TUMOR	[Not Available]	[Not Available]	0	2002	[Not Available]	[Not Applicable]	NA	[Not Available]	Tumor resection	[Not Applicable]	NA	NA	2009-06-02
28763	PCAWG.693b96fa-603f-4337-af8e-f037f5fab277.TopHat2.v1.bam	e9483296-cb91-497a-b955-39a3c3289dac	5	OV-US	0.0912281	311	c691d6b3-8e70-4951-8551-2ee4e4d0d10b	#N/A	#N/A	e9483296-cb91-497a-b955-39a3c3289dac	0	1	C56.9	45	1720	NA	abcea1bc-2c66-49e1-a8ff-b7e294814d8d	FALSE	TCGA-04-1514	FEMALE	WHITE	NOT HISPANIC OR LATINO	[Not Available]	No	Dead	[Not Available]	C56.9	1941-03-01	C56.9	YES	1514	[Not Available]	4	[Not Available]	[Not Available]	TUMOR FREE	[Not Available]	[Not Available]	0	2004	[Not Available]	[Not Applicable]	NA	[Not Available]	Tumor resection	[Not Applicable]	NA	NA	2009-06-02
28952	PCAWG.809b40d0-7933-4313-8b07-c3fafefe0213.TopHat2.v1.bam	21f6bf91-dfc6-4a59-8b76-88a0f95c7b47	5	OV-US	0.0311284	265	052665d1-ab75-4f40-be5a-b88154c8beed	#N/A	#N/A	21f6bf91-dfc6-4a59-8b76-88a0f95c7b47	0	1	C56.9	71	820	NA	c5f68a60-fd82-454c-8fcf-2343a6f0e485	FALSE	TCGA-24-1544	FEMALE	BLACK OR AFRICAN AMERICAN	[Not Available]	[Not Available]	No	Dead	[Not Available]	C56.9	1941-03-01	C56.9	YES	1544	[Not Available]	24	[Not Available]	[Not Available]	WITH TUMOR	[Not Available]	[Not Available]	0	2000	[Not Available]	[Not Applicable]	NA	[Not Available]	Tumor resection	[Not Applicable]	NA	NA	2009-06-02
2897	PCAWG.b25bc77d-cf07-4421-ab44-95e03b7fb71d.TopHat2.v1.bam	786e8dbe-442e-4551-87b3-b4c333b04dd4	8	BRCA-US	0.147287	148	eddfbfb9-3ae8-449b-b870-46062a2571c1	eddfbfb9-3ae8-449b-b870-46062a2571c1.broad-mutect-v3.20160222.somatic.snv_mnv.vcf.gz	#N/A	786e8dbe-442e-4551-87b3-b4c333b04dd4	0	0	C50.9	82	NA	372	63264b0e-93ee-4c6b-9d62-704c49001135	FALSE	TCGA-BH-A0WA	FEMALE	WHITE	NOT HISPANIC OR LATINO	No	No	Alive	[Not Available]	C50.9	1975-03-01	C50.9	YES	A0WA	[Not Available]	BH	NO	YES	TUMOR FREE	[Not Available]	[Not Available]	0	2008	[Not Available]	[Not Applicable]	NA	[Not Available]	Fine needle aspiration biopsy	[Not Applicable]	NA	NA	2011-02-16
29820	PCAWG.d80af706-7971-472a-85b2-77d481116de9.TopHat2.v1.bam	12581634-eebb-4841-8498-71dc9d78c546	5	OV-US	0.0691824	340	ba577913-356c-4488-8f9d-c45778e7b9e1	ba577913-356c-4488-8f9d-c45778e7b9e1.broad-mutect-v3.20160222.somatic.snv_mnv.vcf.gz	#N/A	12581634-eebb-4841-8498-71dc9d78c546	0	1	C56.9	53	695	NA	cca111d0-46fa-4a3c-a32b-dcbe78bdd246	FALSE	TCGA-36-1571	FEMALE	WHITE	[Not Available]	[Not Available]	No	Dead	[Not Available]	C56.9	1941-03-01	C56.9	YES	1571	[Not Available]	36	[Not Available]	[Not Available]	WITH TUMOR	[Not Available]	[Not Available]	0	2007	[Not Available]	[Not Applicable]	NA	[Not Available]	Tumor resection	[Not Applicable]	NA	NA	2009-06-02
29940	PCAWG.3a0d4edb-5812-42bf-8f3d-cd03c62edf32.TopHat2.v1.bam	29949b65-2913-4c86-bbd7-b85c5df6f15e	5	OV-US	0.0774908	292	b243adb4-b3e7-4e0e-bc0d-625aa8dbb1be	b243adb4-b3e7-4e0e-bc0d-625aa8dbb1be.broad-mutect-v3.20160222.somatic.snv_mnv.vcf.gz	#N/A	29949b65-2913-4c86-bbd7-b85c5df6f15e	0	0	C56.9	67	NA	441	bd2c74d7-669e-4f6e-9435-d7288bd51860	FALSE	TCGA-61-2000	FEMALE	WHITE	NOT HISPANIC OR LATINO	[Not Available]	No	Alive	[Not Available]	C56.9	1941-03-01	C56.9	YES	2000	[Not Available]	61	[Not Available]	[Not Available]	WITH TUMOR	[Not Available]	[Not Available]	0	2008	[Not Available]	[Not Applicable]	NA	[Not Available]	Tumor resection	[Not Applicable]	NA	NA	2009-12-08
2995	PCAWG.3e91ef09-3157-4a0e-aeb9-f2c9e14ca0f5.TopHat2.v1.bam	324bcba2-f6a4-45a6-807c-215bdffcca21	8	BRCA-US	0.25	125	71fda5a9-7049-406f-9348-2c24f7ddf5f4	#N/A	#N/A	324bcba2-f6a4-45a6-807c-215bdffcca21	0	0	C50.9	60	NA	643	60d595c7-e848-469e-b431-b24a7d23179f	FALSE	TCGA-A2-A0D0	FEMALE	BLACK OR AFRICAN AMERICAN	NOT HISPANIC OR LATINO	No	No	Alive	[Not Available]	C50.9	2000-03-01	C50.9	YES	A0D0	[Not Available]	A2	NO	YES	TUMOR FREE	[Not Available]	[Not Available]	0	2008	[Not Available]	[Not Applicable]	NA	[Not Available]	Core needle biopsy	[Not Applicable]	NA	NA	2010-09-16
29970	PCAWG.94d74357-dbd9-4ec0-90fb-01e398134570.TopHat2.v1.bam	0f530b3e-5b6d-4892-9ebd-9138d76fdca7	5	OV-US	0.0968661	385	a2f38e9e-48b2-4463-b2e3-61cc8475257f	a2f38e9e-48b2-4463-b2e3-61cc8475257f.broad-mutect-v3.20160222.somatic.snv_mnv.vcf.gz	#N/A	0f530b3e-5b6d-4892-9ebd-9138d76fdca7	0	0	C56.9	49	NA	655	b3befa89-c9e1-4dfc-8dd1-d33fe2c76e5e	FALSE	TCGA-36-1570	FEMALE	WHITE	[Not Available]	[Not Available]	No	Alive	[Not Available]	C56.9	1941-03-01	C56.9	YES	1570	[Not Available]	36	[Not Available]	[Not Available]	WITH TUMOR	[Not Available]	[Not Available]	0	2007	[Not Available]	[Not Applicable]	NA	[Not Available]	Tumor resection	[Not Applicable]	NA	NA	2009-06-02
30060	PCAWG.0601984a-7edc-4604-ab3a-7011ffb71035.TopHat2.v1.bam	ba68f2cf-9271-41fd-9655-1fac7681f588	5	OV-US	0.0886364	479	9020b6a5-8325-4b0d-84d9-04371c857910	#N/A	#N/A	ba68f2cf-9271-41fd-9655-1fac7681f588	0	1	C56.9	73	594	NA	877f5251-eff5-4ba8-8f65-2baf35d886eb	FALSE	TCGA-24-1558	FEMALE	WHITE	[Not Available]	[Not Available]	No	Dead	[Not Available]	C56.9	1941-03-01	C56.9	YES	1558	[Not Available]	24	[Not Available]	[Not Available]	WITH TUMOR	[Not Available]	[Not Available]	0	2000	[Not Available]	[Not Applicable]	NA	[Not Available]	Tumor resection	[Not Applicable]	NA	NA	2009-06-02
30090	PCAWG.83344129-5606-43bc-b2af-a879d7a2024c.TopHat2.v1.bam	2b14123b-8fcd-402c-9399-4e7c47f20252	5	OV-US	0.0859729	240	fea5827b-251d-474b-8713-fc76db995fe7	#N/A	#N/A	2b14123b-8fcd-402c-9399-4e7c47f20252	0	1	C48.1	56	1102	NA	b7a09e2f-fa5d-4883-a581-a62e9dd9c026	FALSE	TCGA-24-2290	FEMALE	WHITE	[Not Available]	[Not Available]	No	Dead	[Not Available]	C48.1	1941-03-01	C48.1	YES	2290	[Not Available]	24	[Not Available]	[Not Available]	WITH TUMOR	[Not Available]	[Not Available]	0	1997	[Not Available]	[Not Applicable]	NA	[Not Available]	Tumor resection	[Not Applicable]	NA	NA	2010-02-19
30340	PCAWG.9b9e9b38-847d-4fee-9d65-78c3aa0a93d4.TopHat2.v1.bam	eeb9d147-608d-4692-8adf-2f601d23a8ff	5	OV-US	0.0793103	313	80f02aec-c07a-4bcb-b547-e60f8c33a7b1	#N/A	#N/A	eeb9d147-608d-4692-8adf-2f601d23a8ff	0	0	C56.9	48	NA	686	5feab4b5-d9c8-4567-963f-93576f743e48	FALSE	TCGA-36-1574	FEMALE	ASIAN	[Not Available]	[Not Available]	No	Alive	[Not Available]	C56.9	1941-03-01	C56.9	YES	1574	[Not Available]	36	[Not Available]	[Not Available]	WITH TUMOR	[Not Available]	[Not Available]	0	2007	[Not Available]	[Not Applicable]	NA	[Not Available]	Tumor resection	[Not Applicable]	NA	NA	2009-06-02
3037	PCAWG.d8543de2-670b-4e2b-9881-dc5ce07893f5.TopHat2.v1.bam	784de7ac-8424-42eb-83d4-a1bebaa42b97	8	BRCA-US	0.121622	83	546b982f-60d9-43df-9761-09369afbee2d	#N/A	#N/A	784de7ac-8424-42eb-83d4-a1bebaa42b97	1	0	C50.9	77	NA	242	a71b56e7-7a40-4d02-a1fc-480b0aa19559	FALSE	TCGA-A1-A0SM	MALE	WHITE	NOT HISPANIC OR LATINO	No	No	Alive	[Not Available]	C50.9	2000-03-01	C50.9	YES	A0SM	[Not Available]	A1	NO	YES	TUMOR FREE	[Not Available]	[Not Available]	0	2007	[Not Available]	[Not Applicable]	NA	[Not Available]	Core needle biopsy	[Not Applicable]	NA	NA	2010-12-06
30550	PCAWG.401697b6-1e3d-44ef-b57c-e0ced8cbbb9c.TopHat2.v1.bam	5e18b17d-4626-4b6d-8ac6-e560cee0376c	5	OV-US	0.0389908	453	2f2eaecc-6509-423f-b63a-8c3bea1ba4a4	#N/A	#N/A	5e18b17d-4626-4b6d-8ac6-e560cee0376c	0	0	C56.9	62	NA	239	b1db9cab-8d54-4653-b554-333c305b7390	FALSE	TCGA-24-1419	FEMALE	WHITE	[Not Available]	[Not Available]	No	Alive	[Not Available]	C56.9	1941-03-01	C56.9	YES	1419	[Not Available]	24	[Not Available]	[Not Available]	TUMOR FREE	[Not Available]	[Not Available]	0	2008	[Not Available]	[Not Applicable]	NA	[Not Available]	Tumor resection	[Not Applicable]	NA	NA	2009-04-15
30750	PCAWG.0b4d443d-cfa8-42c0-aaf9-be947584ba59.TopHat2.v1.bam	7dcc809b-e33a-4453-b92a-c00786f48cb0	5	OV-US	0.0542636	136	bff518fb-6da7-4dfc-ae4c-bd3f641028e2	#N/A	#N/A	7dcc809b-e33a-4453-b92a-c00786f48cb0	0	1	C56.9	49	1213	NA	b2c246fe-5d58-4e15-888d-7a3cc7f44725	FALSE	TCGA-24-1557	FEMALE	WHITE	[Not Available]	[Not Available]	No	Dead	[Not Available]	C56.9	1941-03-01	C56.9	YES	1557	[Not Available]	24	[Not Available]	[Not Available]	WITH TUMOR	[Not Available]	[Not Available]	0	2000	[Not Available]	[Not Applicable]	NA	[Not Available]	Tumor resection	[Not Applicable]	NA	NA	2009-06-02
3110	PCAWG.f2be2f3f-43d5-435e-bd15-6056657c2205.TopHat2.v1.bam	8bd68696-5eeb-46d7-9dc6-c39c849029a4	8	BRCA-US	0.208955	81	fe04d042-a4cc-4a14-8197-415ea40951aa	fe04d042-a4cc-4a14-8197-415ea40951aa.broad-mutect-v3.20160222.somatic.snv_mnv.vcf.gz	#N/A	8bd68696-5eeb-46d7-9dc6-c39c849029a4	0	1	C50.9	89	304	NA	a3ca4d06-1073-4229-bc3a-89d3fd385e6f	FALSE	TCGA-A8-A08L	FEMALE	[Not Available]	[Not Available]	No	No	Dead	[Not Available]	C50.9	2000-03-01	C50.9	YES	A08L	[Not Available]	A8	NO	YES	TUMOR FREE	[Not Available]	[Not Available]	0	2008	[Not Available]	[Not Applicable]	NA	[Not Available]	[Not Available]	[Not Applicable]	NA	NA	2011-05-27
3140	PCAWG.6379ec28-62e1-494c-9eee-a8dc7dc27c46.TopHat2.v1.bam	2779fa01-ac93-4e80-a997-3385f72172c3	8	BRCA-US	0.027027	76	2c6f1862-bb82-4e7e-9cb3-338bdf022ff4	#N/A	#N/A	2779fa01-ac93-4e80-a997-3385f72172c3	0	0	C50.9	71	NA	580	a95ebdd4-19d7-4b5a-991c-f1cb5906e2b9	FALSE	TCGA-A8-A08S	FEMALE	[Not Available]	[Not Available]	Yes	Yes	Alive	[Not Available]	C50.9	2000-03-01	C50.9	YES	A08S	[Not Available]	A8	NO	YES	TUMOR FREE	[Not Available]	[Not Available]	0	2008	[Not Available]	[Not Applicable]	NA	[Not Available]	[Not Available]	[Not Applicable]	NA	NA	2011-05-27
31420	PCAWG.1f9b7ad8-ce89-4e73-baa1-2289e2d05f1f.TopHat2.v1.bam	66c92b9e-de3c-4d1a-bb69-46ffbc6caf33	5	OV-US	0.0507937	993	a1fc7064-abf5-477d-983e-576a784e1d40	a1fc7064-abf5-477d-983e-576a784e1d40.broad-mutect-v3.20160222.somatic.snv_mnv.vcf.gz	#N/A	66c92b9e-de3c-4d1a-bb69-46ffbc6caf33	0	1	C56.9	57	493	NA	aa29c063-67a6-4a37-a5a5-ed952c1f3c5d	FALSE	TCGA-24-1548	FEMALE	WHITE	[Not Available]	[Not Available]	No	Dead	[Not Available]	C56.9	1941-03-01	C56.9	YES	1548	[Not Available]	24	[Not Available]	[Not Available]	WITH TUMOR	[Not Available]	[Not Available]	0	1997	[Not Available]	[Not Applicable]	NA	[Not Available]	Tumor resection	[Not Applicable]	NA	NA	2009-06-02
3152	PCAWG.50462681-d1c3-4ff0-b2fe-fe2f875edf43.TopHat2.v1.bam	1f601832-eee3-48fb-acf5-80c4a454f26e	8	BRCA-US	0.150943	61	eef9dce1-6ba6-432b-bbe2-53c7dbe64fe7	#N/A	#N/A	1f601832-eee3-48fb-acf5-80c4a454f26e	0	1	C50.9	72	991	NA	24458972-ed7f-4a0f-9712-49d942406911	FALSE	TCGA-BH-A0EA	FEMALE	WHITE	NOT HISPANIC OR LATINO	Yes	No	Dead	[Not Available]	C50.9	2000-03-01	C50.9	YES	A0EA	[Not Available]	BH	NO	YES	TUMOR FREE	[Not Available]	[Not Available]	0	2008	[Not Available]	[Not Applicable]	NA	[Not Available]	Core needle biopsy	[Not Applicable]	NA	NA	2011-08-11
31551	PCAWG.221fe4a9-a184-4667-a5d5-80d055b25e90.TopHat2.v1.bam	62379be5-13f0-474b-94d3-6f944ec4ee96	5	OV-US	0.0686695	249	14ed7388-41ed-43d4-afb2-04cd6410d5d2	#N/A	#N/A	62379be5-13f0-474b-94d3-6f944ec4ee96	0	1	C56.9	77	1259	NA	d49afead-065e-432f-b651-d423e16d0f4f	FALSE	TCGA-24-1552	FEMALE	WHITE	[Not Available]	[Not Available]	No	Dead	[Not Available]	C56.9	1941-03-01	C56.9	YES	1552	[Not Available]	24	[Not Available]	[Not Available]	WITH TUMOR	[Not Available]	[Not Available]	0	1997	[Not Available]	[Not Applicable]	NA	[Not Available]	Tumor resection	[Not Applicable]	NA	NA	2009-05-13
3158	PCAWG.5d268178-b1a6-4a70-ad04-0168a1d46206.TopHat2.v1.bam	b5b99291-507e-4b68-a039-9a0f571f55df	8	BRCA-US	0.213333	91	5a535c49-d42e-43c6-9d32-dc76f28d4f0f	5a535c49-d42e-43c6-9d32-dc76f28d4f0f.broad-mutect-v3.20160222.somatic.snv_mnv.vcf.gz	#N/A	b5b99291-507e-4b68-a039-9a0f571f55df	0	0	C50.9	69	NA	863	8169f6ca-d386-4321-b1f3-a9a48a0a7ebd	FALSE	TCGA-AO-A12H	FEMALE	BLACK OR AFRICAN AMERICAN	NOT HISPANIC OR LATINO	No	No	Alive	[Not Available]	C50.9	2020-03-23	C50.9	YES	A12H	[Not Available]	AO	NO	YES	TUMOR FREE	[Not Available]	[Not Available]	0	2008	[Not Available]	[Not Applicable]	NA	[Not Available]	Core needle biopsy	[Not Applicable]	NA	NA	2010-12-08
31769	PCAWG.73a6e816-39ea-4425-a07d-e4cd531ee254.TopHat2.v1.bam	f5033d52-ec36-4e67-88d8-b6d898b81b2f	5	OV-US	0.120155	289	58faf969-bf37-4180-8807-2f44f2cc8eda	#N/A	#N/A	f5033d52-ec36-4e67-88d8-b6d898b81b2f	0	1	C56.9	57	1492	NA	fd6352ed-27f3-4266-b922-283dd0cdfc24	FALSE	TCGA-25-2391	FEMALE	WHITE	NOT HISPANIC OR LATINO	[Not Available]	No	Dead	[Not Available]	C56.9	1941-03-01	C56.9	YES	2391	[Not Available]	25	[Not Available]	[Not Available]	TUMOR FREE	[Not Available]	[Not Available]	0	2003	[Not Available]	[Not Applicable]	NA	[Not Available]	Tumor resection	[Not Applicable]	NA	NA	2010-01-05
3182	PCAWG.b9570238-8066-4991-b1a3-097d199b3af0.TopHat2.v1.bam	a824b3bd-34d5-4cc1-a92f-f9d6ac0f1814	8	BRCA-US	0.136054	167	d8c6d4b8-f279-4edc-aaa3-a1cc266aec4d	d8c6d4b8-f279-4edc-aaa3-a1cc266aec4d.broad-mutect-v3.20160222.somatic.snv_mnv.vcf.gz	#N/A	a824b3bd-34d5-4cc1-a92f-f9d6ac0f1814	0	0	C50.9	78	NA	2	f5cbcc4d-67f6-439e-934b-e8dbd353904e	FALSE	TCGA-C8-A12Q	FEMALE	ASIAN	NOT HISPANIC OR LATINO	No	No	Alive	[Not Available]	C50.9	2000-03-01	C50.9	YES	A12Q	[Not Available]	C8	YES	NO	TUMOR FREE	[Not Available]	[Not Available]	0	2010	[Not Available]	[Not Applicable]	NA	[Not Available]	Other method, specify:	Patey's Surgery	NA	NA	2011-04-13
3188	PCAWG.4ade6634-a4b4-4f1e-9c87-ffe21b944433.TopHat2.v1.bam	1557183c-aedd-4df6-b98a-3654667f7b69	8	BRCA-US	0.147541	210	987d41ee-6bab-490c-b0f2-bf28c0089de9	987d41ee-6bab-490c-b0f2-bf28c0089de9.broad-mutect-v3.20160222.somatic.snv_mnv.vcf.gz	#N/A	1557183c-aedd-4df6-b98a-3654667f7b69	0	0	C50.9	84	NA	1006	ca3647ad-0dfc-489e-9712-d6137dfafa95	FALSE	TCGA-A8-A09I	FEMALE	[Not Available]	[Not Available]	Yes	No	Alive	[Not Available]	C50.9	2000-03-01	C50.9	YES	A09I	[Not Available]	A8	NO	YES	TUMOR FREE	[Not Available]	[Not Available]	0	2008	[Not Available]	[Not Applicable]	NA	[Not Available]	[Not Available]	[Not Applicable]	NA	NA	2011-05-27
32420	PCAWG.b4b337ae-4156-4638-bffc-2864cecf0e15.TopHat2.v1.bam	3768d34f-1527-40db-b116-cd80cee5ec3a	5	OV-US	0.0253165	81	6797443c-eb4a-4654-b957-c0056e5a4206	#N/A	#N/A	3768d34f-1527-40db-b116-cd80cee5ec3a	0	1	C56.9	50	1069	NA	f600fc7d-8f5f-4415-a48d-cb57fbe31e98	FALSE	TCGA-09-2045	FEMALE	ASIAN	NOT HISPANIC OR LATINO	[Not Available]	No	Dead	[Not Available]	C56.9	1941-03-01	C56.9	YES	2045	[Not Available]	9	[Not Available]	[Not Available]	WITH TUMOR	[Not Available]	[Not Available]	0	1996	[Not Available]	[Not Applicable]	NA	[Not Available]	Tumor resection	[Not Applicable]	NA	NA	2009-11-03
3352	PCAWG.2cec92cb-1c5e-45d5-92ed-5b9cba4dbeee.TopHat2.v1.bam	17c1d42c-cb84-4655-a4cd-b54bae17ecaf	8	BRCA-US	0.121622	83	f39cc911-36a7-4c06-9e91-4ad86281db3d	f39cc911-36a7-4c06-9e91-4ad86281db3d.broad-mutect-v3.20160222.somatic.snv_mnv.vcf.gz	#N/A	17c1d42c-cb84-4655-a4cd-b54bae17ecaf	0	0	C50.9	58	NA	34	cd04e9ce-4aa2-4731-b8f3-7054b6b54515	FALSE	TCGA-E2-A15K	FEMALE	WHITE	NOT HISPANIC OR LATINO	No	No	Alive	[Not Available]	C50.9	2000-03-01	C50.9	YES	A15K	[Not Available]	E2	NO	YES	TUMOR FREE	[Not Available]	[Not Available]	0	2010	[Not Available]	[Not Applicable]	NA	[Not Available]	Tumor resection	[Not Applicable]	NA	NA	2011-04-13
3412	PCAWG.61580f5a-5938-437d-910b-04541720bc31.TopHat2.v1.bam	f51af6db-2655-47fb-9ffc-83a503a728ea	8	BRCA-US	0.15	92	e7dc7492-3a84-49c7-8dea-8f508b53dc40	e7dc7492-3a84-49c7-8dea-8f508b53dc40.broad-mutect-v3.20160222.somatic.snv_mnv.vcf.gz	#N/A	f51af6db-2655-47fb-9ffc-83a503a728ea	0	0	C50.9	55	NA	10	07ae6da0-853d-4238-9cb6-36629b399317	FALSE	TCGA-AN-A0XR	FEMALE	WHITE	NOT HISPANIC OR LATINO	No	No	Alive	[Not Available]	C50.9	2000-03-01	C50.9	YES	A0XR	[Not Available]	AN	NO	YES	[Not Available]	[Not Available]	[Not Available]	0	2010	[Not Available]	[Not Applicable]	NA	[Not Available]	Tumor resection	[Not Applicable]	NA	NA	2011-03-25
3458	PCAWG.2b7cee9b-2ab2-49f6-8c80-7e5ba9351a59.TopHat2.v1.bam	1174f6e4-ffbe-4e59-a000-8d861c968369	8	BRCA-US	0.0689655	124	8f558713-f32b-403b-aedf-c79efeb41c67	8f558713-f32b-403b-aedf-c79efeb41c67.broad-mutect-v3.20160222.somatic.snv_mnv.vcf.gz	#N/A	1174f6e4-ffbe-4e59-a000-8d861c968369	0	0	C50.9	34	NA	2442	59176b72-7aef-472a-95f8-b5723122d122	FALSE	TCGA-AO-A03L	FEMALE	ASIAN	NOT HISPANIC OR LATINO	No	No	Alive	[Not Available]	C50.9	2000-03-01	C50.9	YES	A03L	[Not Available]	AO	NO	YES	TUMOR FREE	[Not Available]	[Not Available]	0	2003	[Not Available]	[Not Applicable]	NA	[Not Available]	Core needle biopsy	[Not Applicable]	NA	NA	2010-12-07
3482	PCAWG.9da91059-89ed-406f-b11b-e67a113e87bc.TopHat2.v1.bam	08da7c4c-3067-4bcf-9d7a-78566df72e69	8	BRCA-US	0.092437	260	1eb62abc-7928-405b-84cc-f091ca5347b2	1eb62abc-7928-405b-84cc-f091ca5347b2.broad-mutect-v3.20160222.somatic.snv_mnv.vcf.gz	#N/A	08da7c4c-3067-4bcf-9d7a-78566df72e69	0	0	C50.9	61	NA	6435	5ce45521-ea7d-4cd4-9be4-c65082cc8fee	FALSE	TCGA-B6-A0RE	FEMALE	BLACK OR AFRICAN AMERICAN	NOT HISPANIC OR LATINO	No	No	Alive	[Not Available]	C50.9	2000-03-01	C50.9	YES	A0RE	[Not Available]	B6	NO	YES	TUMOR FREE	[Not Available]	[Not Available]	0	1989	[Not Available]	[Not Applicable]	NA	[Not Available]	Other method, specify:	[Unknown]	NA	NA	2010-11-02
3500	PCAWG.2d2358aa-e62e-4d38-bcb3-94faac6ad47b.TopHat2.v1.bam	2d29a4ac-98e7-4663-9dd6-5681bc32ac2e	8	BRCA-US	0.0813953	93	f9f04e42-63a2-4ee1-ade4-9e5bb5c20cdd	f9f04e42-63a2-4ee1-ade4-9e5bb5c20cdd.broad-mutect-v3.20160222.somatic.snv_mnv.vcf.gz	#N/A	2d29a4ac-98e7-4663-9dd6-5681bc32ac2e	0	0	C50.9	55	NA	363	3b00f2c2-43b8-448d-9c88-070a6ad755f7	FALSE	NA	NA	NA	NA	NA	NA	NA	NA	NA	NA	NA	NA	NA	NA	NA	NA	NA	NA	NA	NA	NA	NA	NA	NA	NA	NA	NA	NA	NA	NA	NA
3614	PCAWG.cd7b3747-0703-455f-9cb6-b02b9bf8ab00.TopHat2.v1.bam	d67cd793-2931-429a-9084-2f3c4c8be7ad	8	BRCA-US	0.1375	91	01658141-8398-4585-9f0f-8355dd9b0604	#N/A	#N/A	d67cd793-2931-429a-9084-2f3c4c8be7ad	0	0	C50.9	62	NA	485	168647ef-7f62-47f7-9f4f-8e431d9223a7	FALSE	TCGA-A2-A0EY	FEMALE	WHITE	NOT HISPANIC OR LATINO	No	No	Alive	[Not Available]	C50.9	2000-03-01	C50.9	YES	A0EY	[Not Available]	A2	NO	YES	TUMOR FREE	[Not Available]	[Not Available]	0	2009	[Not Available]	[Not Applicable]	NA	[Not Available]	Core needle biopsy	[Not Applicable]	NA	NA	2010-09-21
36226	PCAWG.3b8f2742-d232-49e4-8fab-e02f18ee80b9.TopHat2.v1.bam	5dd69c3e-9a3d-450c-9f10-10b4d6daeeba	15	PRAD-US	0.0469799	156	ddc422e4-87e2-4fc0-b56b-ddc2d6a92f58	ddc422e4-87e2-4fc0-b56b-ddc2d6a92f58.broad-mutect-v3.20160222.somatic.snv_mnv.vcf.gz	#N/A	5dd69c3e-9a3d-450c-9f10-10b4d6daeeba	1	0	C61	63	NA	63	68ab2622-dea4-4fa2-baf2-79a8f20c32a8	FALSE	TCGA-HC-7075	MALE	WHITE	NOT HISPANIC OR LATINO	No	No	Alive	[Not Available]	C61	1950-03-01	C61.9	YES	7075	[Not Available]	HC	NO	YES	TUMOR FREE	[Not Available]	[Not Available]	0	2010	[Not Available]	[Not Applicable]	Prostate Adenocarcinoma Acinar Type	NA	NA	NA	NA	NA	2012-03-29
36239	PCAWG.27534534-fc67-42d0-a235-2258221aee45.TopHat2.v1.bam	18e79a01-07a2-4cd5-b700-71d41724e041	15	PRAD-US	0.172414	34	581be6cf-9778-49c3-9c77-1316eaa78929	#N/A	#N/A	18e79a01-07a2-4cd5-b700-71d41724e041	1	0	C61	66	NA	365	74fb836f-1202-4d43-a5a4-bc3663a1513c	FALSE	TCGA-CH-5763	MALE	WHITE	NOT HISPANIC OR LATINO	Yes	No	Alive	[Not Available]	C61	1950-03-01	C61.9	YES	5763	[Not Available]	CH	YES	NO	TUMOR FREE	[Not Available]	[Not Available]	0	2008	[Not Available]	[Not Applicable]	Prostate Adenocarcinoma Acinar Type	NA	NA	NA	NA	NA	2012-03-16
36248	PCAWG.afff2215-f3ed-48a3-9719-fc8e7f1fe6f5.TopHat2.v1.bam	dc40cf49-b208-4f59-b5f0-cfbdd02970b2	15	PRAD-US	0.0512821	41	e1b169c3-44e0-43e5-9ee3-2df7a678a5ea	#N/A	#N/A	dc40cf49-b208-4f59-b5f0-cfbdd02970b2	1	0	C61	72	NA	396	f4ce93c4-e4d4-40f1-80e8-762ec744a72c	FALSE	TCGA-CH-5750	MALE	WHITE	NOT HISPANIC OR LATINO	No	No	Alive	[Not Available]	C61	1950-03-01	C61.9	YES	5750	[Not Available]	CH	YES	NO	TUMOR FREE	[Not Available]	[Not Available]	0	2008	[Not Available]	[Not Applicable]	Prostate Adenocarcinoma Acinar Type	NA	NA	NA	NA	NA	2012-03-16
36253	PCAWG.c506be62-bdef-4365-ac72-8263bdc230be.TopHat2.v1.bam	c039014f-821c-43d6-9d3c-914f9c8d98fa	15	PRAD-US	0.0862069	126	9e272bea-9193-4c10-a802-f7e18b2937a3	#N/A	#N/A	c039014f-821c-43d6-9d3c-914f9c8d98fa	1	0	C61	69	NA	821	1ad10010-ffaf-452b-8156-181f8e33b844	FALSE	TCGA-CH-5788	MALE	WHITE	NOT HISPANIC OR LATINO	No	No	Alive	[Not Available]	C61	1950-03-01	C61.9	YES	5788	[Not Available]	CH	YES	NO	TUMOR FREE	[Not Available]	[Not Available]	0	2007	[Not Available]	[Not Applicable]	Prostate Adenocarcinoma Acinar Type	NA	NA	NA	NA	NA	2012-03-16
36254	PCAWG.7101f5f7-214e-4f1a-9da9-6501ea043403.TopHat2.v1.bam	3acd8328-76f7-4f43-9660-394b95748c3d	15	PRAD-US	0.146597	219	87e1ffee-a8cd-4d75-937e-ed415cf43546	#N/A	#N/A	3acd8328-76f7-4f43-9660-394b95748c3d	1	0	C61	63	NA	396	dae629c3-2f91-4de5-ae44-8b66c0c37b8d	FALSE	TCGA-CH-5771	MALE	WHITE	NOT HISPANIC OR LATINO	No	No	Alive	[Not Available]	C61	1950-03-01	C61.9	YES	5771	[Not Available]	CH	YES	NO	TUMOR FREE	[Not Available]	[Not Available]	0	2008	[Not Available]	[Not Applicable]	Prostate Adenocarcinoma Acinar Type	NA	NA	NA	NA	NA	2012-03-16
36262	PCAWG.c785320c-4dcf-48d3-8908-133bcf3dec12.TopHat2.v1.bam	91e249a6-b0b0-487e-9fad-0e9f5798dcae	15	PRAD-US	0.0666667	64	7303f9fe-88bb-48ba-b9b4-ebf9e4770c1c	#N/A	#N/A	91e249a6-b0b0-487e-9fad-0e9f5798dcae	1	0	C61	59	NA	53	21c98fdd-9d65-4b99-9608-14f7b8114270	FALSE	TCGA-HC-7740	MALE	WHITE	NOT HISPANIC OR LATINO	No	No	Alive	[Not Available]	C61	1950-03-01	C61.9	YES	7740	[Not Available]	HC	YES	NO	TUMOR FREE	[Not Available]	[Not Available]	0	2011	[Not Available]	[Not Applicable]	Prostate Adenocarcinoma Acinar Type	NA	NA	NA	NA	NA	2012-04-11
36265	PCAWG.14d0834d-bce7-45f5-a2e3-d569ec3a910f.TopHat2.v1.bam	be5411dc-3caa-4b25-9b94-ce463e8e52b4	15	PRAD-US	0.0517241	61	b68c5ec2-0875-4d77-b4b7-738d2b2f313c	#N/A	#N/A	be5411dc-3caa-4b25-9b94-ce463e8e52b4	1	0	C61	61	NA	304	0569fac5-b275-41a2-881e-24489209d81a	FALSE	TCGA-CH-5789	MALE	WHITE	NOT HISPANIC OR LATINO	No	No	Alive	[Not Available]	C61	1950-03-01	C61.9	YES	5789	[Not Available]	CH	YES	NO	TUMOR FREE	[Not Available]	[Not Available]	0	2006	[Not Available]	[Not Applicable]	Prostate Adenocarcinoma Acinar Type	NA	NA	NA	NA	NA	2012-03-16
36273	PCAWG.e2842883-cb93-4366-956a-681aaa90b706.TopHat2.v1.bam	87959988-bb25-47ee-afc1-9af92592bbe7	15	PRAD-US	0.0864198	176	f54442d1-80fa-4678-ac94-c3ad03bc37fb	#N/A	#N/A	87959988-bb25-47ee-afc1-9af92592bbe7	1	0	C61	49	NA	452	ddc4058a-4d54-418d-943f-58a1694341a7	FALSE	TCGA-G9-7522	MALE	[Not Available]	[Not Available]	No	No	Alive	[Not Available]	C61	1950-03-01	C61.9	YES	7522	[Not Available]	G9	NO	YES	TUMOR FREE	NO	NO	0	2011	[Not Available]	[Not Applicable]	Prostate Adenocarcinoma Acinar Type	NA	NA	NA	NA	NA	2012-05-31
36283	PCAWG.d0e776fa-c6ca-4c90-86d0-74289b200c17.TopHat2.v1.bam	f6381367-142c-45d0-92b3-c1727d1813ce	15	PRAD-US	0.201258	191	0192d529-7340-45d8-a5f0-249cbb11ca19	#N/A	#N/A	f6381367-142c-45d0-92b3-c1727d1813ce	1	0	C61	46	NA	51	f393843e-0353-41a3-a1c9-bd054f5605c0	FALSE	TCGA-HC-7744	MALE	WHITE	NOT HISPANIC OR LATINO	No	No	Alive	[Not Available]	C61	1950-03-01	C61.9	YES	7744	[Not Available]	HC	YES	NO	WITH TUMOR	[Not Available]	[Not Available]	0	2011	[Not Available]	[Not Applicable]	Prostate Adenocarcinoma Acinar Type	NA	NA	NA	NA	NA	2012-04-11
36285	PCAWG.f7591db8-c0d1-4cac-8468-b43b994a5bf3.TopHat2.v1.bam	73f875cb-bcfc-43ba-ab97-4e94caf836d4	15	PRAD-US	0.0793651	68	dcf98acc-736b-4af6-bdca-a320a413165a	dcf98acc-736b-4af6-bdca-a320a413165a.broad-mutect-v3.20160222.somatic.snv_mnv.vcf.gz	#N/A	73f875cb-bcfc-43ba-ab97-4e94caf836d4	1	0	C61	55	NA	64	388a6d8a-88c3-456a-9254-c9168d28d556	FALSE	TCGA-HC-7737	MALE	BLACK OR AFRICAN AMERICAN	[Not Available]	No	No	Alive	[Not Available]	C61	1950-03-01	C61.9	YES	7737	[Not Available]	HC	NO	YES	TUMOR FREE	[Not Available]	[Not Available]	0	2010	[Not Available]	[Not Applicable]	Prostate Adenocarcinoma Acinar Type	NA	NA	NA	NA	NA	2012-04-11
36335	PCAWG.3b4d1b9f-8210-4c38-831c-dee85865dc08.TopHat2.v1.bam	e5e4d3b6-8e58-4dcf-8f67-a00e656a8e27	15	PRAD-US	0.0978261	101	9f5e6063-d19e-4f56-b3f9-5c2260d3bfc9	#N/A	#N/A	e5e4d3b6-8e58-4dcf-8f67-a00e656a8e27	1	0	C61	67	NA	356	ceacf1e3-f6b0-494a-af4f-ef35fa988091	FALSE	TCGA-EJ-5506	MALE	WHITE	NOT HISPANIC OR LATINO	No	No	Alive	[Not Available]	C61	1950-03-01	C61.9	YES	5506	[Not Available]	EJ	YES	NO	TUMOR FREE	[Not Available]	[Not Available]	0	2010	[Not Available]	[Not Applicable]	Prostate Adenocarcinoma Acinar Type	NA	NA	NA	NA	NA	2012-04-02
36345	PCAWG.1859f525-2e37-425e-ae83-31c1c362d3ed.TopHat2.v1.bam	6845076e-e940-4437-8618-81db4a447544	15	PRAD-US	0.173228	149	769e2ac9-a121-4b2a-a0fd-5f755b579811	#N/A	#N/A	6845076e-e940-4437-8618-81db4a447544	1	0	C61	71	NA	804	030b3a54-cbed-4171-ab67-b2b96f2d7309	FALSE	TCGA-G9-6365	MALE	WHITE	NOT HISPANIC OR LATINO	No	No	Alive	[Not Available]	C61	1950-03-01	C61.9	YES	6365	[Not Available]	G9	NO	YES	TUMOR FREE	[Not Available]	[Not Available]	0	2009	[Not Available]	[Not Applicable]	Prostate Adenocarcinoma Acinar Type	NA	NA	NA	NA	NA	2012-03-09
36356	PCAWG.566bafa9-cd0f-4b48-b54a-1d02d8717aae.TopHat2.v1.bam	11fb5853-8eeb-4ad8-825d-3eaaf3fa08d6	15	PRAD-US	0.0454545	23	e1fc4226-40ce-43b7-b92e-aa7cecd0cf4d	e1fc4226-40ce-43b7-b92e-aa7cecd0cf4d.broad-mutect-v3.20160222.somatic.snv_mnv.vcf.gz	#N/A	11fb5853-8eeb-4ad8-825d-3eaaf3fa08d6	1	0	C61	55	NA	1949	2cd159d7-fe20-44bf-9c30-0d7cb1ea4190	FALSE	TCGA-HI-7169	MALE	WHITE	NOT HISPANIC OR LATINO	No	No	Alive	[Not Available]	C61	1950-03-01	C61.9	YES	7169	[Not Available]	HI	NO	YES	TUMOR FREE	[Not Available]	[Not Available]	0	2006	[Not Available]	[Not Applicable]	Prostate Adenocarcinoma Acinar Type	NA	NA	NA	NA	NA	2012-02-21
36359	PCAWG.b895166f-c785-48ec-89dc-a795d9bea4f0.TopHat2.v1.bam	aa252f78-ebf3-42f9-86af-bb6e57345706	15	PRAD-US	0.136	142	25c002f7-e972-421a-b32d-7dd675d81931	#N/A	#N/A	aa252f78-ebf3-42f9-86af-bb6e57345706	1	0	C61	50	NA	530	c33a8506-7fba-4a38-bff7-b7e0346da7e1	FALSE	TCGA-EJ-5503	MALE	WHITE	NOT HISPANIC OR LATINO	No	No	Alive	[Not Available]	C61	1950-03-01	C61.9	YES	5503	[Not Available]	EJ	YES	NO	TUMOR FREE	[Not Available]	[Not Available]	0	2010	[Not Available]	[Not Applicable]	Prostate Adenocarcinoma Acinar Type	NA	NA	NA	NA	NA	2012-03-30
36360	PCAWG.ade3be6e-b09f-48cb-a0e0-9fe791932b63.TopHat2.v1.bam	4fe004e5-49f9-4336-a690-6ebad512c813	15	PRAD-US	0.106557	135	d32f41fb-0744-4a62-81f6-0260c4920049	d32f41fb-0744-4a62-81f6-0260c4920049.broad-mutect-v3.20160222.somatic.snv_mnv.vcf.gz	#N/A	4fe004e5-49f9-4336-a690-6ebad512c813	1	0	C61	67	NA	217	e8d12b21-1e52-4b45-a43d-9819d54e3244	FALSE	TCGA-EJ-7791	MALE	WHITE	NOT HISPANIC OR LATINO	No	No	Alive	[Not Available]	C61	1950-03-01	C61.9	YES	7791	[Not Available]	EJ	YES	NO	TUMOR FREE	[Not Available]	[Not Available]	0	2011	[Not Available]	[Not Applicable]	Prostate Adenocarcinoma Acinar Type	NA	NA	NA	NA	NA	2012-04-09
36361	PCAWG.2f68cf35-90da-4462-88a3-5c8e937693bf.TopHat2.v1.bam	f947b0bc-bdac-44e8-b5b9-ffae4147740a	15	PRAD-US	0.135135	84	9689cb33-8ac9-4ee5-800d-3900769988af	9689cb33-8ac9-4ee5-800d-3900769988af.broad-mutect-v3.20160222.somatic.snv_mnv.vcf.gz	#N/A	f947b0bc-bdac-44e8-b5b9-ffae4147740a	1	0	C61	52	NA	806	572daa05-00db-4877-be1c-f4a4ddbad313	FALSE	TCGA-G9-6370	MALE	WHITE	NOT HISPANIC OR LATINO	No	No	Alive	[Not Available]	C61	1950-03-01	C61.9	YES	6370	[Not Available]	G9	NO	YES	TUMOR FREE	[Not Available]	[Not Available]	0	2009	[Not Available]	[Not Applicable]	Prostate Adenocarcinoma Acinar Type	NA	NA	NA	NA	NA	2012-03-07
36386	PCAWG.74ddc787-5fe4-4245-8d58-5d0804e3a207.TopHat2.v1.bam	72802851-9340-4c5f-a90b-23b7afd7577a	13	READ-US	0.0566038	56	428c100f-d7d0-4860-a8fc-2bae6a4bba95	#N/A	#N/A	72802851-9340-4c5f-a90b-23b7afd7577a	1	0	C18.9	63	NA	31	0af5a45d-af1c-4a29-86ac-8e73c2689a2f	FALSE	TCGA-AG-4008	MALE	[Not Available]	[Not Available]	Yes	No	Alive	[Not Available]	C18.9	1940-03-01	C18.9	YES	4008	[Not Available]	AG	NO	YES	WITH TUMOR	[Not Available]	[Not Available]	0	2008	[Not Available]	[Not Applicable]	Rectal Adenocarcinoma	[Not Available]	NA	NA	[Not Available]	[Not Available]	2010-05-18
36431	PCAWG.767f598d-2884-44d4-a05b-6f6fdb071966.TopHat2.v1.bam	e2d395f8-bf13-4fe4-8031-683b0eedd875	13	READ-US	0.0222222	46	03cff38d-7e29-4409-a508-749bddb1b3df	#N/A	#N/A	e2d395f8-bf13-4fe4-8031-683b0eedd875	1	0	C20	62	NA	0	222d6824-7a39-450a-90c9-cc199530305d	FALSE	TCGA-AG-3890	MALE	[Not Available]	[Not Available]	Yes	No	Alive	[Not Available]	C20	1940-03-01	C20.9	YES	3890	[Not Available]	AG	NO	YES	WITH TUMOR	[Not Available]	[Not Available]	0	2009	[Not Available]	[Not Applicable]	Rectal Adenocarcinoma	[Not Available]	NA	NA	[Not Available]	[Not Available]	2010-05-18
36459	PCAWG.5e41da7a-628c-4291-b4b4-6e36205ebeaa.TopHat2.v1.bam	1388bba1-02ba-40df-93e5-c3d58b7bbae0	13	READ-US	0.12037	121	aa06ae46-2336-4666-a3af-fc790daf8da4	#N/A	#N/A	1388bba1-02ba-40df-93e5-c3d58b7bbae0	0	0	C18.9	85	NA	0	c54857e6-996f-4bdb-8849-2c01cdfa47e9	FALSE	TCGA-AG-4015	FEMALE	[Not Available]	[Not Available]	No	No	Alive	[Not Available]	C18.9	1940-03-01	C18.9	YES	4015	[Not Available]	AG	NO	YES	WITH TUMOR	[Not Available]	[Not Available]	0	2009	[Not Available]	[Not Applicable]	Rectal Adenocarcinoma	[Not Available]	NA	NA	[Not Available]	[Not Available]	2010-05-18
36572	PCAWG.a8e54068-ae42-471b-aefc-7a6a1e515bcb.TopHat2.v1.bam	1586cb0a-081a-4364-9470-46f9d0f0167d	13	READ-US	0.0833333	39	7d59205a-65ec-4341-9748-28639d82ed29	#N/A	#N/A	1586cb0a-081a-4364-9470-46f9d0f0167d	0	0	C19	67	NA	0	56a33aec-02d7-4bfe-808f-887180181ecb	FALSE	TCGA-AG-3901	FEMALE	[Not Available]	[Not Available]	No	No	Alive	[Not Available]	C19	1980-03-01	C19.9	YES	3901	[Not Available]	AG	NO	YES	WITH TUMOR	[Not Available]	[Not Available]	0	2007	[Not Available]	[Not Applicable]	Rectal Mucinous Adenocarcinoma	[Not Available]	NA	NA	[Not Available]	[Not Available]	2010-05-18
36619	PCAWG.a8fc9046-0897-4b22-a811-3eb025451d20.TopHat2.v1.bam	e5e4aa9f-6015-4d62-a088-69920d7f2500	13	READ-US	0.5	72	bb6150f7-23e4-40f2-b466-6b6edd19c502	bb6150f7-23e4-40f2-b466-6b6edd19c502.broad-mutect-v3.20160222.somatic.snv_mnv.vcf.gz	#N/A	e5e4aa9f-6015-4d62-a088-69920d7f2500	0	0	C20	71	NA	0	3716b3b8-4d27-4be1-b77c-c87b4fde719d	FALSE	TCGA-AG-3885	FEMALE	[Not Available]	[Not Available]	No	No	Alive	[Not Available]	C20	1940-03-01	C20.9	YES	3885	[Not Available]	AG	NO	YES	WITH TUMOR	[Not Available]	[Not Available]	0	2008	[Not Available]	[Not Applicable]	Rectal Adenocarcinoma	[Not Available]	NA	NA	[Not Available]	[Not Available]	2010-05-18
3662	PCAWG.c50a23a9-32d6-4aef-99e9-9b6d08fbbe41.TopHat2.v1.bam	5d1d00c6-fcae-479e-ae1e-de76efd41d98	8	BRCA-US	0.0540541	39	07b5141f-ac79-439b-883b-b0183bbe7ff5	07b5141f-ac79-439b-883b-b0183bbe7ff5.broad-mutect-v3.20160222.somatic.snv_mnv.vcf.gz	#N/A	5d1d00c6-fcae-479e-ae1e-de76efd41d98	0	0	C50.9	71	NA	355	bff01c48-f9ce-447f-b0f9-2986f036608e	FALSE	TCGA-BH-A0BW	FEMALE	BLACK OR AFRICAN AMERICAN	NOT HISPANIC OR LATINO	No	No	Alive	[Not Available]	C50.9	2000-03-01	C50.9	YES	A0BW	[Not Available]	BH	NO	YES	TUMOR FREE	[Not Available]	[Not Available]	0	2006	[Not Available]	[Not Applicable]	NA	[Not Available]	Core needle biopsy	[Not Applicable]	NA	NA	2011-08-10
36710	PCAWG.1640cb63-012e-4d4e-b569-aea95740c1c9.TopHat2.v1.bam	db1e3104-8bfd-4353-854a-c478ba1f7d07	13	READ-US	0.12766	53	d452293a-6148-4fcf-9fbc-446815016751	#N/A	#N/A	db1e3104-8bfd-4353-854a-c478ba1f7d07	1	0	C18.9	75	NA	31	a336055c-0241-462a-a0c6-b7b39b0c5e73	FALSE	TCGA-AG-3582	MALE	[Not Available]	[Not Available]	No	No	Alive	[Not Available]	C18.9	1940-03-01	C18.9	YES	3582	[Not Available]	AG	NO	YES	WITH TUMOR	[Not Available]	[Not Available]	0	2007	[Not Available]	[Not Applicable]	Rectal Adenocarcinoma	[Not Available]	NA	NA	[Not Available]	[Not Available]	2010-05-18
36801	PCAWG.9ee80518-0c9f-4d2e-acd0-70253ecc8fa1.TopHat2.v1.bam	10290e91-9784-4f94-8daa-b5d9a8b0efb9	13	READ-US	0.155172	67	faff4626-615b-416a-b7a6-9d177dcc94a9	faff4626-615b-416a-b7a6-9d177dcc94a9.broad-mutect-v3.20160222.somatic.snv_mnv.vcf.gz	#N/A	10290e91-9784-4f94-8daa-b5d9a8b0efb9	0	0	C19	72	NA	0	b26b1987-a2ac-44af-9ad0-36d891211ecf	FALSE	TCGA-AG-3593	FEMALE	[Not Available]	[Not Available]	No	No	Alive	[Not Available]	C19	1940-03-01	C19.9	YES	3593	[Not Available]	AG	NO	YES	WITH TUMOR	[Not Available]	[Not Available]	0	2007	[Not Available]	[Not Applicable]	Rectal Adenocarcinoma	[Not Available]	NA	NA	[Not Available]	[Not Available]	2010-05-18
36881	PCAWG.674a5111-7fda-49be-939a-5474ab57c18a.TopHat2.v1.bam	0cb21fb0-520f-4105-99ec-697a335115b5	13	READ-US	0.0992908	155	8853cbee-7931-49a6-b063-a806943a10ad	#N/A	#N/A	0cb21fb0-520f-4105-99ec-697a335115b5	1	0	C20	33	NA	237	9f62843c-c953-4c56-ba25-86c68b2809c2	FALSE	TCGA-EI-6917	MALE	WHITE	NOT HISPANIC OR LATINO	No	No	Alive	[Not Available]	C20	1955-03-01	C20.9	YES	6917	[Not Available]	EI	YES	NO	TUMOR FREE	[Not Available]	[Not Available]	0	2010	[Not Available]	[Not Applicable]	Rectal Adenocarcinoma	[Not Available]	NA	NA	176	80	2011-07-18
36945	PCAWG.78359d0d-32d4-4df8-bef1-667127e96519.TopHat2.v1.bam	0bb786ee-07cf-4853-9b49-ec95cd14e282	13	READ-US	0.0952381	46	cd3d7559-b583-4474-81df-4bf9232de3c2	#N/A	#N/A	0bb786ee-07cf-4853-9b49-ec95cd14e282	1	0	C20	68	NA	31	307822dd-c58a-437a-9bd4-b4d32104cc28	FALSE	TCGA-AG-A032	MALE	[Not Available]	[Not Available]	No	No	Alive	[Not Available]	C20	1940-03-01	C20.9	YES	A032	[Not Available]	AG	NO	YES	WITH TUMOR	[Not Available]	[Not Available]	0	2007	[Not Available]	[Not Applicable]	Rectal Adenocarcinoma	[Not Available]	NA	NA	[Not Available]	[Not Available]	2011-06-15
36969	PCAWG.bfef03c1-8e21-451d-a67f-939971915c6f.TopHat2.v1.bam	830fd359-abd4-4c99-89e4-2d6bb9ce5637	13	READ-US	0.0657895	81	81b1e78c-6032-4ff4-b52a-83456b9450ea	#N/A	#N/A	830fd359-abd4-4c99-89e4-2d6bb9ce5637	0	0	C19	48	NA	323	5b09d59e-8b91-486c-a2ba-8ae80a033d42	FALSE	TCGA-AF-2691	FEMALE	WHITE	NOT HISPANIC OR LATINO	No	No	Alive	[Not Available]	C19	1940-03-01	C19.9	YES	2691	[Not Available]	AF	YES	NO	TUMOR FREE	[Not Available]	[Not Available]	0	2009	[Not Available]	[Not Applicable]	Rectal Adenocarcinoma	[Not Available]	NA	NA	167.6	52.4	2010-10-28
37074	PCAWG.f237b64b-3102-4b09-85cd-cb4f025598e4.TopHat2.v1.bam	8e00e7e7-ffaf-44f0-91a7-172671f18e08	13	READ-US	0.0958904	80	8da641e4-9b12-4163-bd1e-9d5af91e5186	8da641e4-9b12-4163-bd1e-9d5af91e5186.broad-mutect-v3.20160222.somatic.snv_mnv.vcf.gz	#N/A	8e00e7e7-ffaf-44f0-91a7-172671f18e08	1	0	C18.9	87	NA	31	acbe2f2c-3ba5-4613-b8a9-bfcf3478d0c4	FALSE	TCGA-AG-4007	MALE	[Not Available]	[Not Available]	No	No	Alive	[Not Available]	C18.9	1940-03-01	C18.9	YES	4007	[Not Available]	AG	NO	YES	WITH TUMOR	[Not Available]	[Not Available]	0	2007	[Not Available]	[Not Applicable]	Rectal Adenocarcinoma	[Not Available]	NA	NA	[Not Available]	[Not Available]	2010-05-18
37138	PCAWG.e9e3068c-b5c9-47cc-a0c6-1359e82cfb5a.TopHat2.v1.bam	e6827400-0d95-46b0-8874-6ce9e9d5011b	13	READ-US	0.428571	40	786fc3e4-e2bf-4914-9251-41c800ebb2fa	786fc3e4-e2bf-4914-9251-41c800ebb2fa.broad-mutect-v3.20160222.somatic.snv_mnv.vcf.gz	#N/A	e6827400-0d95-46b0-8874-6ce9e9d5011b	0	0	C19	78	NA	30	acdc30d8-927c-431e-930e-b9c184be00a1	FALSE	TCGA-AG-3727	FEMALE	[Not Available]	[Not Available]	No	No	Alive	[Not Available]	C19	1940-03-01	C19.9	YES	3727	[Not Available]	AG	NO	YES	WITH TUMOR	[Not Available]	[Not Available]	0	2006	[Not Available]	[Not Applicable]	Rectal Adenocarcinoma	[Not Available]	NA	NA	[Not Available]	[Not Available]	2010-05-18
37259	PCAWG.16996d19-a008-453e-bacd-cde14c36624e.TopHat2.v1.bam	9af35239-ffb9-4d4f-889e-f743da271eef	13	READ-US	0.103448	64	14334aea-2dae-428c-9d4a-1a37878dfc3f	14334aea-2dae-428c-9d4a-1a37878dfc3f.broad-mutect-v3.20160222.somatic.snv_mnv.vcf.gz	#N/A	9af35239-ffb9-4d4f-889e-f743da271eef	0	0	C20	85	NA	31	e1f81644-982e-4053-94b0-33f9d1b233e2	FALSE	TCGA-AG-3896	FEMALE	[Not Available]	[Not Available]	No	No	Alive	[Not Available]	C20	1940-03-01	C20.9	YES	3896	[Not Available]	AG	NO	YES	WITH TUMOR	[Not Available]	[Not Available]	0	2009	[Not Available]	[Not Applicable]	Rectal Adenocarcinoma	[Not Available]	NA	NA	[Not Available]	[Not Available]	2010-05-18
37267	PCAWG.0e7acc13-fb8d-4ccc-b1d4-4ccc24417ead.TopHat2.v1.bam	0eda7373-8335-455f-b90a-8c3540f28088	13	READ-US	0.166667	63	ecf4e05a-0912-4b93-ad66-323002f0c845	#N/A	#N/A	0eda7373-8335-455f-b90a-8c3540f28088	0	0	C20	89	NA	0	95890150-b631-4a1a-b873-29f7bd1d7365	FALSE	TCGA-AG-3574	FEMALE	[Not Available]	[Not Available]	No	No	Alive	[Not Available]	C20	1940-03-01	C20.9	YES	3574	[Not Available]	AG	NO	YES	WITH TUMOR	[Not Available]	[Not Available]	0	2005	[Not Available]	[Not Applicable]	Rectal Adenocarcinoma	[Not Available]	NA	NA	[Not Available]	[Not Available]	2010-05-18
37409	PCAWG.f294e77c-93d2-49e5-900a-90bb8eaec0e5.TopHat2.v1.bam	40e17bf8-6c19-4e5e-b60d-ad54f504a970	12	SKCM-US	0.125	153	88f2c496-3eb4-4c03-b3a5-8d5a55803aaf	#N/A	#N/A	40e17bf8-6c19-4e5e-b60d-ad54f504a970	1	0	C77.9	42	NA	3199	9fc07dd7-cb0c-459a-84df-cfcda5cafb9c	FALSE	NA	NA	NA	NA	NA	NA	NA	NA	NA	NA	NA	NA	NA	NA	NA	NA	NA	NA	NA	NA	NA	NA	NA	NA	NA	NA	NA	NA	NA	NA	NA
37418	PCAWG.57e00fd4-5a1a-49d9-a190-8825b5c006f6.TopHat2.v1.bam	b6691e3c-ee3f-49a2-8bd4-2086413e5d8d	12	SKCM-US	0.0978261	101	978ae91e-6ebe-4efa-97ff-cfad511ae7b3	#N/A	#N/A	b6691e3c-ee3f-49a2-8bd4-2086413e5d8d	1	0	C77.0	39	NA	111	8678f5f1-aa09-4423-aad9-0aec66f77c71	FALSE	NA	NA	NA	NA	NA	NA	NA	NA	NA	NA	NA	NA	NA	NA	NA	NA	NA	NA	NA	NA	NA	NA	NA	NA	NA	NA	NA	NA	NA	NA	NA
37424	PCAWG.03c2f6ba-caef-41e1-ad3e-7a0a76d9f4f7.TopHat2.v1.bam	7b92fcd4-f9be-4b97-94a2-b2e8348aeaba	12	SKCM-US	0.119048	141	64dd81e1-35fa-4579-8a4c-f7486adbb949	#N/A	#N/A	7b92fcd4-f9be-4b97-94a2-b2e8348aeaba	0	0	C44.9	63	NA	999	83dfba14-006e-4a44-9d3e-8606095b1302	FALSE	NA	NA	NA	NA	NA	NA	NA	NA	NA	NA	NA	NA	NA	NA	NA	NA	NA	NA	NA	NA	NA	NA	NA	NA	NA	NA	NA	NA	NA	NA	NA
37425	PCAWG.76b9b320-f504-4db6-9ddd-cd84b26a2212.TopHat2.v1.bam	b5e37b9b-6264-4cc8-9b44-1d8ac0692d6c	12	SKCM-US	0.150376	306	3869ff3f-21b9-4817-8ff4-83c6fc75ab11	3869ff3f-21b9-4817-8ff4-83c6fc75ab11.broad-mutect-v3.20160222.somatic.snv_mnv.vcf.gz	#N/A	b5e37b9b-6264-4cc8-9b44-1d8ac0692d6c	1	1	C77.3	49	659	NA	1cab9f6f-13e9-4ef3-8cd5-981560bbf34e	FALSE	NA	NA	NA	NA	NA	NA	NA	NA	NA	NA	NA	NA	NA	NA	NA	NA	NA	NA	NA	NA	NA	NA	NA	NA	NA	NA	NA	NA	NA	NA	NA
37426	PCAWG.83d821c6-4d55-4631-ba2d-84c149e9fc22.TopHat2.v1.bam	ce28f65d-4ae8-4e63-815f-5b8d4389e092	12	SKCM-US	0.0495868	127	d053f88f-09e6-472e-a691-bb293c461399	#N/A	#N/A	ce28f65d-4ae8-4e63-815f-5b8d4389e092	1	1	C49.0	54	196	NA	3e1cdf7e-9e0a-44f3-b8dd-ff2e3acf212f	FALSE	NA	NA	NA	NA	NA	NA	NA	NA	NA	NA	NA	NA	NA	NA	NA	NA	NA	NA	NA	NA	NA	NA	NA	NA	NA	NA	NA	NA	NA	NA	NA
37427	PCAWG.5dc18278-81ec-4c00-928f-f704eff9d4cd.TopHat2.v1.bam	85400bf1-23e0-4e0f-8df7-f0d108641aee	12	SKCM-US	0.111111	130	affa4ef4-02ec-40f1-b6a2-739f8bf2afa9	#N/A	#N/A	85400bf1-23e0-4e0f-8df7-f0d108641aee	1	1	C49.4	47	284	NA	43b4f6e1-f78a-48fe-bef1-2cbec2cfc1ba	FALSE	NA	NA	NA	NA	NA	NA	NA	NA	NA	NA	NA	NA	NA	NA	NA	NA	NA	NA	NA	NA	NA	NA	NA	NA	NA	NA	NA	NA	NA	NA	NA
37430	PCAWG.f8e6851f-a0cf-4b0c-bd7f-56debb0d6605.TopHat2.v1.bam	6625ce3f-3a1f-45f9-aa42-ab1931d6daf4	12	SKCM-US	0.0725806	133	6920fd0a-82bb-43a4-bc78-c29c42961148	#N/A	#N/A	6625ce3f-3a1f-45f9-aa42-ab1931d6daf4	1	0	C49.9	81	NA	1926	c4f9e781-b9d6-4a6e-891c-9356fe8087c4	FALSE	NA	NA	NA	NA	NA	NA	NA	NA	NA	NA	NA	NA	NA	NA	NA	NA	NA	NA	NA	NA	NA	NA	NA	NA	NA	NA	NA	NA	NA	NA	NA
37432	PCAWG.7b58175d-68f3-4e46-b70e-b580319dd13c.TopHat2.v1.bam	3429967f-4f77-4894-bf27-c4a22698ca92	12	SKCM-US	0.0743243	159	04aa6b77-8074-480c-872e-a1a47afa5314	#N/A	#N/A	3429967f-4f77-4894-bf27-c4a22698ca92	1	1	C44.4	45	308	NA	8973dc65-4cf9-449b-8642-0c94b6cdcb03	FALSE	NA	NA	NA	NA	NA	NA	NA	NA	NA	NA	NA	NA	NA	NA	NA	NA	NA	NA	NA	NA	NA	NA	NA	NA	NA	NA	NA	NA	NA	NA	NA
37435	PCAWG.0324c3ce-3e7a-4ecd-87ef-3d02b591c0b0.TopHat2.v1.bam	d8eac750-9daf-4465-b672-9e31fd369057	12	SKCM-US	0.152672	151	14630c19-9ee0-4ab3-9d8b-8c3309d1e7d0	14630c19-9ee0-4ab3-9d8b-8c3309d1e7d0.broad-mutect-v3.20160222.somatic.snv_mnv.vcf.gz	#N/A	d8eac750-9daf-4465-b672-9e31fd369057	1	0	C77.0	45	NA	6076	6f99cb8f-dfc3-4a08-8d5b-9594ee15e107	FALSE	NA	NA	NA	NA	NA	NA	NA	NA	NA	NA	NA	NA	NA	NA	NA	NA	NA	NA	NA	NA	NA	NA	NA	NA	NA	NA	NA	NA	NA	NA	NA
37439	PCAWG.3b2441cf-0bb2-4f74-9e0f-0f55feb209a9.TopHat2.v1.bam	81cedb9e-ee43-476b-9ed9-8d0fdb346065	12	SKCM-US	0	16	3f2ecbcd-5c9e-4d57-8aa5-962e2e86a83c	#N/A	#N/A	81cedb9e-ee43-476b-9ed9-8d0fdb346065	0	1	C77.4	77	1424	NA	10d1db20-69ec-47de-b17a-2720f5d1880b	FALSE	NA	NA	NA	NA	NA	NA	NA	NA	NA	NA	NA	NA	NA	NA	NA	NA	NA	NA	NA	NA	NA	NA	NA	NA	NA	NA	NA	NA	NA	NA	NA
37440	PCAWG.9d64fe50-c860-4a40-baac-d3ba2073e742.TopHat2.v1.bam	d7ee2693-39a8-4e3a-b6f6-e4729800e34e	12	SKCM-US	0.132979	213	6c884037-49f9-41c3-b0e5-9cbcd545aeb7	#N/A	#N/A	d7ee2693-39a8-4e3a-b6f6-e4729800e34e	1	0	C44.6	72	NA	42	5f40a945-bc96-45d6-8940-305425583c0f	FALSE	NA	NA	NA	NA	NA	NA	NA	NA	NA	NA	NA	NA	NA	NA	NA	NA	NA	NA	NA	NA	NA	NA	NA	NA	NA	NA	NA	NA	NA	NA	NA
37445	PCAWG.f1b58fce-fb71-46bc-84f9-c641f4cdd2f5.TopHat2.v1.bam	8c54fcfd-999f-43c5-b31f-26d006f5fff3	12	SKCM-US	0.0731707	132	a0583407-712d-46f3-8c4e-4eeaa0149087	a0583407-712d-46f3-8c4e-4eeaa0149087.broad-mutect-v3.20160222.somatic.snv_mnv.vcf.gz	#N/A	8c54fcfd-999f-43c5-b31f-26d006f5fff3	0	1	C77.9	79	504	NA	83dc1953-df6d-4e93-b1e7-f4175b09f475	FALSE	NA	NA	NA	NA	NA	NA	NA	NA	NA	NA	NA	NA	NA	NA	NA	NA	NA	NA	NA	NA	NA	NA	NA	NA	NA	NA	NA	NA	NA	NA	NA
37474	PCAWG.fc09a2b9-b0da-4dc0-80c8-206f3f9441e7.TopHat2.v1.bam	1404791b-86bf-4dfd-85b4-c8ff356f109c	12	SKCM-US	0.0881007	951	41a7b031-d928-4a1f-891b-82fb3f6d548f	#N/A	#N/A	1404791b-86bf-4dfd-85b4-c8ff356f109c	1	1	C44.9	68	728	NA	ff28e5e7-c2c2-4844-90b7-3f38c8f20d42	FALSE	NA	NA	NA	NA	NA	NA	NA	NA	NA	NA	NA	NA	NA	NA	NA	NA	NA	NA	NA	NA	NA	NA	NA	NA	NA	NA	NA	NA	NA	NA	NA
37527	PCAWG.746700e2-02b3-45d8-8bb4-0de6d21558ad.TopHat2.v1.bam	76cc1d42-acec-46b3-9663-5e4de2550353	12	SKCM-US	0.0561224	207	450e8eba-a3a9-4dcb-b423-e33dfcd5c34e	#N/A	#N/A	76cc1d42-acec-46b3-9663-5e4de2550353	1	1	C44.5	60	3587	NA	756975a3-f7da-40c5-a7da-7e8fb552334a	FALSE	NA	NA	NA	NA	NA	NA	NA	NA	NA	NA	NA	NA	NA	NA	NA	NA	NA	NA	NA	NA	NA	NA	NA	NA	NA	NA	NA	NA	NA	NA	NA
37531	PCAWG.6bb1790f-9139-4617-8315-fefdf57de8d1.TopHat2.v1.bam	c061ae6c-7a02-47c3-aecd-a56487c01603	12	SKCM-US	0.0481928	87	6507e084-c038-4ba6-a431-fb9a53190d5f	6507e084-c038-4ba6-a431-fb9a53190d5f.broad-mutect-v3.20160222.somatic.snv_mnv.vcf.gz	#N/A	c061ae6c-7a02-47c3-aecd-a56487c01603	1	1	C77.3	43	6225	NA	b3a5a189-2e73-4ee7-a497-d28a6a1cca28	FALSE	NA	NA	NA	NA	NA	NA	NA	NA	NA	NA	NA	NA	NA	NA	NA	NA	NA	NA	NA	NA	NA	NA	NA	NA	NA	NA	NA	NA	NA	NA	NA
37587	PCAWG.b10a88d5-3469-4e19-956a-09d83e04149d.TopHat2.v1.bam	5f6df69c-4ebf-4811-8b28-ad393dfbe1a3	12	SKCM-US	0.186441	70	8d5ffe62-6dd9-4764-b0b7-5e3010eefe6d	8d5ffe62-6dd9-4764-b0b7-5e3010eefe6d.broad-mutect-v3.20160222.somatic.snv_mnv.vcf.gz	#N/A	5f6df69c-4ebf-4811-8b28-ad393dfbe1a3	1	1	C49.5	35	4000	NA	76e8f7a1-d43e-4d59-a277-9d0b0f14545c	FALSE	NA	NA	NA	NA	NA	NA	NA	NA	NA	NA	NA	NA	NA	NA	NA	NA	NA	NA	NA	NA	NA	NA	NA	NA	NA	NA	NA	NA	NA	NA	NA
37599	PCAWG.b023c10d-de06-4186-8dce-8da3894ccdca.TopHat2.v1.bam	a01a350d-64be-4af3-91c3-7d681c3db11d	12	SKCM-US	0.148936	108	d056645f-4dd3-49f3-b0a4-2293e2b4d82c	d056645f-4dd3-49f3-b0a4-2293e2b4d82c.broad-mutect-v3.20160222.somatic.snv_mnv.vcf.gz	#N/A	a01a350d-64be-4af3-91c3-7d681c3db11d	0	1	C44.5	55	151	NA	dd252687-2a16-4e74-801a-9905880bf450	FALSE	NA	NA	NA	NA	NA	NA	NA	NA	NA	NA	NA	NA	NA	NA	NA	NA	NA	NA	NA	NA	NA	NA	NA	NA	NA	NA	NA	NA	NA	NA	NA
37607	PCAWG.3475d243-435d-4e5b-bae7-37ab4bce7212.TopHat2.v1.bam	3582fb74-f43d-4fcd-8f22-bb1506fcff1c	12	SKCM-US	0.11215	119	507620ef-f0fc-4ac3-a7c0-ea2e36c40f77	507620ef-f0fc-4ac3-a7c0-ea2e36c40f77.broad-mutect-v3.20160222.somatic.snv_mnv.vcf.gz	#N/A	3582fb74-f43d-4fcd-8f22-bb1506fcff1c	1	0	C77.0	52	NA	151	3ed5f3b5-5a77-4069-857c-758950573a57	FALSE	NA	NA	NA	NA	NA	NA	NA	NA	NA	NA	NA	NA	NA	NA	NA	NA	NA	NA	NA	NA	NA	NA	NA	NA	NA	NA	NA	NA	NA	NA	NA
37627	PCAWG.030809ad-2009-424d-be47-7184c72393e1.TopHat2.v1.bam	c2948fe9-5798-43bc-a743-511e94e417f8	12	SKCM-US	0.114035	127	8ea666b7-2b6e-4df8-9a9d-b8265b9749b4	#N/A	#N/A	c2948fe9-5798-43bc-a743-511e94e417f8	1	1	C77.9	63	1628	NA	5b6c6524-9dab-4e7c-95ca-51de1b65fffd	FALSE	NA	NA	NA	NA	NA	NA	NA	NA	NA	NA	NA	NA	NA	NA	NA	NA	NA	NA	NA	NA	NA	NA	NA	NA	NA	NA	NA	NA	NA	NA	NA
37659	PCAWG.841529b1-23bf-4adf-918a-021e8c1876a9.TopHat2.v1.bam	210726bd-db19-48ae-9a3d-e6ac44480e85	12	SKCM-US	0.104478	148	75ba6722-1148-4a52-a9ed-68d890238205	#N/A	#N/A	210726bd-db19-48ae-9a3d-e6ac44480e85	0	0	C77.9	75	NA	26	0a22025b-7c83-45ae-a065-a18f014dbbe5	FALSE	NA	NA	NA	NA	NA	NA	NA	NA	NA	NA	NA	NA	NA	NA	NA	NA	NA	NA	NA	NA	NA	NA	NA	NA	NA	NA	NA	NA	NA	NA	NA
37703	PCAWG.cae03431-3985-403e-ab72-e8cd232bea88.TopHat2.v1.bam	4cdb18f5-47bf-475f-b34c-fa4912515268	12	SKCM-US	0.0212766	48	66d312fc-809d-428b-98e3-a29d211db35c	66d312fc-809d-428b-98e3-a29d211db35c.broad-mutect-v3.20160222.somatic.snv_mnv.vcf.gz	#N/A	4cdb18f5-47bf-475f-b34c-fa4912515268	1	1	C77.9	52	2273	NA	e54f5121-bea4-48e8-b78a-8ff2a0da0581	FALSE	NA	NA	NA	NA	NA	NA	NA	NA	NA	NA	NA	NA	NA	NA	NA	NA	NA	NA	NA	NA	NA	NA	NA	NA	NA	NA	NA	NA	NA	NA	NA
37719	PCAWG.1f1b8abd-9770-42eb-b4dd-d26f9108ae7e.TopHat2.v1.bam	68f75ab5-9d77-40c5-a8ce-f56016bbe9e4	12	SKCM-US	0.101449	304	d0e033bc-8e97-4322-b3b1-8626f1e2449b	d0e033bc-8e97-4322-b3b1-8626f1e2449b.broad-mutect-v3.20160222.somatic.snv_mnv.vcf.gz	#N/A	68f75ab5-9d77-40c5-a8ce-f56016bbe9e4	1	0	C44.9	63	NA	215	4cb36789-8523-499d-9a9e-7954191faa82	FALSE	NA	NA	NA	NA	NA	NA	NA	NA	NA	NA	NA	NA	NA	NA	NA	NA	NA	NA	NA	NA	NA	NA	NA	NA	NA	NA	NA	NA	NA	NA	NA
37723	PCAWG.69846147-1ea6-47f5-b687-60d985b9362f.TopHat2.v1.bam	7ce09a09-074e-4f38-bed7-98ab34347fbe	12	SKCM-US	0.0833333	156	fe8c62a6-c113-46e8-ab91-fdb90bb6a59f	fe8c62a6-c113-46e8-ab91-fdb90bb6a59f.broad-mutect-v3.20160222.somatic.snv_mnv.vcf.gz	#N/A	7ce09a09-074e-4f38-bed7-98ab34347fbe	0	1	C44.9	70	808	NA	5ae06e8d-707f-4c63-9e2c-00963c72c839	FALSE	NA	NA	NA	NA	NA	NA	NA	NA	NA	NA	NA	NA	NA	NA	NA	NA	NA	NA	NA	NA	NA	NA	NA	NA	NA	NA	NA	NA	NA	NA	NA
37750	PCAWG.9cad5f4d-1643-4c4d-968e-2a4d7641b7c5.TopHat2.v1.bam	3409f118-1798-48d6-9556-12a5c77ebefb	12	SKCM-US	0.0632911	84	c21a5d55-9790-429f-a4e6-420293c07b53	c21a5d55-9790-429f-a4e6-420293c07b53.broad-mutect-v3.20160222.somatic.snv_mnv.vcf.gz	#N/A	3409f118-1798-48d6-9556-12a5c77ebefb	0	1	C49.3	46	383	NA	5aec322c-7021-477d-8d91-7ae5c3f37189	FALSE	NA	NA	NA	NA	NA	NA	NA	NA	NA	NA	NA	NA	NA	NA	NA	NA	NA	NA	NA	NA	NA	NA	NA	NA	NA	NA	NA	NA	NA	NA	NA
37758	PCAWG.e810eeba-eca8-4792-a9d5-fbe7da7ad416.TopHat2.v1.bam	01ad975d-c2ed-4e4d-bd3b-c9512fc9073c	12	SKCM-US	0.118143	265	d432e99a-67fb-4609-b90f-99438eee7cae	d432e99a-67fb-4609-b90f-99438eee7cae.broad-mutect-v3.20160222.somatic.snv_mnv.vcf.gz	#N/A	01ad975d-c2ed-4e4d-bd3b-c9512fc9073c	1	1	C77.9	45	0	NA	d66cb449-a142-4d91-acc0-13ac9d7612dd	FALSE	NA	NA	NA	NA	NA	NA	NA	NA	NA	NA	NA	NA	NA	NA	NA	NA	NA	NA	NA	NA	NA	NA	NA	NA	NA	NA	NA	NA	NA	NA	NA
37782	PCAWG.cb505ec8-40fe-4d68-8b71-1a07c0ff9d0e.TopHat2.v1.bam	fa099993-ef30-4eff-a8fb-aa41b5ea671a	12	SKCM-US	0.056	132	e2774050-1257-4c29-b201-d79ce70fe17e	#N/A	#N/A	fa099993-ef30-4eff-a8fb-aa41b5ea671a	1	1	C44.5	77	821	NA	3f21918a-f76c-423c-9b6d-61ecece46aa5	FALSE	NA	NA	NA	NA	NA	NA	NA	NA	NA	NA	NA	NA	NA	NA	NA	NA	NA	NA	NA	NA	NA	NA	NA	NA	NA	NA	NA	NA	NA	NA	NA
37827	PCAWG.056cf0e4-d840-406d-993a-65017a39f071.TopHat2.v1.bam	238111f9-a08b-49b4-9035-cc43026330e7	12	SKCM-US	0.0566038	56	04c09376-8756-41d9-bbca-f464170a8cfb	#N/A	#N/A	238111f9-a08b-49b4-9035-cc43026330e7	1	1	C77.9	60	3424	NA	8182f99a-3724-4cba-a593-078a2ee5b70f	FALSE	NA	NA	NA	NA	NA	NA	NA	NA	NA	NA	NA	NA	NA	NA	NA	NA	NA	NA	NA	NA	NA	NA	NA	NA	NA	NA	NA	NA	NA	NA	NA
37861	PCAWG.95c3f3f7-6789-4b31-b162-30b9a5973030.TopHat2.v1.bam	5bc515c8-7727-4d69-98e9-31bbcb748550	12	SKCM-US	0.102273	97	22edd867-dcd6-42b5-92bb-025ceb84b106	#N/A	#N/A	5bc515c8-7727-4d69-98e9-31bbcb748550	0	1	C44.5	63	988	NA	c7d8f3d2-1c10-46c7-b263-fb1410f122e1	FALSE	NA	NA	NA	NA	NA	NA	NA	NA	NA	NA	NA	NA	NA	NA	NA	NA	NA	NA	NA	NA	NA	NA	NA	NA	NA	NA	NA	NA	NA	NA	NA
37896	PCAWG.7832eb9b-0cc6-4210-b027-767be307c098.TopHat2.v1.bam	be73fde2-d843-426b-9306-a02d3f2a754b	12	SKCM-US	0.092233	225	10bb1a92-901e-4a14-80f4-5e88f997754b	#N/A	#N/A	be73fde2-d843-426b-9306-a02d3f2a754b	1	0	C49.3	67	NA	2767	292f5f39-fa45-4803-b93f-e144dba6933c	FALSE	NA	NA	NA	NA	NA	NA	NA	NA	NA	NA	NA	NA	NA	NA	NA	NA	NA	NA	NA	NA	NA	NA	NA	NA	NA	NA	NA	NA	NA	NA	NA
37946	PCAWG.1a7e9b2d-c4e6-4372-9b95-a509a30f0d26.TopHat2.v1.bam	97d9dfc9-c937-48b4-b453-df081950419f	12	SKCM-US	0.115385	116	5310f698-d31a-4628-84b4-dc9ac29722a5	#N/A	#N/A	97d9dfc9-c937-48b4-b453-df081950419f	1	0	C77.3	77	NA	595	4b0518ae-899a-4d86-9bd8-31808d6f49f5	FALSE	NA	NA	NA	NA	NA	NA	NA	NA	NA	NA	NA	NA	NA	NA	NA	NA	NA	NA	NA	NA	NA	NA	NA	NA	NA	NA	NA	NA	NA	NA	NA
3804	PCAWG.c7c70aca-370d-44ed-9610-3641b76fa5c2.TopHat2.v1.bam	8cf54607-01ce-42b0-9bd9-8627edd9f3b7	8	BRCA-US	0.168067	139	27f87d1e-2c32-4beb-9677-62f7a286673d	#N/A	#N/A	8cf54607-01ce-42b0-9bd9-8627edd9f3b7	0	0	C50.9	52	NA	4	460ce273-1eed-4a59-b1fc-5db08dcdbcc5	FALSE	TCGA-C8-A130	FEMALE	ASIAN	NOT HISPANIC OR LATINO	No	No	Alive	[Not Available]	C50.9	2000-03-01	C50.9	YES	A130	[Not Available]	C8	YES	NO	TUMOR FREE	[Not Available]	[Not Available]	0	2010	[Not Available]	[Not Applicable]	NA	[Not Available]	Core needle biopsy	[Not Applicable]	NA	NA	2011-04-13
38129	PCAWG.a582d927-9110-4c8d-929a-bb99b5fcdc72.TopHat2.v1.bam	800d3a17-269f-4d97-94ff-8585f20038d8	12	SKCM-US	0.0706714	303	fc249113-83d4-4abe-8c80-a4f7305dcd91	#N/A	#N/A	800d3a17-269f-4d97-94ff-8585f20038d8	0	0	C77.9	37	NA	59	9d0eb7ae-0b12-4aac-91b9-0b10d419d259	FALSE	NA	NA	NA	NA	NA	NA	NA	NA	NA	NA	NA	NA	NA	NA	NA	NA	NA	NA	NA	NA	NA	NA	NA	NA	NA	NA	NA	NA	NA	NA	NA
38190	PCAWG.c2a3e22a-e9cc-447a-b419-8667cce10da1.TopHat2.v1.bam	b2e2d35c-7a79-4165-97a5-82d5c37d94f2	10	STAD-US	0.0548523	250	172c9864-c26d-4e9b-947a-e8ce761e996d	172c9864-c26d-4e9b-947a-e8ce761e996d.broad-mutect-v3.20160222.somatic.snv_mnv.vcf.gz	#N/A	b2e2d35c-7a79-4165-97a5-82d5c37d94f2	1	0	C16.2	77	NA	109	8df34bed-470b-4c99-8484-6156cf60dd63	FALSE	TCGA-FP-7998	MALE	WHITE	HISPANIC OR LATINO	No	No	Alive	[Not Available]	C16.2	1945-03-01	C16.2	YES	7998	[Not Available]	FP	YES	NO	[Not Available]	[Not Available]	NO	0	2011	[Not Available]	[Not Applicable]	Stomach, Adenocarcinoma, Diffuse Type	NA	NA	NA	NA	NA	2012-05-07
38226	PCAWG.2d876b3e-f666-418e-85df-3a27cf64aaa2.TopHat2.v1.bam	647dc54f-a51b-40ea-9d97-c93598c2af71	10	STAD-US	0.0974026	338	622eaa04-b8f9-471b-98b0-7befd119f14c	#N/A	#N/A	647dc54f-a51b-40ea-9d97-c93598c2af71	1	0	C16.0	NA	NA	0	0f0de9bd-0a4e-4d06-a840-1342ab4720c0	FALSE	TCGA-HF-7136	MALE	[Not Available]	[Not Available]	No	No	Alive	[Not Available]	C16.0	1940-03-01	C16.0	YES	7136	[Not Available]	HF	NO	YES	WITH TUMOR	[Not Available]	[Not Available]	[Not Available]	2008	[Not Available]	[Not Applicable]	Stomach, Adenocarcinoma, Not Otherwise Specified (NOS)	NA	NA	NA	NA	NA	2011-11-17
38238	PCAWG.bdad1fc8-dcd6-448c-bd69-0b7b173d2d84.TopHat2.v1.bam	e37cae9e-0656-4b89-b326-739a5cc859e0	10	STAD-US	0.0778689	263	a2e67393-50d7-4bcc-9bbd-c695086a936a	a2e67393-50d7-4bcc-9bbd-c695086a936a.broad-mutect-v3.20160222.somatic.snv_mnv.vcf.gz	#N/A	e37cae9e-0656-4b89-b326-739a5cc859e0	0	0	C16.0	64	NA	476	36276836-f99b-4fb7-8f49-149118d7965e	FALSE	TCGA-D7-6519	FEMALE	WHITE	NOT HISPANIC OR LATINO	No	No	Alive	[Not Available]	C16.0	1945-03-01	C16.0	YES	6519	[Not Available]	D7	YES	NO	WITH TUMOR	[Not Available]	[Not Available]	0	2010	[Not Available]	[Not Applicable]	Stomach, Adenocarcinoma, Diffuse Type	NA	NA	NA	NA	NA	2011-09-15
38376	PCAWG.ffd01b18-9458-477f-a5a6-60b1423d20ce.TopHat2.v1.bam	0f00ad32-e4be-49d4-a02a-d233bfc913c5	10	STAD-US	0.0917874	226	ffb4f42b-58e9-40c3-8963-11804f041375	#N/A	#N/A	0f00ad32-e4be-49d4-a02a-d233bfc913c5	1	0	C16.0	83	NA	2131	5b61480d-9244-48d8-8976-a27b4c325f50	FALSE	TCGA-CG-5723	MALE	[Not Available]	[Not Available]	No	No	Alive	[Not Available]	C16.0	1940-03-01	C16.0	YES	5723	[Not Available]	CG	NO	YES	[Not Available]	[Not Available]	[Not Available]	0	2003	[Not Available]	[Not Applicable]	Stomach, Adenocarcinoma, Not Otherwise Specified (NOS)	NA	NA	NA	NA	NA	2011-03-22
38388	PCAWG.62ce1007-be32-4bfb-91ed-9ab7d8c07a3a.TopHat2.v1.bam	8d3e3d09-bc61-4d5e-b8d6-5aee6cb488ae	10	STAD-US	0.0454545	184	0fa9cfba-0f49-47d0-ab54-9dd2144e0a73	0fa9cfba-0f49-47d0-ab54-9dd2144e0a73.broad-mutect-v3.20160222.somatic.snv_mnv.vcf.gz	#N/A	8d3e3d09-bc61-4d5e-b8d6-5aee6cb488ae	1	0	C16.0	62	NA	5	7b325bfa-7800-43fc-92ca-aff88f296ab1	FALSE	TCGA-BR-7722	MALE	WHITE	NOT HISPANIC OR LATINO	No	No	Alive	[Not Available]	C16.0	1940-03-01	C16.0	YES	7722	[Not Available]	BR	YES	NO	TUMOR FREE	[Not Available]	[Not Available]	0	2011	[Not Available]	[Not Applicable]	Stomach, Adenocarcinoma, Not Otherwise Specified (NOS)	NA	NA	NA	NA	NA	2012-04-25
3840	PCAWG.d805f85f-6142-40df-8280-9fc07ddc8cb5.TopHat2.v1.bam	d6f7afc0-1558-43ad-acb1-2b5311ed2264	8	BRCA-US	0.102273	97	7456abd5-303e-4e6f-bf4e-47efefc7310f	#N/A	#N/A	d6f7afc0-1558-43ad-acb1-2b5311ed2264	0	0	C50.9	53	NA	1299	90d6ab01-409f-4545-8656-7b8bb3624477	FALSE	NA	NA	NA	NA	NA	NA	NA	NA	NA	NA	NA	NA	NA	NA	NA	NA	NA	NA	NA	NA	NA	NA	NA	NA	NA	NA	NA	NA	NA	NA	NA
38404	PCAWG.83e2073d-c8ed-41c4-b9ba-9930ea11349a.TopHat2.v1.bam	27988b3e-cde1-4f4b-82a1-6d8ad08db8e9	10	STAD-US	0.0833333	325	c8e961b4-e324-40a2-89f6-736ec3845bc9	c8e961b4-e324-40a2-89f6-736ec3845bc9.broad-mutect-v3.20160222.somatic.snv_mnv.vcf.gz	#N/A	27988b3e-cde1-4f4b-82a1-6d8ad08db8e9	0	0	C16.2	78	NA	29	e9bb9741-ec06-490c-9f0a-1e7108dad839	FALSE	TCGA-BR-6452	FEMALE	WHITE	NOT HISPANIC OR LATINO	No	No	Alive	[Not Available]	C16.2	1940-03-01	C16.2	YES	6452	[Not Available]	BR	YES	NO	TUMOR FREE	[Not Available]	[Not Available]	0	2011	[Not Available]	[Not Applicable]	Stomach, Adenocarcinoma, Not Otherwise Specified (NOS)	NA	NA	NA	NA	NA	2011-08-19
38519	PCAWG.fb5a3d71-fb83-4e55-b654-a88a0bc1adb8.TopHat2.v1.bam	40e507fb-e285-424b-a98b-362e47a53e4a	10	STAD-US	0.0867769	263	19406c86-dd55-420c-b6d4-b5ca9d3bfed6	#N/A	#N/A	40e507fb-e285-424b-a98b-362e47a53e4a	1	0	C16.0	75	NA	298	2a76d6c6-fe08-4514-9393-a6c372010521	FALSE	TCGA-D7-6518	MALE	WHITE	NOT HISPANIC OR LATINO	No	No	Alive	[Not Available]	C16.0	1945-03-01	C16.0	YES	6518	[Not Available]	D7	YES	NO	WITH TUMOR	[Not Available]	[Not Available]	0	2010	[Not Available]	[Not Applicable]	Stomach, Adenocarcinoma, Diffuse Type	NA	NA	NA	NA	NA	2011-05-23
38535	PCAWG.1c8506ff-52ae-4a1a-a751-4870080c126d.TopHat2.v1.bam	39dd61a8-cd17-4df3-ae17-61e239eb00bd	10	STAD-US	0.0766284	281	5c4b369c-51a3-4ca7-8b9d-2a8e49c0dde7	#N/A	#N/A	39dd61a8-cd17-4df3-ae17-61e239eb00bd	0	0	C16.3	67	NA	0	2a828f11-34b9-4e66-b48b-8dc08cb84748	FALSE	TCGA-CG-4474	FEMALE	[Not Available]	[Not Available]	No	No	Alive	[Not Available]	C16.3	1945-03-01	C16.3	YES	4474	[Not Available]	CG	NO	YES	WITH TUMOR	[Not Available]	[Not Available]	0	2010	[Not Available]	[Not Applicable]	Stomach, Adenocarcinoma, Diffuse Type	NA	NA	NA	NA	NA	2010-07-22
38547	PCAWG.e4920e88-e84d-4a76-bf10-aec19bbdf42b.TopHat2.v1.bam	35496e4e-598f-4ffc-b11e-8edaeb676079	10	STAD-US	0.112523	613	153a64ee-6322-4f2e-b3df-77ef7d3a4cf0	153a64ee-6322-4f2e-b3df-77ef7d3a4cf0.broad-mutect-v3.20160222.somatic.snv_mnv.vcf.gz	#N/A	35496e4e-598f-4ffc-b11e-8edaeb676079	0	0	C16.2	70	NA	51	89ec9a6d-9a47-4b60-a6e0-4860033b3766	FALSE	TCGA-D7-6528	FEMALE	WHITE	NOT HISPANIC OR LATINO	No	No	Alive	[Not Available]	C16.2	2020-03-11	C16.2	YES	6528	[Not Available]	D7	YES	NO	TUMOR FREE	[Not Available]	[Not Available]	0	2010	[Not Available]	[Not Applicable]	Stomach, Intestinal Adenocarcinoma, Tubular Type	NA	NA	NA	NA	NA	2011-05-16
38655	PCAWG.69ebce6d-4208-4fb2-9623-cd4b261b8367.TopHat2.v1.bam	1ca3c5e0-32b0-4467-8ec0-ca212e35d2b3	10	STAD-US	0.0793201	381	c612570a-881d-421f-98b9-0e4563133744	c612570a-881d-421f-98b9-0e4563133744.broad-mutect-v3.20160222.somatic.snv_mnv.vcf.gz	#N/A	1ca3c5e0-32b0-4467-8ec0-ca212e35d2b3	0	0	C16.2	74	NA	0	6f62c5a4-97f9-4264-b633-edd368c44fb5	FALSE	TCGA-BR-6456	FEMALE	WHITE	NOT HISPANIC OR LATINO	No	No	Alive	[Not Available]	C16.2	1940-03-01	C16.2	YES	6456	[Not Available]	BR	YES	NO	[Not Available]	[Not Available]	[Not Available]	0	2011	[Not Available]	[Not Applicable]	Stomach, Adenocarcinoma, Not Otherwise Specified (NOS)	NA	NA	NA	NA	NA	2011-06-21
38663	PCAWG.8099e87e-b553-469a-a859-9d891c13a0b6.TopHat2.v1.bam	e0916597-e489-45ef-a8f7-653a3c6591ef	10	STAD-US	0.0770925	489	388a8875-c3f5-494e-8456-28be8d3626e1	#N/A	#N/A	e0916597-e489-45ef-a8f7-653a3c6591ef	0	0	C16.9	78	NA	0	959fd8a9-1891-4964-a690-fcd6ce6b21ae	FALSE	TCGA-BR-4280	FEMALE	WHITE	NOT HISPANIC OR LATINO	No	No	Alive	[Not Available]	C16.9	1940-03-01	C16.9	YES	4280	[Not Available]	BR	NO	YES	[Not Available]	[Not Available]	[Not Available]	0	2009	[Not Available]	[Not Applicable]	Stomach, Adenocarcinoma, Not Otherwise Specified (NOS)	NA	NA	NA	NA	NA	2011-06-13
38671	PCAWG.e570a574-23ac-4c1e-8bd7-4bc463d81ab7.TopHat2.v1.bam	8a24f1a3-4bab-4591-9676-7bee01d096c1	10	STAD-US	0.0655738	195	2c316b7e-6a82-4ba1-9f34-d8bfcf82d41e	#N/A	#N/A	8a24f1a3-4bab-4591-9676-7bee01d096c1	1	0	C16.3	39	NA	16	b2160636-4363-484f-86d3-f8d0954347d1	FALSE	NA	NA	NA	NA	NA	NA	NA	NA	NA	NA	NA	NA	NA	NA	NA	NA	NA	NA	NA	NA	NA	NA	NA	NA	NA	NA	NA	NA	NA	NA	NA
3874	PCAWG.ca9e54fe-9b22-4d88-83f4-0af418874545.TopHat2.v1.bam	60df7543-6da5-4c75-943b-5800c1e08234	8	BRCA-US	0.102041	108	74039acd-5aca-4c65-818c-3b577d295be0	#N/A	#N/A	60df7543-6da5-4c75-943b-5800c1e08234	0	0	C50.9	55	NA	692	2e7854d6-dc74-405c-9990-3dc39433aba8	FALSE	TCGA-E2-A14X	FEMALE	BLACK OR AFRICAN AMERICAN	NOT HISPANIC OR LATINO	No	No	Alive	[Not Available]	C50.9	2000-03-01	C50.9	YES	A14X	[Not Available]	E2	NO	YES	TUMOR FREE	[Not Available]	[Not Available]	0	2009	[Not Available]	[Not Applicable]	NA	[Not Available]	Tumor resection	[Not Applicable]	NA	NA	2011-04-06
38775	PCAWG.629a75f9-da53-4f17-ad4a-14e60939016c.TopHat2.v1.bam	c991697f-77f9-412a-9bd1-0e47f7387cb2	10	STAD-US	0.111628	478	eb59b79f-bd36-4bf4-83e3-2af73bd1d30a	#N/A	#N/A	c991697f-77f9-412a-9bd1-0e47f7387cb2	1	0	C16.3	45	NA	21	22cc21b3-733b-4f61-aed8-c13cce9a9de4	FALSE	TCGA-CD-5799	MALE	ASIAN	NOT HISPANIC OR LATINO	No	No	Alive	[Not Available]	C16.3	1944-03-01	C16.3	YES	5799	[Not Available]	CD	YES	NO	TUMOR FREE	[Not Available]	[Not Available]	0	2010	[Not Available]	[Not Applicable]	Stomach, Intestinal Adenocarcinoma, Not Otherwise Specified (NOS)	NA	NA	NA	NA	NA	2011-06-08
38779	PCAWG.c4b16a2d-f51f-4dbe-b6fa-28f57b454d93.TopHat2.v1.bam	8cb0144b-be6b-40a1-86a2-708f96d9b615	10	STAD-US	0.0789474	82	d8d5585d-32cd-4ac4-b410-a4122a17a558	#N/A	#N/A	8cb0144b-be6b-40a1-86a2-708f96d9b615	1	0	C16.2	68	NA	912	5b8b9ed6-fcca-433f-88a2-d6531d412b86	FALSE	TCGA-CG-4443	MALE	[Not Available]	[Not Available]	No	No	Alive	[Not Available]	C16.2	1944-03-01	C16.2	YES	4443	[Not Available]	CG	NO	NO	[Not Available]	[Not Available]	[Not Available]	0	2006	[Not Available]	[Not Applicable]	Stomach, Intestinal Adenocarcinoma, Not Otherwise Specified (NOS)	NA	NA	NA	NA	NA	2010-07-22
38847	PCAWG.39c05f10-99ab-42f8-93cb-7c5de6caa901.TopHat2.v1.bam	0b4e8d73-459d-4930-9d1a-abb8d53e1844	10	STAD-US	0.160521	535	6dac8ca0-f776-4ea2-85c4-aefba4966be7	#N/A	#N/A	0b4e8d73-459d-4930-9d1a-abb8d53e1844	1	1	C16.3	59	366	NA	6899889b-5f28-4b54-8d72-78a20126feee	FALSE	TCGA-CG-5724	MALE	[Not Available]	[Not Available]	No	No	Dead	[Not Available]	C16.3	1945-03-01	C16.3	YES	5724	[Not Available]	CG	NO	YES	WITH TUMOR	[Not Available]	[Not Available]	0	2003	[Not Available]	[Not Applicable]	Stomach, Adenocarcinoma, Diffuse Type	NA	NA	NA	NA	NA	2011-03-22
38901	PCAWG.99a1ae9f-ad61-4808-ab86-89730a6d77b1.TopHat2.v1.bam	a09d0be0-fd41-4b30-b488-9a9f2abef8e7	9	THCA-US	0.121622	83	0567d3e6-6278-4d0a-81ae-c084d73c6dd3	#N/A	#N/A	a09d0be0-fd41-4b30-b488-9a9f2abef8e7	0	0	C73	47	NA	2519	56916084-731e-486b-b115-3c9f10551e7a	FALSE	NA	NA	NA	NA	NA	NA	NA	NA	NA	NA	NA	NA	NA	NA	NA	NA	NA	NA	NA	NA	NA	NA	NA	NA	NA	NA	NA	NA	NA	NA	NA
38903	PCAWG.70bced00-b059-4b26-a09d-02712fdc4372.TopHat2.v1.bam	fb83f7d7-2182-4fb7-8e3e-8ad7f1feac72	9	THCA-US	0.10101	109	b1753e9c-29d0-4955-89d2-949cdabd1211	#N/A	#N/A	fb83f7d7-2182-4fb7-8e3e-8ad7f1feac72	1	0	C73	40	NA	1154	b52b7fa7-036b-48bf-bb72-1b3cfb90f8e7	FALSE	NA	NA	NA	NA	NA	NA	NA	NA	NA	NA	NA	NA	NA	NA	NA	NA	NA	NA	NA	NA	NA	NA	NA	NA	NA	NA	NA	NA	NA	NA	NA
38911	PCAWG.515f6412-5df6-469b-a149-66dd5bf2e5fd.TopHat2.v1.bam	6abc861a-376d-446b-acee-fb0f03a82c09	9	THCA-US	0.12766	53	13642cf8-9840-4a7d-a26a-95f65b2c70c3	13642cf8-9840-4a7d-a26a-95f65b2c70c3.broad-mutect-v3.20160222.somatic.snv_mnv.vcf.gz	#N/A	6abc861a-376d-446b-acee-fb0f03a82c09	1	0	C73	75	NA	190	39be1e63-ae83-49ad-887e-6c73b7ca4319	FALSE	NA	NA	NA	NA	NA	NA	NA	NA	NA	NA	NA	NA	NA	NA	NA	NA	NA	NA	NA	NA	NA	NA	NA	NA	NA	NA	NA	NA	NA	NA	NA
38946	PCAWG.ab6f71e5-233f-40ff-926a-e5d34b8c4324.TopHat2.v1.bam	c31b3adf-3fc6-4a72-83b0-bbc0f295b5e7	9	THCA-US	0.0804598	94	7dfcfe29-3900-4d7b-8067-60c51584b0b1	#N/A	#N/A	c31b3adf-3fc6-4a72-83b0-bbc0f295b5e7	0	0	C73	60	NA	952	a5b374d6-c952-4180-b20e-bb38a4253167	FALSE	TCGA-DE-A0Y3	FEMALE	ASIAN	NOT HISPANIC OR LATINO	No	No	Alive	[Not Available]	C73	1960-03-01	C73.9	YES	A0Y3	[Not Available]	DE	NO	YES	TUMOR FREE	[Not Available]	[Not Available]	0	2008	[Not Available]	[Not Applicable]	Thyroid Papillary Carcinoma - Classical/usual	[Not Available]	NA	NA	NA	NA	2010-12-15
38966	PCAWG.f6a7b6ae-698b-4a5a-b909-a9d90dc88a8a.TopHat2.v1.bam	e35b2928-8784-45d0-a71a-a2df161542fa	9	THCA-US	0.275	51	007aab66-2f07-459d-8952-3041d6ea24a8	007aab66-2f07-459d-8952-3041d6ea24a8.broad-mutect-v3.20160222.somatic.snv_mnv.vcf.gz	#N/A	e35b2928-8784-45d0-a71a-a2df161542fa	0	0	C73	44	NA	284	6f1d9c06-87c4-4fe9-a971-3590e7ccabfb	FALSE	NA	NA	NA	NA	NA	NA	NA	NA	NA	NA	NA	NA	NA	NA	NA	NA	NA	NA	NA	NA	NA	NA	NA	NA	NA	NA	NA	NA	NA	NA	NA
38978	PCAWG.6fa50314-f4cf-4545-916b-452170ea47e9.TopHat2.v1.bam	77bb90f0-e923-4e28-bb88-4d6b420e0b5c	9	THCA-US	0.119048	141	fc812906-d3b6-4210-a842-96f095280cbf	fc812906-d3b6-4210-a842-96f095280cbf.broad-mutect-v3.20160222.somatic.snv_mnv.vcf.gz	#N/A	77bb90f0-e923-4e28-bb88-4d6b420e0b5c	0	0	C73	44	NA	161	38590950-7704-4970-b50e-d6a3dd34bb46	FALSE	NA	NA	NA	NA	NA	NA	NA	NA	NA	NA	NA	NA	NA	NA	NA	NA	NA	NA	NA	NA	NA	NA	NA	NA	NA	NA	NA	NA	NA	NA	NA
39016	PCAWG.37b2a63d-358d-4a3c-9f21-a6ace3f8ebb7.TopHat2.v1.bam	8d54a2ed-03f1-4a23-bdd2-f3395f5d3716	9	THCA-US	0.107692	144	62fceb56-8c6e-4d20-9d2f-5b7042854d23	62fceb56-8c6e-4d20-9d2f-5b7042854d23.broad-mutect-v3.20160222.somatic.snv_mnv.vcf.gz	#N/A	8d54a2ed-03f1-4a23-bdd2-f3395f5d3716	0	1	C73	66	1500	NA	a7096c4b-6d1f-48b8-ad07-573395ba806e	FALSE	NA	NA	NA	NA	NA	NA	NA	NA	NA	NA	NA	NA	NA	NA	NA	NA	NA	NA	NA	NA	NA	NA	NA	NA	NA	NA	NA	NA	NA	NA	NA
39020	PCAWG.4cf2b5e4-f0c1-4b3b-a9d5-95039175da9f.TopHat2.v1.bam	b0cb6ed7-3d9f-4d5e-8df5-edcc921c43b4	9	THCA-US	0.109489	152	e7335a24-e5fc-4558-9eba-511c5a802320	#N/A	#N/A	b0cb6ed7-3d9f-4d5e-8df5-edcc921c43b4	0	0	C73	61	NA	38	c046f059-29fc-4c34-9776-e1252e21b2cb	FALSE	NA	NA	NA	NA	NA	NA	NA	NA	NA	NA	NA	NA	NA	NA	NA	NA	NA	NA	NA	NA	NA	NA	NA	NA	NA	NA	NA	NA	NA	NA	NA
39046	PCAWG.fc50c8e5-af63-4e45-a158-0d7239b42102.TopHat2.v1.bam	2f59f12d-ca0c-4ac6-9718-98a6d455af46	9	THCA-US	0.0826446	131	b8cd6882-be27-4742-bc63-3227d31bf704	#N/A	#N/A	2f59f12d-ca0c-4ac6-9718-98a6d455af46	0	0	C73	26	NA	91	aab62875-e973-4a2d-bf97-6137e3b19a75	FALSE	NA	NA	NA	NA	NA	NA	NA	NA	NA	NA	NA	NA	NA	NA	NA	NA	NA	NA	NA	NA	NA	NA	NA	NA	NA	NA	NA	NA	NA	NA	NA
39062	PCAWG.5f395ea3-59c6-4ca2-8378-4320e08695bf.TopHat2.v1.bam	a9d8f797-8a53-4be5-b957-0f1f6d080390	9	THCA-US	0.04	52	1d97ba51-d981-4986-9f71-c2b6cb9961c3	1d97ba51-d981-4986-9f71-c2b6cb9961c3.broad-mutect-v3.20160222.somatic.snv_mnv.vcf.gz	#N/A	a9d8f797-8a53-4be5-b957-0f1f6d080390	0	0	C73	34	NA	85	32c144bc-fd6b-43d9-9cab-6ff150171510	FALSE	TCGA-BJ-A28T	FEMALE	WHITE	NOT HISPANIC OR LATINO	No	No	Alive	[Not Available]	C73	1960-03-01	C73.9	YES	A28T	[Not Available]	BJ	NO	YES	TUMOR FREE	[Not Available]	[Not Available]	0	2011	[Not Available]	[Not Applicable]	Thyroid Papillary Carcinoma - Classical/usual	[Not Available]	NA	NA	NA	NA	2011-10-05
39070	PCAWG.29e7d909-80ac-4bba-af43-f0d1f59f017d.TopHat2.v1.bam	bed1fb3c-4459-460e-8190-29211857fa73	9	THCA-US	0.120567	158	19233fd1-5229-466e-acf3-5882165758e0	19233fd1-5229-466e-acf3-5882165758e0.broad-mutect-v3.20160222.somatic.snv_mnv.vcf.gz	#N/A	bed1fb3c-4459-460e-8190-29211857fa73	0	0	C73	80	NA	-210	47a3e9b0-0f48-4779-9118-bbd4f42b70c2	FALSE	NA	NA	NA	NA	NA	NA	NA	NA	NA	NA	NA	NA	NA	NA	NA	NA	NA	NA	NA	NA	NA	NA	NA	NA	NA	NA	NA	NA	NA	NA	NA
39072	PCAWG.f125f9eb-0820-4b1e-8c1a-4e11479236c9.TopHat2.v1.bam	7629f864-a009-4aa9-bf7e-2d99e00d294e	9	THCA-US	0	2	178d0486-cb0d-4979-8bdf-bb3fe99149bd	178d0486-cb0d-4979-8bdf-bb3fe99149bd.broad-mutect-v3.20160222.somatic.snv_mnv.vcf.gz	#N/A	7629f864-a009-4aa9-bf7e-2d99e00d294e	0	0	C73	51	NA	122	f961ae37-464a-49c9-a8f0-b4d11162a67a	FALSE	NA	NA	NA	NA	NA	NA	NA	NA	NA	NA	NA	NA	NA	NA	NA	NA	NA	NA	NA	NA	NA	NA	NA	NA	NA	NA	NA	NA	NA	NA	NA
39084	PCAWG.f516cda0-5a3c-4f17-87f0-0c2a42492037.TopHat2.v1.bam	e70feafd-1390-4f4c-a635-da65c1a7daeb	9	THCA-US	0.116935	277	473fe833-fcc6-485e-93d2-95e662c3ef53	#N/A	#N/A	e70feafd-1390-4f4c-a635-da65c1a7daeb	0	0	C73	18	NA	751	19ce179f-bd1a-4fc5-b77b-cfb42842832a	FALSE	TCGA-FE-A233	FEMALE	WHITE	NOT HISPANIC OR LATINO	No	No	Alive	[Not Available]	C73	1960-03-01	C73.9	YES	A233	[Not Available]	FE	NO	YES	TUMOR FREE	[Not Available]	[Not Available]	0	2007	[Not Available]	[Not Applicable]	Thyroid Papillary Carcinoma - Classical/usual	[Not Available]	NA	NA	NA	NA	2011-08-11
39127	PCAWG.dc057aaa-a003-40ad-8f0c-7b069c1dcc84.TopHat2.v1.bam	785803bb-42a8-4afb-b7b4-58c114894408	9	THCA-US	0.104651	95	15abb2a3-10a2-4e04-8eb9-6eadbd976af0	15abb2a3-10a2-4e04-8eb9-6eadbd976af0.broad-mutect-v3.20160222.somatic.snv_mnv.vcf.gz	#N/A	785803bb-42a8-4afb-b7b4-58c114894408	0	0	C73	43	NA	1401	992327b3-aa18-4a49-9074-526f0ed69d6d	FALSE	NA	NA	NA	NA	NA	NA	NA	NA	NA	NA	NA	NA	NA	NA	NA	NA	NA	NA	NA	NA	NA	NA	NA	NA	NA	NA	NA	NA	NA	NA	NA
39210	PCAWG.9341c290-4634-4bdc-add6-4617cc5132b3.TopHat2.v1.bam	63b01b43-a68a-4046-89b0-736ba4d08504	9	THCA-US	0.202532	95	29578759-9ccb-4a24-b5b8-c45ebd4339d9	29578759-9ccb-4a24-b5b8-c45ebd4339d9.broad-mutect-v3.20160222.somatic.snv_mnv.vcf.gz	#N/A	63b01b43-a68a-4046-89b0-736ba4d08504	0	0	C73	61	NA	27	886bf6d4-0a41-4642-a71c-1da99e748a82	FALSE	NA	NA	NA	NA	NA	NA	NA	NA	NA	NA	NA	NA	NA	NA	NA	NA	NA	NA	NA	NA	NA	NA	NA	NA	NA	NA	NA	NA	NA	NA	NA
39216	PCAWG.0d29200e-946b-4ec1-990f-ddb7443b5c9e.TopHat2.v1.bam	6ee95dc8-2bac-4691-afa2-8222e07506ad	9	THCA-US	0.131148	69	ad874249-9964-4e48-aa3f-7e828ea28f3f	#N/A	#N/A	6ee95dc8-2bac-4691-afa2-8222e07506ad	0	0	C73	37	NA	630	b32fd248-2a00-43f7-bdbf-b8b8e752a068	FALSE	NA	NA	NA	NA	NA	NA	NA	NA	NA	NA	NA	NA	NA	NA	NA	NA	NA	NA	NA	NA	NA	NA	NA	NA	NA	NA	NA	NA	NA	NA	NA
39246	PCAWG.de1805d2-fff6-41c5-a9f8-ad7a76ca3c7f.TopHat2.v1.bam	667eb7f6-1d36-49bb-9d7b-c9d167b64619	9	THCA-US	0.0224719	91	788fbfaa-51bf-42a4-afa6-5b87ed04c2d5	#N/A	#N/A	667eb7f6-1d36-49bb-9d7b-c9d167b64619	0	0	C73	47	NA	177	c235c152-3ed3-40a2-bfa4-cf9616eaa4a6	FALSE	NA	NA	NA	NA	NA	NA	NA	NA	NA	NA	NA	NA	NA	NA	NA	NA	NA	NA	NA	NA	NA	NA	NA	NA	NA	NA	NA	NA	NA	NA	NA
39306	PCAWG.a6904a39-5605-41cc-a0cc-12cb45fc9a25.TopHat2.v1.bam	f9ceffc0-d544-418d-b4a9-bd3c84e37026	9	THCA-US	0.129032	70	2dd5eea1-42a1-4e8b-99ac-20399cc7e15c	2dd5eea1-42a1-4e8b-99ac-20399cc7e15c.broad-mutect-v3.20160222.somatic.snv_mnv.vcf.gz	#N/A	f9ceffc0-d544-418d-b4a9-bd3c84e37026	1	0	C73	57	NA	232	e8eb6ab8-96de-44fc-a9a3-c1151be4bd29	FALSE	TCGA-BJ-A0Z2	MALE	BLACK OR AFRICAN AMERICAN	NOT HISPANIC OR LATINO	No	No	Alive	[Not Available]	C73	2020-03-30	C73.9	YES	A0Z2	[Not Available]	BJ	NO	YES	WITH TUMOR	[Not Available]	[Not Available]	0	2010	[Not Available]	[Not Applicable]	Thyroid Papillary Carcinoma - Follicular (>= 99% follicular patterned)	[Not Available]	NA	NA	NA	NA	2011-04-15
39534	PCAWG.dd6e3e97-7ea1-4ffe-91a2-18efb1e7899f.TopHat2.v1.bam	fef9c64f-5959-4da0-aaa2-66b56fc7b4c3	9	THCA-US	0.193548	111	79133e29-ba0b-4e2f-a6d9-bf294c5144f0	#N/A	#N/A	fef9c64f-5959-4da0-aaa2-66b56fc7b4c3	0	0	C73	19	NA	150	f9eb7954-8f83-4724-8eaa-f46e83e6b26b	FALSE	NA	NA	NA	NA	NA	NA	NA	NA	NA	NA	NA	NA	NA	NA	NA	NA	NA	NA	NA	NA	NA	NA	NA	NA	NA	NA	NA	NA	NA	NA	NA
39564	PCAWG.a4ba0c52-371f-4049-ab36-76b830d0249a.TopHat2.v1.bam	86b82345-6f4d-44fd-a9db-6f107de62f53	9	THCA-US	0.145038	150	c8381701-31cb-465a-bdf2-1b8132be7a14	#N/A	#N/A	86b82345-6f4d-44fd-a9db-6f107de62f53	0	0	C73	51	NA	22	331faa6b-f658-4829-bd63-a5745975161a	FALSE	NA	NA	NA	NA	NA	NA	NA	NA	NA	NA	NA	NA	NA	NA	NA	NA	NA	NA	NA	NA	NA	NA	NA	NA	NA	NA	NA	NA	NA	NA	NA
39610	PCAWG.04850a1e-f5a3-4d36-a2c0-bfb6fb8b8b16.TopHat2.v1.bam	7746be87-7ad0-48a7-84fb-08a81b220bdb	9	THCA-US	0.133333	68	a9c29edd-2ef1-46ef-93c6-796cf0332a2b	#N/A	#N/A	7746be87-7ad0-48a7-84fb-08a81b220bdb	1	1	C73	81	533	NA	03491d4b-6252-4934-935d-f9863b71034f	FALSE	NA	NA	NA	NA	NA	NA	NA	NA	NA	NA	NA	NA	NA	NA	NA	NA	NA	NA	NA	NA	NA	NA	NA	NA	NA	NA	NA	NA	NA	NA	NA
39635	PCAWG.eb51797d-88aa-4fb6-bb7c-ff499f3189fd.TopHat2.v1.bam	8a233b01-2959-467f-8950-02be16309156	9	THCA-US	0.146552	133	d692ecd0-2433-426b-9af2-a30c44a80f7c	d692ecd0-2433-426b-9af2-a30c44a80f7c.broad-mutect-v3.20160222.somatic.snv_mnv.vcf.gz	#N/A	8a233b01-2959-467f-8950-02be16309156	0	1	C73	69	174	NA	ec972fad-654c-459e-a658-d816618c0e35	FALSE	NA	NA	NA	NA	NA	NA	NA	NA	NA	NA	NA	NA	NA	NA	NA	NA	NA	NA	NA	NA	NA	NA	NA	NA	NA	NA	NA	NA	NA	NA	NA
39684	PCAWG.4d2ce345-8d8f-4b50-83eb-688e17b6d0b4.TopHat2.v1.bam	55e03ffc-f006-4ec8-8e5d-a738ff091f8a	9	THCA-US	0.1	187	2dfe70fd-2650-49c0-b6eb-67df585d063b	2dfe70fd-2650-49c0-b6eb-67df585d063b.broad-mutect-v3.20160222.somatic.snv_mnv.vcf.gz	#N/A	55e03ffc-f006-4ec8-8e5d-a738ff091f8a	0	0	C73	64	NA	353	884e87b7-a82f-4d54-914f-384bfe1745da	FALSE	NA	NA	NA	NA	NA	NA	NA	NA	NA	NA	NA	NA	NA	NA	NA	NA	NA	NA	NA	NA	NA	NA	NA	NA	NA	NA	NA	NA	NA	NA	NA
39798	PCAWG.a878d276-e486-4b84-a18b-b52f1f5ee89f.TopHat2.v1.bam	afb00cd4-e5da-4251-86fb-532c3f65324c	9	THCA-US	0.147727	101	90883300-d4b6-45d7-af9a-4e4ce4104500	90883300-d4b6-45d7-af9a-4e4ce4104500.broad-mutect-v3.20160222.somatic.snv_mnv.vcf.gz	#N/A	afb00cd4-e5da-4251-86fb-532c3f65324c	0	0	C73	31	NA	670	b6be5eae-bc71-4da6-92dd-7facebac7f13	FALSE	NA	NA	NA	NA	NA	NA	NA	NA	NA	NA	NA	NA	NA	NA	NA	NA	NA	NA	NA	NA	NA	NA	NA	NA	NA	NA	NA	NA	NA	NA	NA
39841	PCAWG.8f099e82-9243-4801-8978-48b0a65f29a6.TopHat2.v1.bam	3e787a0e-b5d2-401e-b1e5-077376090b3a	9	THCA-US	0.0526316	40	3f039593-91d1-43cb-a06b-41e92f7e8d20	3f039593-91d1-43cb-a06b-41e92f7e8d20.broad-mutect-v3.20160222.somatic.snv_mnv.vcf.gz	#N/A	3e787a0e-b5d2-401e-b1e5-077376090b3a	1	0	C73	50	NA	92	103fa124-116b-4057-9e52-31e2a9536163	FALSE	TCGA-DJ-A13R	MALE	WHITE	NOT HISPANIC OR LATINO	No	No	Alive	[Not Available]	C73	1940-03-01	C73.9	YES	A13R	[Not Available]	DJ	NO	YES	TUMOR FREE	[Not Available]	[Not Available]	0	2010	[Not Available]	[Not Applicable]	Thyroid Papillary Carcinoma - Follicular (>= 99% follicular patterned)	[Not Available]	NA	NA	NA	NA	2011-06-23
39847	PCAWG.1db38abf-81e5-4e04-842e-6779eb30da8a.TopHat2.v1.bam	78d14f86-896a-4f98-9274-b2e8e387add9	9	THCA-US	0.0888889	98	8845fce6-e2b4-4929-942b-57096b0bbafc	#N/A	#N/A	78d14f86-896a-4f98-9274-b2e8e387add9	0	0	C73	61	NA	1566	ea431474-e27b-4f43-8bfe-e09bd787e21a	FALSE	TCGA-FE-A22Z	FEMALE	WHITE	NOT HISPANIC OR LATINO	No	No	Alive	[Not Available]	C73	1940-03-01	C73.9	YES	A22Z	[Not Available]	FE	NO	YES	TUMOR FREE	[Not Available]	[Not Available]	0	2007	[Not Available]	[Not Applicable]	Thyroid Papillary Carcinoma - Follicular (>= 99% follicular patterned)	[Not Available]	NA	NA	NA	NA	2011-08-11
39886	PCAWG.7fe438b7-31a9-4b85-b761-f3bdf1467355.TopHat2.v1.bam	4aed5116-d27b-4911-b310-05c2248b861f	9	THCA-US	0.0967742	68	5c02d399-07af-4573-a568-bc1b256bc8f8	#N/A	#N/A	4aed5116-d27b-4911-b310-05c2248b861f	1	0	C73	62	NA	344	7378810e-1012-4483-9f4f-42d049f5c641	FALSE	NA	NA	NA	NA	NA	NA	NA	NA	NA	NA	NA	NA	NA	NA	NA	NA	NA	NA	NA	NA	NA	NA	NA	NA	NA	NA	NA	NA	NA	NA	NA
39956	PCAWG.24904d08-08a8-49b8-8e8b-666468361c69.TopHat2.v1.bam	a65ec434-9ae0-453f-b440-08bf25558fd1	9	THCA-US	0.134454	135	17a66d24-de77-4f2a-a8ad-d2c6a69e7671	#N/A	#N/A	a65ec434-9ae0-453f-b440-08bf25558fd1	0	0	C73	37	NA	219	90b5c109-288b-4c8c-a769-aaa19eb10d71	FALSE	NA	NA	NA	NA	NA	NA	NA	NA	NA	NA	NA	NA	NA	NA	NA	NA	NA	NA	NA	NA	NA	NA	NA	NA	NA	NA	NA	NA	NA	NA	NA
40069	PCAWG.30439a68-84d3-4dfe-b066-34bca90265a6.TopHat2.v1.bam	acb80b76-2394-4250-8687-60e40e16e83b	9	THCA-US	0.204545	53	64a17d5b-8f40-4ccf-8f2f-e68c5fe6b1ff	#N/A	#N/A	acb80b76-2394-4250-8687-60e40e16e83b	0	0	C73	32	NA	371	84ef48cb-2ac9-4773-a691-abe0cf5d588c	FALSE	NA	NA	NA	NA	NA	NA	NA	NA	NA	NA	NA	NA	NA	NA	NA	NA	NA	NA	NA	NA	NA	NA	NA	NA	NA	NA	NA	NA	NA	NA	NA
40147	PCAWG.c8414c0f-425a-45c6-acb4-d532cc651398.TopHat2.v1.bam	e1ff7694-64e1-47ed-b0d8-34acfb4ffef1	9	THCA-US	0.183099	84	546b97b0-ab82-42a1-bbd2-241523278ec3	#N/A	#N/A	e1ff7694-64e1-47ed-b0d8-34acfb4ffef1	0	0	C73	49	NA	34	d25aef84-bda2-4d03-b6e9-593042b6c542	FALSE	NA	NA	NA	NA	NA	NA	NA	NA	NA	NA	NA	NA	NA	NA	NA	NA	NA	NA	NA	NA	NA	NA	NA	NA	NA	NA	NA	NA	NA	NA	NA
40167	PCAWG.2ba7311f-118b-48e3-8d40-758a5be21cd2.TopHat2.v1.bam	2501ee46-8d38-448b-8765-e9c9706cbbe8	9	THCA-US	0.153846	60	64c2e6a0-2341-49c4-a6dd-656e7bb505dd	#N/A	#N/A	2501ee46-8d38-448b-8765-e9c9706cbbe8	0	0	C73	49	NA	147	9c87b5e8-f5ad-4312-aed8-372de32c348e	FALSE	TCGA-BJ-A191	FEMALE	WHITE	NOT HISPANIC OR LATINO	No	No	Alive	[Not Available]	C73	1944-03-01	C73.9	YES	A191	[Not Available]	BJ	NO	YES	TUMOR FREE	[Not Available]	[Not Available]	0	2010	[Not Available]	[Not Applicable]	Other, specify	[Not Available]	NA	NA	NA	NA	2011-05-12
4018	PCAWG.06e17625-2cf7-4ba5-b47d-5fb1091a3c61.TopHat2.v1.bam	ef4cbd38-bc79-4d60-a715-647edd2ebe9e	8	BRCA-US	0.0909091	180	7cdbe0e8-f614-4f54-b864-fd6b39e8ef1c	#N/A	#N/A	ef4cbd38-bc79-4d60-a715-647edd2ebe9e	0	0	C50.9	50	NA	350	c617887e-164c-4d9e-8282-869a62647a7e	FALSE	TCGA-E2-A1LG	FEMALE	BLACK OR AFRICAN AMERICAN	NOT HISPANIC OR LATINO	Yes	No	Alive	[Not Available]	C50.9	2020-03-20	C50.9	YES	A1LG	[Not Available]	E2	NO	YES	TUMOR FREE	[Not Available]	[Not Available]	0	2010	[Not Available]	[Not Applicable]	NA	[Not Available]	Tumor resection	[Not Applicable]	NA	NA	2011-06-03
40193	PCAWG.fb821758-ff40-49b5-a5b5-fbfa490e50d5.TopHat2.v1.bam	39d90499-8549-4da5-b391-c421f18facf1	9	THCA-US	0.0847458	64	5bdca282-c671-48ff-b32b-2380996016c0	#N/A	#N/A	39d90499-8549-4da5-b391-c421f18facf1	0	0	C73	17	NA	1913	9c98998b-ea6a-4c8e-a62e-96583f6aa6db	FALSE	NA	NA	NA	NA	NA	NA	NA	NA	NA	NA	NA	NA	NA	NA	NA	NA	NA	NA	NA	NA	NA	NA	NA	NA	NA	NA	NA	NA	NA	NA	NA
40274	PCAWG.2385084f-681b-49a3-a78f-6975a03f419b.TopHat2.v1.bam	e4b08e66-0772-4956-8670-e5c6553eecbe	9	THCA-US	0.042735	122	79169c46-7049-4576-9885-63973db76ab9	#N/A	#N/A	e4b08e66-0772-4956-8670-e5c6553eecbe	1	0	C73	70	NA	219	6bacbebc-9d39-4fde-bcba-485a6727da69	FALSE	TCGA-DJ-A1QL	MALE	[Not Available]	NOT HISPANIC OR LATINO	No	No	Alive	[Not Available]	C73	1940-03-01	C73.9	YES	A1QL	[Not Available]	DJ	NO	YES	TUMOR FREE	[Not Available]	[Not Available]	0	2010	[Not Available]	[Not Applicable]	Thyroid Papillary Carcinoma - Follicular (>= 99% follicular patterned)	[Not Available]	NA	NA	NA	NA	2011-07-25
4036	PCAWG.446f44f9-f00f-4a79-96c4-23ebc2734165.TopHat2.v1.bam	c0892598-1f7b-4f23-9cd8-731f797753d5	8	BRCA-US	0.128713	114	4d409156-3a36-4c63-9ad6-b6af34f27b06	#N/A	#N/A	c0892598-1f7b-4f23-9cd8-731f797753d5	0	0	C50.9	63	NA	404	4f8c37fd-4002-4a20-887e-788d9e3af6b8	FALSE	TCGA-A2-A0YG	FEMALE	WHITE	NOT HISPANIC OR LATINO	No	No	Alive	[Not Available]	C50.9	2000-03-01	C50.9	YES	A0YG	[Not Available]	A2	NO	YES	TUMOR FREE	[Not Available]	[Not Available]	0	2009	[Not Available]	[Not Applicable]	NA	[Not Available]	Core needle biopsy	[Not Applicable]	NA	NA	2011-01-03
40405	PCAWG.56a71a08-5461-4b48-9754-8b5401925d60.TopHat2.v1.bam	a00da907-e527-45f9-9afb-2fad2c7b0940	9	THCA-US	0.101064	207	565e656c-d5e3-4fe4-a10c-2e9ca1e498b5	#N/A	#N/A	a00da907-e527-45f9-9afb-2fad2c7b0940	0	0	C73	57	NA	206	6a880fa0-6404-4ccc-8453-a537186ec51a	FALSE	NA	NA	NA	NA	NA	NA	NA	NA	NA	NA	NA	NA	NA	NA	NA	NA	NA	NA	NA	NA	NA	NA	NA	NA	NA	NA	NA	NA	NA	NA	NA
40484	PCAWG.36b24319-2f00-4107-9991-6f277fa8b25d.TopHat2.v1.bam	e8f56d0f-eee4-4def-a43a-dec91f4382a1	9	THCA-US	0.0588235	54	dbacc1ad-c88a-4bcf-a45f-e9c83c762164	dbacc1ad-c88a-4bcf-a45f-e9c83c762164.broad-mutect-v3.20160222.somatic.snv_mnv.vcf.gz	#N/A	e8f56d0f-eee4-4def-a43a-dec91f4382a1	0	0	C73	85	NA	262	ef91771c-d44c-4da4-9a86-31f8e17bb97e	FALSE	NA	NA	NA	NA	NA	NA	NA	NA	NA	NA	NA	NA	NA	NA	NA	NA	NA	NA	NA	NA	NA	NA	NA	NA	NA	NA	NA	NA	NA	NA	NA
40496	PCAWG.ab2c6d3c-851e-4adb-8cd0-a17fdd8b9a7e.TopHat2.v1.bam	b46d88e9-8477-4900-8da9-5e7dbded0653	9	THCA-US	0.123967	136	5deeaa45-4c1b-4ab2-a487-93c548838f68	#N/A	#N/A	b46d88e9-8477-4900-8da9-5e7dbded0653	0	0	C73	68	NA	3424	c2da3fd3-1c80-41de-868d-f3fd34324a41	FALSE	NA	NA	NA	NA	NA	NA	NA	NA	NA	NA	NA	NA	NA	NA	NA	NA	NA	NA	NA	NA	NA	NA	NA	NA	NA	NA	NA	NA	NA	NA	NA
40664	PCAWG.9f120f02-24c3-4344-b5f1-02e63e9eb0cb.TopHat2.v1.bam	3b48cc5e-3396-4dd5-893d-54b75b98b016	9	THCA-US	0.25	5	0c18a8b7-bad1-4aa4-a6df-472f89d9761c	0c18a8b7-bad1-4aa4-a6df-472f89d9761c.broad-mutect-v3.20160222.somatic.snv_mnv.vcf.gz	#N/A	3b48cc5e-3396-4dd5-893d-54b75b98b016	0	0	C73	45	NA	444	e0a57d7d-7bce-4181-97eb-b2f79d4991a4	FALSE	TCGA-DJ-A13W	FEMALE	WHITE	NOT HISPANIC OR LATINO	No	No	Alive	[Not Available]	C73	1940-03-01	C73.9	YES	A13W	[Not Available]	DJ	NO	YES	TUMOR FREE	[Not Available]	[Not Available]	0	2010	[Not Available]	[Not Applicable]	Thyroid Papillary Carcinoma - Follicular (>= 99% follicular patterned)	[Not Available]	NA	NA	NA	NA	2011-06-24
40735	PCAWG.e4ee1936-4089-43af-a21f-e87834f631a2.TopHat2.v1.bam	934a58af-0ffc-487e-9e95-fa7643b7d5cb	9	THCA-US	0.178947	112	d0a33fd2-085c-488b-b843-2ca97c85a5cb	d0a33fd2-085c-488b-b843-2ca97c85a5cb.broad-mutect-v3.20160222.somatic.snv_mnv.vcf.gz	#N/A	934a58af-0ffc-487e-9e95-fa7643b7d5cb	0	0	C73	22	NA	2214	473028c5-4a0b-44ce-afbc-7cf145aa7772	FALSE	NA	NA	NA	NA	NA	NA	NA	NA	NA	NA	NA	NA	NA	NA	NA	NA	NA	NA	NA	NA	NA	NA	NA	NA	NA	NA	NA	NA	NA	NA	NA
40759	PCAWG.ba92c434-3604-4b85-bc76-3bbe5c44253f.TopHat2.v1.bam	861f94ce-45ff-4588-addb-e1ea48878c2e	9	THCA-US	0.0819672	66	54426b1a-e0d3-4d8e-9e81-2d8e6b153b22	54426b1a-e0d3-4d8e-9e81-2d8e6b153b22.broad-mutect-v3.20160222.somatic.snv_mnv.vcf.gz	#N/A	861f94ce-45ff-4588-addb-e1ea48878c2e	0	0	C73	45	NA	3976	c1b68b54-0258-470b-b6e2-b3f558bb1293	FALSE	NA	NA	NA	NA	NA	NA	NA	NA	NA	NA	NA	NA	NA	NA	NA	NA	NA	NA	NA	NA	NA	NA	NA	NA	NA	NA	NA	NA	NA	NA	NA
4080	PCAWG.01ece777-02ae-4657-b295-1943959f5e1e.TopHat2.v1.bam	9d95a65b-e41d-4f93-92d4-99dce29ff40d	8	BRCA-US	0.101382	239	7b08e810-f3c9-4155-ac11-f45a3a4f8b41	#N/A	#N/A	9d95a65b-e41d-4f93-92d4-99dce29ff40d	0	0	C50.9	57	NA	254	f0302482-7684-425a-92ec-f579c6253f42	FALSE	TCGA-A7-A0CE	FEMALE	WHITE	NOT HISPANIC OR LATINO	No	No	Alive	[Not Available]	C50.9	2000-03-01	C50.9	YES	A0CE	[Not Available]	A7	YES	NO	TUMOR FREE	[Not Available]	[Not Available]	0	2009	[Not Available]	[Not Applicable]	NA	[Not Available]	Core needle biopsy	[Not Applicable]	NA	NA	2010-10-04
40806	PCAWG.955fee25-8fa0-4871-90c6-6e4c16f421e4.TopHat2.v1.bam	2b865f8c-539f-4cb2-8f08-41709e9511e5	23	UCEC-US	0.333333	16	e7d74d34-3255-4c20-90fd-b105e6e229c8	e7d74d34-3255-4c20-90fd-b105e6e229c8.broad-mutect-v3.20160222.somatic.snv_mnv.vcf.gz	#N/A	2b865f8c-539f-4cb2-8f08-41709e9511e5	0	0	C54.1	69	NA	212	a8a27aa0-be8c-4edc-8bc3-b223ea6f1635	FALSE	TCGA-BK-A0CC	FEMALE	BLACK OR AFRICAN AMERICAN	HISPANIC OR LATINO	No	No	Alive	FPPP	C54.1	1941-03-01	C54.1	YES	A0CC	TCGA	BK	YES	NO	WITH TUMOR	[Not Available]	[Not Available]	0	2010	[Not Available]	[Not Applicable]	Serous endometrial adenocarcinoma	[Not Available]	Incisional Biopsy	[Not Applicable]	152	72	2010-10-08
40831	PCAWG.fcded466-28aa-4f92-bbcd-6f58c6053224.TopHat2.v1.bam	24118b8f-59fe-482a-aed3-7b1bde1571b7	23	UCEC-US	0.195122	49	554b9439-7e11-43ec-8bc3-448c59100b9e	554b9439-7e11-43ec-8bc3-448c59100b9e.broad-mutect-v3.20160222.somatic.snv_mnv.vcf.gz	#N/A	24118b8f-59fe-482a-aed3-7b1bde1571b7	0	0	C54.1	71	NA	543	ac9c3d7d-3169-4cf2-8eea-c3399847e3c6	FALSE	TCGA-B5-A0K8	FEMALE	WHITE	[Not Available]	No	No	Alive	[Not Available]	C54.1	1941-03-01	C54.1	YES	A0K8	[Not Available]	B5	NO	YES	TUMOR FREE	[Not Available]	[Not Available]	0	2009	[Not Available]	[Not Applicable]	Serous endometrial adenocarcinoma	[Not Available]	Office Endometrial Biopsy	[Not Applicable]	160	61	2011-08-05
40867	PCAWG.b0f67163-9244-4a7f-860d-bcfd1292d665.TopHat2.v1.bam	a081da6f-51f3-4555-a6b8-736f8c6cda39	23	UCEC-US	0.172414	34	a0e317b1-3f3b-4d25-b2d9-fcc2211dfda3	#N/A	#N/A	a081da6f-51f3-4555-a6b8-736f8c6cda39	0	1	C54.1	45	1016	NA	8254022a-fa13-4a3d-a7f8-8c2019b11cb7	FALSE	TCGA-AP-A0LO	FEMALE	WHITE	NOT HISPANIC OR LATINO	No	No	Dead	[Not Available]	C54.1	1980-03-01	C54.1	YES	A0LO	[Not Available]	AP	NO	YES	WITH TUMOR	[Not Available]	[Not Available]	0	2005	[Not Available]	[Not Applicable]	Endometrioid endometrial adenocarcinoma	[Not Available]	Office Endometrial Biopsy	[Not Applicable]	160	67	2010-09-23
40930	PCAWG.28fd3732-f152-46c4-bedf-4c9ebf0f566a.TopHat2.v1.bam	95e6d327-9ab7-45de-9527-f5634b3995c3	23	UCEC-US	0.103448	32	55ada396-0878-4724-8ebe-00da367eed3d	#N/A	#N/A	95e6d327-9ab7-45de-9527-f5634b3995c3	0	0	C54.1	72	NA	1640	8207a766-a69c-444c-a78a-d180b133d83f	FALSE	TCGA-AX-A06B	FEMALE	WHITE	NOT HISPANIC OR LATINO	Yes	No	Alive	[Not Available]	C54.1	1980-03-01	C54.1	YES	A06B	[Not Available]	AX	NO	YES	TUMOR FREE	[Not Available]	[Not Available]	0	2005	[Not Available]	[Not Applicable]	Endometrioid endometrial adenocarcinoma	[Not Available]	Dilation and curettage procedure	[Not Applicable]	151	93	2011-05-25
40948	PCAWG.a288ca34-1390-4217-844d-568b70e1f763.TopHat2.v1.bam	7b9947d5-e86b-4006-8890-ea5209584a88	23	UCEC-US	0.176471	60	2b78de4e-4c8b-4adf-a058-3dae797e7881	#N/A	#N/A	7b9947d5-e86b-4006-8890-ea5209584a88	0	0	C54.1	71	NA	3444	5cd5d506-b900-43c7-bd1e-e23e6c81231b	FALSE	TCGA-AP-A0L9	FEMALE	WHITE	[Not Available]	No	No	Alive	[Not Available]	C54.1	1941-03-01	C54.1	YES	A0L9	[Not Available]	AP	NO	YES	TUMOR FREE	[Not Available]	[Not Available]	0	2001	[Not Available]	[Not Applicable]	Serous endometrial adenocarcinoma	[Not Available]	Office Endometrial Biopsy	[Not Applicable]	152	60	2010-09-23
41056	PCAWG.f1d8a363-3071-4740-a20b-63f0729d07cd.TopHat2.v1.bam	a8614c49-c7f1-4de9-bd2f-4764b094d604	23	UCEC-US	0.183673	58	f7187888-f261-4a39-99b4-966fd7207117	#N/A	#N/A	a8614c49-c7f1-4de9-bd2f-4764b094d604	0	0	C54.1	76	NA	2517	048fa49e-e6b7-498b-b94c-2944d78f4030	FALSE	TCGA-A5-A0GG	FEMALE	BLACK OR AFRICAN AMERICAN	NOT HISPANIC OR LATINO	No	No	Alive	[Not Available]	C54.1	1980-03-01	C54.1	YES	A0GG	[Not Available]	A5	NO	YES	TUMOR FREE	[Not Available]	[Not Available]	0	2003	[Not Available]	[Not Applicable]	Endometrioid endometrial adenocarcinoma	[Not Available]	Office Endometrial Biopsy	[Not Applicable]	160	64	2011-01-07
41199	PCAWG.a0be369d-8631-4658-bdf9-d0cb0a386228.TopHat2.v1.bam	ec7a9d74-8b3f-4747-8926-1739a016ab2b	23	UCEC-US	0.15	23	950486ad-14f8-480a-b079-9cc3cd842090	#N/A	#N/A	ec7a9d74-8b3f-4747-8926-1739a016ab2b	0	0	C54.1	80	NA	2004	b57c4c79-9a3c-4342-9d3e-da2634d915e0	FALSE	TCGA-AX-A0J1	FEMALE	WHITE	NOT HISPANIC OR LATINO	No	No	Alive	[Not Available]	C54.1	1980-03-01	C54.1	YES	A0J1	[Not Available]	AX	NO	YES	TUMOR FREE	[Not Available]	[Not Available]	0	2005	[Not Available]	[Not Applicable]	Endometrioid endometrial adenocarcinoma	[Not Available]	Dilation and curettage procedure	[Not Applicable]	160	57	2011-05-23
41217	PCAWG.59624b28-a3d4-40d5-b75a-cd0c4bc2d45f.TopHat2.v1.bam	d39df936-4bc6-404d-9e1d-f6416cc5a34c	23	UCEC-US	0.157895	66	96f337d2-cec4-4484-87cd-ab2109d2bf50	96f337d2-cec4-4484-87cd-ab2109d2bf50.broad-mutect-v3.20160222.somatic.snv_mnv.vcf.gz	#N/A	d39df936-4bc6-404d-9e1d-f6416cc5a34c	0	0	C54.1	61	NA	36	3c2a2d30-fa85-49a4-89fb-1a206ed7df0e	FALSE	TCGA-AJ-A23M	FEMALE	WHITE	[Not Available]	No	No	Alive	[Not Available]	C54.1	1941-03-01	C54.1	YES	A23M	[Not Available]	AJ	NO	YES	WITH TUMOR	[Not Available]	[Not Available]	0	2010	[Not Available]	[Not Applicable]	Serous endometrial adenocarcinoma	[Not Available]	[Not Available]	[Not Applicable]	152	141	2011-07-14
41343	PCAWG.1e5277ca-41f6-41a0-8300-4a20e10edac8.TopHat2.v1.bam	de4e13c8-5ad0-46d2-ae54-b9ca22b939d8	23	UCEC-US	0.1	33	ea6efcd1-11de-45f0-8bde-f1c06ad27e79	ea6efcd1-11de-45f0-8bde-f1c06ad27e79.broad-mutect-v3.20160222.somatic.snv_mnv.vcf.gz	#N/A	de4e13c8-5ad0-46d2-ae54-b9ca22b939d8	0	0	C54.1	87	NA	328	3ed54862-a4c6-48a4-8e75-c410ca1516b6	FALSE	TCGA-EO-A1Y8	FEMALE	[Not Available]	[Not Available]	No	No	Alive	[Not Available]	C54.1	1941-03-01	C54.1	YES	A1Y8	[Not Available]	EO	NO	YES	TUMOR FREE	[Not Available]	[Not Available]	0	2010	[Not Available]	[Not Applicable]	Serous endometrial adenocarcinoma	[Not Available]	Office Endometrial Biopsy	[Not Applicable]	146	58	2011-07-26
4138	PCAWG.4f6891dc-3b2b-453f-9173-cfcfb79cee6d.TopHat2.v1.bam	5dd423e8-feaa-4568-a750-500948c41d6c	8	BRCA-US	0.0897436	85	2290b078-6a5b-4c83-9dfb-b525bbf14e4e	#N/A	#N/A	5dd423e8-feaa-4568-a750-500948c41d6c	0	1	C50.9	73	2361	NA	58f39f39-9b83-4c40-a21f-5d76a02d9994	FALSE	NA	NA	NA	NA	NA	NA	NA	NA	NA	NA	NA	NA	NA	NA	NA	NA	NA	NA	NA	NA	NA	NA	NA	NA	NA	NA	NA	NA	NA	NA	NA
41398	PCAWG.53aa9b59-66e4-433d-8405-87432424b560.TopHat2.v1.bam	9205c164-7975-421a-90c3-edfe8def595c	23	UCEC-US	0.151515	38	f7dcc2e4-1fc4-4b39-bc6a-720e66116d68	f7dcc2e4-1fc4-4b39-bc6a-720e66116d68.broad-mutect-v3.20160222.somatic.snv_mnv.vcf.gz	#N/A	9205c164-7975-421a-90c3-edfe8def595c	0	0	C54.1	76	NA	1289	1258a35e-0bb0-4911-82f7-712d6663e9a4	FALSE	TCGA-E6-A1LZ	FEMALE	BLACK OR AFRICAN AMERICAN	NOT HISPANIC OR LATINO	No	No	Alive	[Not Available]	C54.1	1941-03-01	C54.1	YES	A1LZ	[Not Available]	E6	NO	YES	TUMOR FREE	[Not Available]	[Not Available]	0	2007	[Not Available]	[Not Applicable]	Serous endometrial adenocarcinoma	[Not Available]	Tumor resection	[Not Applicable]	[Not Available]	65	2011-06-07
41446	PCAWG.9d926891-cfc1-4ecc-b6a0-1d98bb49f9e1.TopHat2.v1.bam	d17668c4-5d66-4e16-8b70-b54616581aae	23	UCEC-US	0	4	0385961e-ea99-40b2-ad79-6872bc30d8a1	0385961e-ea99-40b2-ad79-6872bc30d8a1.broad-mutect-v3.20160222.somatic.snv_mnv.vcf.gz	#N/A	d17668c4-5d66-4e16-8b70-b54616581aae	0	0	C54.1	56	NA	2141	b0cdadeb-fd58-4154-8ff0-310210a2a03c	FALSE	TCGA-AP-A0LL	FEMALE	WHITE	[Not Available]	No	No	Alive	[Not Available]	C54.1	1980-03-01	C54.1	YES	A0LL	[Not Available]	AP	NO	YES	WITH TUMOR	[Not Available]	[Not Available]	0	2004	[Not Available]	[Not Applicable]	Endometrioid endometrial adenocarcinoma	[Not Available]	Office Endometrial Biopsy	[Not Applicable]	161	72	2010-09-23
41530	PCAWG.d3af5e60-871d-4838-9df4-0498c32fd5c0.TopHat2.v1.bam	c350b53b-3c27-4b9e-8b57-d7b6a1205a1f	23	UCEC-US	0.333333	8	99696731-c88f-427b-975b-1d90013e63ff	99696731-c88f-427b-975b-1d90013e63ff.broad-mutect-v3.20160222.somatic.snv_mnv.vcf.gz	#N/A	c350b53b-3c27-4b9e-8b57-d7b6a1205a1f	0	0	C54.1	81	NA	1199	8e53ab20-0b99-4cc1-8092-b9d4894c8dce	FALSE	TCGA-AP-A05A	FEMALE	WHITE	[Not Available]	No	No	Alive	[Not Available]	C54.1	1941-03-01	C54.1	YES	A05A	[Not Available]	AP	NO	YES	TUMOR FREE	[Not Available]	[Not Available]	0	2006	[Not Available]	[Not Applicable]	Serous endometrial adenocarcinoma	[Not Available]	Dilation and curettage procedure	[Not Applicable]	[Not Available]	[Not Available]	2010-09-23
4155	PCAWG.ea0add07-2cd7-4230-a37d-c621bec85b17.TopHat2.v1.bam	d3d545b3-457f-4389-821f-704cb24aff7f	8	BRCA-US	0.132075	180	ea43434b-197e-48ac-ae2e-46bc7f3776de	ea43434b-197e-48ac-ae2e-46bc7f3776de.broad-mutect-v3.20160222.somatic.snv_mnv.vcf.gz	#N/A	d3d545b3-457f-4389-821f-704cb24aff7f	0	1	C50.9	45	2854	NA	a672ca01-f0d9-4a74-a0d4-a87cfbf29f68	FALSE	TCGA-AR-A256	FEMALE	WHITE	[Not Available]	No	No	Dead	[Not Available]	C50.9	2000-03-01	C50.9	YES	A256	[Not Available]	AR	NO	YES	[Not Available]	[Not Available]	[Not Available]	0	2001	[Not Available]	[Not Applicable]	NA	[Not Available]	Fine needle aspiration biopsy	[Not Applicable]	NA	NA	2011-08-31
41716	PCAWG.27629399-18f2-421c-b0b0-f0201d542189.TopHat2.v1.bam	8d9e4917-334b-4c76-aee1-1e22be772db0	23	UCEC-US	0.137255	58	ed32c725-08ae-48eb-8fa2-719b9aeb7550	ed32c725-08ae-48eb-8fa2-719b9aeb7550.broad-mutect-v3.20160222.somatic.snv_mnv.vcf.gz	#N/A	8d9e4917-334b-4c76-aee1-1e22be772db0	0	0	C54.1	74	NA	239	a6aa1998-5d03-4c5d-a377-e32b4f135817	FALSE	TCGA-BK-A139	FEMALE	WHITE	NOT HISPANIC OR LATINO	No	No	Alive	FPPP	C54.1	1980-03-01	C54.1	YES	A139	TCGA	BK	YES	NO	TUMOR FREE	[Not Available]	[Not Available]	0	2010	[Not Available]	[Not Applicable]	Endometrioid endometrial adenocarcinoma	[Not Available]	Office Endometrial Biopsy	[Not Applicable]	154	59	2011-02-23
4185	PCAWG.432c0e30-7fa0-4458-9782-9c589144193b.TopHat2.v1.bam	7861a5f2-8910-4bcb-9c34-f79c5acd6e21	8	BRCA-US	0.142857	136	6c8e9197-fd16-4fed-bfda-e349cab26314	6c8e9197-fd16-4fed-bfda-e349cab26314.broad-mutect-v3.20160222.somatic.snv_mnv.vcf.gz	#N/A	7861a5f2-8910-4bcb-9c34-f79c5acd6e21	0	0	C50.9	42	NA	518	ac775878-523b-40f5-be1f-e4d41bb28e93	FALSE	TCGA-A8-A075	FEMALE	[Not Available]	[Not Available]	No	No	Alive	[Not Available]	C50.9	2000-03-01	C50.9	YES	A075	[Not Available]	A8	NO	YES	TUMOR FREE	[Not Available]	[Not Available]	0	2009	[Not Available]	[Not Applicable]	NA	[Not Available]	[Not Available]	[Not Applicable]	NA	NA	2011-05-27
41911	PCAWG.de11bbf7-23d0-4327-804f-0a6a31a7a225.TopHat2.v1.bam	944a102f-3475-45aa-9e30-4b92d1449f00	23	UCEC-US	0.171429	41	95e8d38a-122e-494c-a304-bef4275fed7e	95e8d38a-122e-494c-a304-bef4275fed7e.broad-mutect-v3.20160222.somatic.snv_mnv.vcf.gz	#N/A	944a102f-3475-45aa-9e30-4b92d1449f00	0	0	C54.1	63	NA	944	167839bb-4565-4141-9576-c31e767b0135	FALSE	TCGA-DI-A1NN	FEMALE	WHITE	NOT HISPANIC OR LATINO	No	No	Alive	[Not Available]	C54.1	1941-03-01	C54.1	YES	A1NN	[Not Available]	DI	NO	YES	TUMOR FREE	[Not Available]	[Not Available]	0	2008	[Not Available]	[Not Applicable]	Serous endometrial adenocarcinoma	[Not Available]	Office Endometrial Biopsy	[Not Applicable]	173	71	2011-08-01
41943	PCAWG.492080a3-5f90-4f63-b474-c3596dbd4aed.TopHat2.v1.bam	b60f22ac-a659-4f33-b01d-820e86a9a5c9	23	UCEC-US	0.136612	208	8dd14f0e-8601-4aa1-864c-3c49e768cdd1	8dd14f0e-8601-4aa1-864c-3c49e768cdd1.broad-mutect-v3.20160222.somatic.snv_mnv.vcf.gz	#N/A	b60f22ac-a659-4f33-b01d-820e86a9a5c9	0	0	C54.1	84	NA	2068	99501e5f-bedc-47c1-a2a3-82e7a49e5f20	FALSE	TCGA-B5-A0JN	FEMALE	BLACK OR AFRICAN AMERICAN	[Not Available]	Yes	Yes	Alive	[Not Available]	C54.1	1941-03-01	C54.1	YES	A0JN	[Not Available]	B5	NO	YES	TUMOR FREE	[Not Available]	[Not Available]	0	2004	[Not Available]	[Not Applicable]	Serous endometrial adenocarcinoma	[Not Available]	Tumor resection	[Not Applicable]	154	58	2011-02-23
41951	PCAWG.e29fbf8e-28e8-473d-9c98-5c0f039d96d8.TopHat2.v1.bam	f7e06a10-74ca-4f52-a944-b3f22c016998	23	UCEC-US	0.416667	51	82d2ea5f-ebdc-4907-a287-fe837fd6b59c	#N/A	#N/A	f7e06a10-74ca-4f52-a944-b3f22c016998	0	0	C54.1	67	NA	1364	96d16b6f-2118-4cf2-97ae-c9000f424531	FALSE	TCGA-AP-A05D	FEMALE	WHITE	[Not Available]	Yes	No	Alive	[Not Available]	C54.1	1941-03-01	C54.1	YES	A05D	[Not Available]	AP	NO	YES	TUMOR FREE	[Not Available]	[Not Available]	0	2007	[Not Available]	[Not Applicable]	Serous endometrial adenocarcinoma	[Not Available]	Office Endometrial Biopsy	[Not Applicable]	161	98	2011-02-01
42169	PCAWG.bfd4ba58-7a29-42fe-bbd2-6ebf90bd5347.TopHat2.v1.bam	9aa8c2b4-db32-4899-bf0c-d578cb175e90	23	UCEC-US	0.15	23	15d597de-d26c-4ce1-b0cb-077e39b55f30	15d597de-d26c-4ce1-b0cb-077e39b55f30.broad-mutect-v3.20160222.somatic.snv_mnv.vcf.gz	#N/A	9aa8c2b4-db32-4899-bf0c-d578cb175e90	0	1	C54.1	70	1484	NA	708c8c50-e48d-4351-bb47-d69274e0223f	FALSE	TCGA-AP-A0L8	FEMALE	BLACK OR AFRICAN AMERICAN	[Not Available]	No	No	Dead	[Not Available]	C54.1	1941-03-01	C54.1	YES	A0L8	[Not Available]	AP	NO	YES	WITH TUMOR	[Not Available]	[Not Available]	0	2000	[Not Available]	[Not Applicable]	Serous endometrial adenocarcinoma	[Not Available]	Office Endometrial Biopsy	[Not Applicable]	[Not Available]	61	2010-09-23
42240	PCAWG.7eec1989-1959-40fb-83a0-16dfd5ac3787.TopHat2.v1.bam	2b76cc9c-c379-43e4-9c3f-56197a3353be	23	UCEC-US	0.333333	4	8d4cb709-c95c-4bdc-844b-c0bfa2a3028e	#N/A	#N/A	2b76cc9c-c379-43e4-9c3f-56197a3353be	0	0	C54.1	68	NA	1507	e8c6e8ac-0254-4e8e-8756-d6c272d54e03	FALSE	TCGA-BS-A0V8	FEMALE	NATIVE HAWAIIAN OR OTHER PACIFIC ISLANDER	NOT HISPANIC OR LATINO	No	No	Alive	[Not Available]	C54.1	1980-03-01	C54.1	YES	A0V8	[Not Available]	BS	NO	YES	TUMOR FREE	[Not Available]	[Not Available]	0	2006	[Not Available]	[Not Applicable]	Endometrioid endometrial adenocarcinoma	[Not Available]	Office Endometrial Biopsy	[Not Applicable]	157	85	2011-03-28
42256	PCAWG.af75668b-22d4-4660-9044-9197b07893db.TopHat2.v1.bam	d77e4dbc-b239-4742-8cb7-efd427010d13	23	UCEC-US	0.0869565	25	7364a112-61b9-41c6-b85f-18c97c54cefd	7364a112-61b9-41c6-b85f-18c97c54cefd.broad-mutect-v3.20160222.somatic.snv_mnv.vcf.gz	#N/A	d77e4dbc-b239-4742-8cb7-efd427010d13	0	1	C54.1	64	709	NA	b9845e29-486d-4cd8-a04c-f532a2b5d7de	FALSE	TCGA-AP-A054	FEMALE	WHITE	NOT HISPANIC OR LATINO	No	No	Dead	[Not Available]	C54.1	1980-03-01	C54.1	YES	A054	[Not Available]	AP	NO	YES	WITH TUMOR	[Not Available]	[Not Available]	0	2004	[Not Available]	[Not Applicable]	Endometrioid endometrial adenocarcinoma	[Not Available]	Dilation and curettage procedure	[Not Applicable]	167	75	2010-09-23
42304	PCAWG.e98a084a-8cf2-42dd-a4b7-40f3288261cb.TopHat2.v1.bam	45d58088-d3f4-4eb0-b75c-bcb98c0981dc	23	UCEC-US	0.047619	22	eae45fbe-9f7d-4f59-a0a9-1f0f0d69afc4	#N/A	#N/A	45d58088-d3f4-4eb0-b75c-bcb98c0981dc	0	0	C54.1	79	NA	2165	4cb6aa39-67bb-424a-b255-c58a841f15a9	FALSE	TCGA-A5-A0G9	FEMALE	WHITE	[Not Available]	No	No	Alive	[Not Available]	C54.1	1980-03-01	C54.1	YES	A0G9	[Not Available]	A5	NO	YES	TUMOR FREE	[Not Available]	[Not Available]	0	2004	[Not Available]	[Not Applicable]	Endometrioid endometrial adenocarcinoma	[Not Available]	Office Endometrial Biopsy	[Not Applicable]	172	82	2010-09-10
4233	PCAWG.6e261d64-c20a-4d81-a37e-43338123ef8c.TopHat2.v1.bam	e9f4f373-37a5-48ad-a1a0-b0d47820111a	8	BRCA-US	0.205036	335	f69e5057-eda6-4391-ba9a-aedbf6b572da	#N/A	#N/A	e9f4f373-37a5-48ad-a1a0-b0d47820111a	0	0	C50.9	61	NA	775	e089eacd-bdb5-4e3a-877d-0c91e938ddb8	FALSE	TCGA-AO-A0J6	FEMALE	WHITE	NOT HISPANIC OR LATINO	No	No	Alive	[Not Available]	C50.9	2000-03-01	C50.9	YES	A0J6	[Not Available]	AO	NO	YES	TUMOR FREE	[Not Available]	[Not Available]	0	2008	[Not Available]	[Not Applicable]	NA	[Not Available]	Fine needle aspiration biopsy	[Not Applicable]	NA	NA	2010-09-19
42400	PCAWG.738e83f6-5fb9-4ef4-b46e-118438f22d24.TopHat2.v1.bam	7b7d2d2b-abe6-4f32-add0-3715096995d1	23	UCEC-US	0.133333	51	b0a83df8-dd2c-4c1b-b238-9081d2c22258	#N/A	#N/A	7b7d2d2b-abe6-4f32-add0-3715096995d1	0	0	C54.3	69	NA	2260	7121c718-604e-482b-a9e8-e4365a9ce9a5	FALSE	TCGA-BS-A0TC	FEMALE	ASIAN	NOT HISPANIC OR LATINO	No	No	Alive	[Not Available]	C54.3	1980-03-01	C54.3	YES	A0TC	[Not Available]	BS	NO	YES	TUMOR FREE	[Not Available]	[Not Available]	0	2004	[Not Available]	[Not Applicable]	Endometrioid endometrial adenocarcinoma	[Not Available]	Office Endometrial Biopsy	[Not Applicable]	147	68	2010-11-19
42424	PCAWG.cdb5fc10-a798-48e4-b2e5-8a562bf30f63.TopHat2.v1.bam	a587e62e-430e-4f1b-82b7-6fbe856fdaf1	23	UCEC-US	0.24	31	23cc70c4-b744-4fa0-a0de-b25c0fdf212f	#N/A	#N/A	a587e62e-430e-4f1b-82b7-6fbe856fdaf1	0	0	C54.1	38	NA	2717	e5af2f65-c081-4750-809b-45e55bff7a34	FALSE	TCGA-A5-A0GE	FEMALE	ASIAN	NOT HISPANIC OR LATINO	No	No	Alive	[Not Available]	C54.1	1980-03-01	C54.1	YES	A0GE	[Not Available]	A5	NO	YES	TUMOR FREE	[Not Available]	[Not Available]	0	2002	[Not Available]	[Not Applicable]	Endometrioid endometrial adenocarcinoma	[Not Available]	Office Endometrial Biopsy	[Not Applicable]	155	57	2010-09-10
42432	PCAWG.26d91acf-a12d-4970-a37c-75b09410ed55.TopHat2.v1.bam	ffaa98a0-2b69-46dc-aee5-c5c3f2abbc38	23	UCEC-US	0.242424	41	712ba532-fb1a-43fa-a356-b446b509ceb7	712ba532-fb1a-43fa-a356-b446b509ceb7.broad-mutect-v3.20160222.somatic.snv_mnv.vcf.gz	#N/A	ffaa98a0-2b69-46dc-aee5-c5c3f2abbc38	0	0	C54.9	65	NA	2003	f5e408c1-9ff9-404e-be5b-4035af17aedf	FALSE	TCGA-BS-A0TD	FEMALE	ASIAN	NOT HISPANIC OR LATINO	No	No	Alive	[Not Available]	C54.9	1980-03-01	C54.9	YES	A0TD	[Not Available]	BS	NO	YES	TUMOR FREE	[Not Available]	[Not Available]	0	2005	[Not Available]	[Not Applicable]	Endometrioid endometrial adenocarcinoma	[Not Available]	Tumor resection	[Not Applicable]	155	85	2010-11-19
42464	PCAWG.c718dfe0-be49-411e-a4d7-c7cc3f063177.TopHat2.v1.bam	66e305ca-8a16-44f0-b837-85e529b7ad55	23	UCEC-US	0.0888889	49	6e599fcc-d79a-4e0f-b451-c20768c989f9	#N/A	#N/A	66e305ca-8a16-44f0-b837-85e529b7ad55	0	0	C54.1	72	NA	169	39236c47-a27f-4e9f-ac95-535dd548cb78	FALSE	TCGA-BG-A18C	FEMALE	WHITE	NOT HISPANIC OR LATINO	No	No	Alive	[Not Available]	C54.1	1980-03-01	C54.1	YES	A18C	[Not Available]	BG	NO	YES	[Not Available]	[Not Available]	[Not Available]	0	2010	[Not Available]	[Not Applicable]	Endometrioid endometrial adenocarcinoma	[Not Available]	Dilation and curettage procedure	[Not Applicable]	163	96	2011-05-27
42536	PCAWG.88c30b9d-b302-4422-8df8-9c1a64d7181c.TopHat2.v1.bam	f8ac5fd2-11f2-4b3a-a3a6-ff1a6d8e1cae	23	UCEC-US	0.0625	17	ec31e921-0782-4f77-ac23-4190af1e61ee	#N/A	#N/A	f8ac5fd2-11f2-4b3a-a3a6-ff1a6d8e1cae	0	0	C54.1	73	NA	260	6d7dcac8-a885-4066-861b-3fb205999feb	FALSE	TCGA-EY-A1GW	FEMALE	WHITE	HISPANIC OR LATINO	No	No	Alive	[Not Available]	C54.1	1980-03-01	C54.1	YES	A1GW	[Not Available]	EY	YES	NO	WITH TUMOR	[Not Available]	[Not Available]	0	2010	[Not Available]	[Not Applicable]	Endometrioid endometrial adenocarcinoma	[Not Available]	Office Endometrial Biopsy	[Not Applicable]	149	81	2011-05-24
42544	PCAWG.ae1cb1f0-8341-45fe-95e0-0a1af80c869c.TopHat2.v1.bam	fba80122-d8b2-4d8d-a032-9767e8160f9f	23	UCEC-US	0.25	5	92126163-00c3-41f2-9ce6-7aad5f621407	92126163-00c3-41f2-9ce6-7aad5f621407.broad-mutect-v3.20160222.somatic.snv_mnv.vcf.gz	#N/A	fba80122-d8b2-4d8d-a032-9767e8160f9f	0	0	C54.1	61	NA	2207	757b46b1-2349-4f1e-8129-8c1fca702659	FALSE	TCGA-AX-A1CI	FEMALE	WHITE	NOT HISPANIC OR LATINO	No	No	Alive	[Not Available]	C54.1	1980-03-01	C54.1	YES	A1CI	[Not Available]	AX	NO	YES	TUMOR FREE	[Not Available]	[Not Available]	0	2004	[Not Available]	[Not Applicable]	Endometrioid endometrial adenocarcinoma	[Not Available]	Office Endometrial Biopsy	[Not Applicable]	164	74	2011-05-10
42673	PCAWG.500831f0-ab5f-4a7f-b2ce-02ffae25afc7.TopHat2.v1.bam	b045f24b-f822-4df9-9ffa-47308edcec8c	23	UCEC-US	0.171053	89	bcf858fd-cc3b-4fde-ab10-eb96216f4366	#N/A	#N/A	b045f24b-f822-4df9-9ffa-47308edcec8c	0	0	C54.1	69	NA	2545	207f05fc-e7d9-41c7-862f-ab736e436ae4	FALSE	TCGA-AP-A051	FEMALE	WHITE	[Not Available]	No	No	Alive	[Not Available]	C54.1	1980-03-01	C54.1	YES	A051	[Not Available]	AP	NO	YES	TUMOR FREE	[Not Available]	[Not Available]	0	2003	[Not Available]	[Not Applicable]	Endometrioid endometrial adenocarcinoma	[Not Available]	Office Endometrial Biopsy	[Not Applicable]	159	97	2010-09-23
42825	PCAWG.b7a94678-4f13-468e-ab4a-a702b8b05f67.TopHat2.v1.bam	dee43082-4aa7-4650-981c-a779e9fe7b55	23	UCEC-US	0.162791	50	accfc45b-eae0-4991-a488-e217cdb46655	#N/A	#N/A	dee43082-4aa7-4650-981c-a779e9fe7b55	0	0	C54.1	67	NA	2317	0e64c64c-dc7e-4c13-a032-1624eb107d92	FALSE	TCGA-B5-A11H	FEMALE	WHITE	[Not Available]	No	No	Alive	[Not Available]	C54.1	1980-03-01	C54.1	YES	A11H	[Not Available]	B5	NO	YES	TUMOR FREE	[Not Available]	[Not Available]	0	2004	[Not Available]	[Not Applicable]	Endometrioid endometrial adenocarcinoma	[Not Available]	Dilation and curettage procedure	[Not Applicable]	[Not Available]	101	2011-01-27
42881	PCAWG.cf4a7b25-42a8-4e95-a1af-f9736e7a87e5.TopHat2.v1.bam	bd4284a7-260d-48b3-9b48-a1c578c30d27	23	UCEC-US	0.148148	31	c75cc75a-7496-420f-b526-ea63c77e9839	#N/A	#N/A	bd4284a7-260d-48b3-9b48-a1c578c30d27	0	1	C54.1	59	669	NA	9e4a7f14-adfa-41df-ba92-26290c9f0739	FALSE	TCGA-AP-A052	FEMALE	BLACK OR AFRICAN AMERICAN	[Not Available]	No	No	Dead	[Not Available]	C54.1	1941-03-01	C54.1	YES	A052	[Not Available]	AP	NO	YES	WITH TUMOR	[Not Available]	[Not Available]	0	2004	[Not Available]	[Not Applicable]	Serous endometrial adenocarcinoma	[Not Available]	Dilation and curettage procedure	[Not Applicable]	165	126	2010-09-23
42937	PCAWG.4a03e408-ebdc-404e-acfd-08a3d1b1b62e.TopHat2.v1.bam	5c22c8d6-5805-455c-8e1c-e6b8006738e4	23	UCEC-US	0.123077	73	105a51c4-cc7e-4d0f-9cf8-e4d64a31d14d	105a51c4-cc7e-4d0f-9cf8-e4d64a31d14d.broad-mutect-v3.20160222.somatic.snv_mnv.vcf.gz	#N/A	5c22c8d6-5805-455c-8e1c-e6b8006738e4	0	0	C54.1	74	NA	429	96e29496-231a-4c63-8777-cfe0ba5ee5b5	FALSE	TCGA-D1-A17K	FEMALE	WHITE	NOT HISPANIC OR LATINO	No	No	Alive	[Not Available]	C54.1	1980-03-01	C54.1	YES	A17K	[Not Available]	D1	NO	YES	TUMOR FREE	[Not Available]	[Not Available]	0	2009	[Not Available]	[Not Applicable]	Endometrioid endometrial adenocarcinoma	[Not Available]	Dilation and curettage procedure	[Not Applicable]	161	97	2011-04-14
43074	PCAWG.aae1d6e5-d41d-4ce3-9def-35c37601cf61.TopHat2.v1.bam	16e69011-c295-479f-b521-86e66fba498d	23	UCEC-US	0.0526316	20	65f9a820-f026-4a10-8bb7-1fbc3b38321e	#N/A	#N/A	16e69011-c295-479f-b521-86e66fba498d	0	1	C54.1	74	834	NA	c4880d7d-3c9f-48db-940b-45d20ad8a336	FALSE	TCGA-D1-A16G	FEMALE	WHITE	NOT HISPANIC OR LATINO	No	No	Dead	[Not Available]	C54.1	1941-03-01	C54.1	YES	A16G	[Not Available]	D1	NO	YES	WITH TUMOR	[Not Available]	[Not Available]	0	2008	[Not Available]	[Not Applicable]	Serous endometrial adenocarcinoma	[Not Available]	Office Endometrial Biopsy	[Not Applicable]	173	75	2011-04-13
43162	PCAWG.dc6cfa31-4b89-4a16-b1a0-8600f7b1a79f.TopHat2.v1.bam	c10b2885-70ea-4d32-bc48-8b85530df702	23	UCEC-US	0.037037	28	0c39c03a-ec84-42c6-be69-8e98bc7a9f5a	0c39c03a-ec84-42c6-be69-8e98bc7a9f5a.broad-mutect-v3.20160222.somatic.snv_mnv.vcf.gz	#N/A	c10b2885-70ea-4d32-bc48-8b85530df702	0	0	C54.1	71	NA	284	900ef528-dc02-476c-9c09-eec3d7364435	FALSE	TCGA-EY-A1GS	FEMALE	BLACK OR AFRICAN AMERICAN	NOT HISPANIC OR LATINO	No	No	Alive	[Not Available]	C54.1	1941-03-01	C54.1	YES	A1GS	[Not Available]	EY	YES	NO	WITH TUMOR	[Not Available]	[Not Available]	0	2010	[Not Available]	[Not Applicable]	Serous endometrial adenocarcinoma	[Not Available]	Tumor resection	[Not Applicable]	161	62	2011-05-19
43210	PCAWG.7615cef8-9f41-49ac-8a67-e3ddd0fef72d.TopHat2.v1.bam	94817e78-78f5-4556-9394-610df65605e2	23	UCEC-US	0.571429	11	b38d0777-4901-48b8-9cdc-33b7f13a424f	b38d0777-4901-48b8-9cdc-33b7f13a424f.broad-mutect-v3.20160222.somatic.snv_mnv.vcf.gz	#N/A	94817e78-78f5-4556-9394-610df65605e2	0	0	C54.1	44	NA	1447	a9e23f6e-7582-4982-8b34-0b73f9a8fd81	FALSE	TCGA-A5-A0GJ	FEMALE	WHITE	NOT HISPANIC OR LATINO	No	No	Alive	[Not Available]	C54.1	1980-03-01	C54.1	YES	A0GJ	[Not Available]	A5	NO	YES	TUMOR FREE	[Not Available]	[Not Available]	0	2005	[Not Available]	[Not Applicable]	Endometrioid endometrial adenocarcinoma	[Not Available]	Office Endometrial Biopsy	[Not Applicable]	163	115	2010-12-17
43314	PCAWG.ee5ed9f0-8240-4b0b-b922-4dcef0a829bc.TopHat2.v1.bam	79ecc142-8f6e-4260-a7ce-c8e2a6212c35	23	UCEC-US	0.2	24	d12cfd8b-682d-41df-acf8-ee7f68a6241c	d12cfd8b-682d-41df-acf8-ee7f68a6241c.broad-mutect-v3.20160222.somatic.snv_mnv.vcf.gz	#N/A	79ecc142-8f6e-4260-a7ce-c8e2a6212c35	0	0	C54.1	62	NA	700	14476d8b-058b-4ff6-ad10-e490cb169652	FALSE	TCGA-B5-A0K3	FEMALE	BLACK OR AFRICAN AMERICAN	[Not Available]	No	No	Alive	[Not Available]	C54.1	1980-03-01	C54.1	YES	A0K3	[Not Available]	B5	NO	YES	WITH TUMOR	[Not Available]	[Not Available]	0	2009	[Not Available]	[Not Applicable]	Endometrioid endometrial adenocarcinoma	[Not Available]	Office Endometrial Biopsy	[Not Applicable]	164	88	2011-01-05
43338	PCAWG.1828ef15-79e4-47d3-8e8e-f777ede8c278.TopHat2.v1.bam	bad34c92-1e64-4187-a0b4-061105fd13ba	23	UCEC-US	0.162791	50	00db4dc2-3ec7-4ff9-9233-d69c8c8a607f	00db4dc2-3ec7-4ff9-9233-d69c8c8a607f.broad-mutect-v3.20160222.somatic.snv_mnv.vcf.gz	#N/A	bad34c92-1e64-4187-a0b4-061105fd13ba	0	0	C54.1	77	NA	412	ef82690a-a64e-403a-8141-25e92936bd8c	FALSE	TCGA-AX-A1C8	FEMALE	WHITE	NOT HISPANIC OR LATINO	No	No	Alive	[Not Available]	C54.1	1941-03-01	C54.1	YES	A1C8	[Not Available]	AX	NO	YES	[Not Available]	[Not Available]	[Not Available]	0	2009	[Not Available]	[Not Applicable]	Serous endometrial adenocarcinoma	[Not Available]	Office Endometrial Biopsy	[Not Applicable]	156	66	2011-05-11
43378	PCAWG.41effb80-4dc0-4ef1-9926-42ee73b14c92.TopHat2.v1.bam	af37d8f0-fea0-47f6-be0a-2fb55a5da5c4	23	UCEC-US	0.140351	65	b77084ab-8148-49e0-b3f9-90f7d9ea1862	b77084ab-8148-49e0-b3f9-90f7d9ea1862.broad-mutect-v3.20160222.somatic.snv_mnv.vcf.gz	#N/A	af37d8f0-fea0-47f6-be0a-2fb55a5da5c4	0	0	C54.1	90	NA	18	90273e0a-33a3-48d8-9219-880f7a90fdec	FALSE	TCGA-AP-A053	FEMALE	WHITE	NOT HISPANIC OR LATINO	Yes	No	Alive	[Not Available]	C54.1	1980-03-01	C54.1	YES	A053	[Not Available]	AP	NO	YES	TUMOR FREE	[Not Available]	[Not Available]	0	2004	[Not Available]	[Not Applicable]	Endometrioid endometrial adenocarcinoma	[Not Available]	Office Endometrial Biopsy	[Not Applicable]	156	48	2011-02-01
43418	PCAWG.22063ad1-ba0d-4fb9-a5da-9b9d0e938a96.TopHat2.v1.bam	dcff8659-ecca-4798-80a3-dd6e7642ba2b	23	UCEC-US	0.125	18	638e80c7-9a6e-4a32-a621-fc4168e72343	#N/A	#N/A	dcff8659-ecca-4798-80a3-dd6e7642ba2b	0	0	C54.1	57	NA	2986	d73d4c8a-d7f4-49ab-815a-381036d209bb	FALSE	TCGA-AP-A0LE	FEMALE	WHITE	[Not Available]	No	No	Alive	[Not Available]	C54.1	1980-03-01	C54.1	YES	A0LE	[Not Available]	AP	NO	YES	TUMOR FREE	[Not Available]	[Not Available]	0	2002	[Not Available]	[Not Applicable]	Endometrioid endometrial adenocarcinoma	[Not Available]	Office Endometrial Biopsy	[Not Applicable]	160	75	2010-09-23
43506	PCAWG.f769d54e-8963-410b-b7da-09ebd42a3329.TopHat2.v1.bam	09066fbf-6a1d-46c9-a4c5-c53340c3d1ba	23	UCEC-US	0.131579	43	af96db5a-684f-41d1-a910-5a5193393d9c	#N/A	#N/A	09066fbf-6a1d-46c9-a4c5-c53340c3d1ba	0	1	C54.9	35	146	NA	732f8833-a92b-4e1a-9bd3-bf00cf8309d6	FALSE	TCGA-BS-A0TE	FEMALE	ASIAN	NOT HISPANIC OR LATINO	No	No	Dead	[Not Available]	C54.9	1980-03-01	C54.9	YES	A0TE	[Not Available]	BS	NO	YES	WITH TUMOR	[Not Available]	[Not Available]	0	2005	[Not Available]	[Not Applicable]	Endometrioid endometrial adenocarcinoma	[Not Available]	Other method, specify:	biopsy of cervical tissue	168	91	2010-11-19
43514	PCAWG.42c020aa-93fc-433f-bcae-9b0eeca7d49f.TopHat2.v1.bam	d2aa7d70-a25f-4a9e-9d52-37e372461824	23	UCEC-US	0.666667	10	42de1441-6f3c-4b4d-b8b8-ad91e4b1dbe2	#N/A	#N/A	d2aa7d70-a25f-4a9e-9d52-37e372461824	0	0	C54.1	71	NA	3077	8a58a5ec-7f09-4fd2-bc68-e4bf4d143d1b	FALSE	TCGA-B5-A11G	FEMALE	BLACK OR AFRICAN AMERICAN	[Not Available]	No	No	Alive	[Not Available]	C54.1	1980-03-01	C54.1	YES	A11G	[Not Available]	B5	NO	YES	TUMOR FREE	[Not Available]	[Not Available]	0	2001	[Not Available]	[Not Applicable]	Endometrioid endometrial adenocarcinoma	[Not Available]	Office Endometrial Biopsy	[Not Applicable]	160	77	2011-01-27
4359	PCAWG.de399eb3-5479-46e2-8e9d-cc870c4d9abd.TopHat2.v1.bam	5ed024e8-d05e-4c65-9441-eda9930ccc82	8	BRCA-US	0.0851064	102	36d1a85e-a09b-4537-86e0-eaf1eb03aed8	#N/A	#N/A	5ed024e8-d05e-4c65-9441-eda9930ccc82	0	0	C50.9	50	NA	210	109a5f22-9c17-4ccc-ad0f-6f9c5e049d45	FALSE	TCGA-A7-A26G	FEMALE	BLACK OR AFRICAN AMERICAN	NOT HISPANIC OR LATINO	No	No	Alive	[Not Available]	C50.9	1975-03-01	C50.9	YES	A26G	[Not Available]	A7	YES	NO	[Not Available]	[Not Available]	[Not Available]	0	2010	[Not Available]	[Not Applicable]	NA	[Not Available]	Core needle biopsy	[Not Applicable]	NA	NA	2011-08-10
43610	PCAWG.775a7e2f-791b-4d8f-9af6-a9018b78b2a6.TopHat2.v1.bam	748e38b1-2ead-4a0a-8881-d640617b856b	23	UCEC-US	0.25	5	460f7427-ebcf-404b-9e9e-e0278d0bca95	460f7427-ebcf-404b-9e9e-e0278d0bca95.broad-mutect-v3.20160222.somatic.snv_mnv.vcf.gz	#N/A	748e38b1-2ead-4a0a-8881-d640617b856b	0	0	C54.1	82	NA	2859	24f79177-daa3-4f70-8be0-815393ccac99	FALSE	TCGA-AP-A0LF	FEMALE	WHITE	NOT HISPANIC OR LATINO	Yes	No	Alive	[Not Available]	C54.1	1980-03-01	C54.1	YES	A0LF	[Not Available]	AP	NO	YES	WITH TUMOR	[Not Available]	[Not Available]	0	2002	[Not Available]	[Not Applicable]	Endometrioid endometrial adenocarcinoma	[Not Available]	Office Endometrial Biopsy	[Not Applicable]	161	72	2011-02-01
43658	PCAWG.09209cb3-2a37-4be8-a18b-e187ddf2b000.TopHat2.v1.bam	e1e8dc66-467c-48a5-be56-3db4f665b9f1	23	UCEC-US	0.125	9	dec775c5-7d9a-4dc5-b399-dc4b7ba49d73	#N/A	#N/A	e1e8dc66-467c-48a5-be56-3db4f665b9f1	0	0	C54.1	67	NA	2602	97fdc2c1-bb82-42ee-867a-58f687882e96	FALSE	TCGA-AP-A0LI	FEMALE	BLACK OR AFRICAN AMERICAN	[Not Available]	No	No	Alive	[Not Available]	C54.1	1941-03-01	C54.1	YES	A0LI	[Not Available]	AP	NO	YES	TUMOR FREE	[Not Available]	[Not Available]	0	2003	[Not Available]	[Not Applicable]	Serous endometrial adenocarcinoma	[Not Available]	Other method, specify:	Cervical biopsy	161	86	2010-09-23
43739	PCAWG.8537c37f-39b7-4c1a-8cb7-a3cd6817b55b.TopHat2.v1.bam	5ffa2ec6-2d94-4b09-8fb9-3591cf38fa4f	23	UCEC-US	0.347826	31	82be6087-a491-42d4-9b48-6a10d1bace18	#N/A	#N/A	5ffa2ec6-2d94-4b09-8fb9-3591cf38fa4f	0	0	C54.1	59	NA	1749	c8d732f6-ef31-4f8b-896d-b267d3270d0e	FALSE	TCGA-BS-A0U9	FEMALE	NATIVE HAWAIIAN OR OTHER PACIFIC ISLANDER	NOT HISPANIC OR LATINO	No	No	Alive	[Not Available]	C54.1	1980-03-01	C54.1	YES	A0U9	[Not Available]	BS	NO	YES	TUMOR FREE	[Not Available]	[Not Available]	0	2006	[Not Available]	[Not Applicable]	Endometrioid endometrial adenocarcinoma	[Not Available]	Cytology (e.g. Peritoneal or pleural fluid)	[Not Applicable]	170	99	2011-03-28
43763	PCAWG.f483b460-8be0-4e61-bfe2-afc041089da1.TopHat2.v1.bam	71fed998-8fac-4e6b-b38a-22c83e05e958	23	UCEC-US	0.2	66	577d5c9e-fbda-41d5-b0b3-cdb733453ea5	#N/A	#N/A	71fed998-8fac-4e6b-b38a-22c83e05e958	0	1	C54.1	67	543	NA	4446f3e6-20a3-4390-8997-a92158a0b264	FALSE	TCGA-A5-A0GA	FEMALE	WHITE	NOT HISPANIC OR LATINO	No	No	Dead	[Not Available]	C54.1	1980-03-01	C54.1	YES	A0GA	[Not Available]	A5	NO	YES	WITH TUMOR	[Not Available]	[Not Available]	0	2006	[Not Available]	[Not Applicable]	Endometrioid endometrial adenocarcinoma	[Not Available]	Dilation and curettage procedure	[Not Applicable]	170	90	2010-09-13
43811	PCAWG.77759ac1-2574-472f-93fd-cdddb0ec6a00.TopHat2.v1.bam	e56491af-718f-4ca1-b3cd-0e5b3154697b	23	UCEC-US	0.106061	73	fd504153-3cf6-44b9-99d5-21961ebac188	fd504153-3cf6-44b9-99d5-21961ebac188.broad-mutect-v3.20160222.somatic.snv_mnv.vcf.gz	#N/A	e56491af-718f-4ca1-b3cd-0e5b3154697b	0	0	C54.1	74	NA	312	50c4dea3-1665-41e6-96cc-79ab30f6b2d1	FALSE	TCGA-D1-A1NU	FEMALE	WHITE	NOT HISPANIC OR LATINO	No	No	Alive	[Not Available]	C54.1	1941-03-01	C54.1	YES	A1NU	[Not Available]	D1	NO	YES	TUMOR FREE	[Not Available]	[Not Available]	0	2010	[Not Available]	[Not Applicable]	Serous endometrial adenocarcinoma	[Not Available]	Dilation and curettage procedure	[Not Applicable]	151	93	2011-10-11
43859	PCAWG.b40097e1-9713-4466-a09f-1a2b5e7962d2.TopHat2.v1.bam	5d2f1a0f-a01b-48c2-b749-1ca710aa2bb4	23	UCEC-US	0.0681818	47	493e7008-551c-4c0e-b567-a0f31868629e	493e7008-551c-4c0e-b567-a0f31868629e.broad-mutect-v3.20160222.somatic.snv_mnv.vcf.gz	#N/A	5d2f1a0f-a01b-48c2-b749-1ca710aa2bb4	0	1	C54.1	62	361	NA	3e46409e-2686-46e3-a367-fa11a682fff1	FALSE	TCGA-B5-A1MY	FEMALE	BLACK OR AFRICAN AMERICAN	[Not Available]	No	No	Dead	[Not Available]	C54.1	1941-03-01	C54.1	YES	A1MY	[Not Available]	B5	NO	YES	WITH TUMOR	[Not Available]	[Not Available]	0	2010	[Not Available]	[Not Applicable]	Serous endometrial adenocarcinoma	[Not Available]	Office Endometrial Biopsy	[Not Applicable]	146	67	2012-02-17
44086	PCAWG.1562f565-a000-437c-a9c8-f058639023b4.TopHat2.v1.bam	490eabca-4575-4bd6-9604-6b6e23d069ce	11	COAD-US	0.102767	279	8a929c55-35a6-4645-bb70-4b85d281b139	#N/A	#N/A	490eabca-4575-4bd6-9604-6b6e23d069ce	0	0	C18.5	68	NA	125	fbc8ae45-65af-472f-9fbf-d69606edab9d	FALSE	NA	NA	NA	NA	NA	NA	NA	NA	NA	NA	NA	NA	NA	NA	NA	NA	NA	NA	NA	NA	NA	NA	NA	NA	NA	NA	NA	NA	NA	NA	NA
44087	PCAWG.d59606de-39e0-4117-88ee-049d5c6b012e.TopHat2.v1.bam	857a5889-19e7-4208-8362-f1377c408037	11	COAD-US	0.0307692	67	05486349-24a4-4931-bf5f-c9fefe369af2	05486349-24a4-4931-bf5f-c9fefe369af2.broad-mutect-v3.20160222.somatic.snv_mnv.vcf.gz	#N/A	857a5889-19e7-4208-8362-f1377c408037	1	1	C18.7	56	1881	NA	5bda8f45-5cb8-49de-8ca1-c08fe462f4e9	FALSE	NA	NA	NA	NA	NA	NA	NA	NA	NA	NA	NA	NA	NA	NA	NA	NA	NA	NA	NA	NA	NA	NA	NA	NA	NA	NA	NA	NA	NA	NA	NA
44088	PCAWG.b3e63ab6-760c-4e1b-9f14-71b31e73530c.TopHat2.v1.bam	c83d38fc-e011-4f75-a100-96513611f3e9	11	COAD-US	0.164286	163	e3ef5cad-4d6e-4f04-babb-a908ee02644b	e3ef5cad-4d6e-4f04-babb-a908ee02644b.broad-mutect-v3.20160222.somatic.snv_mnv.vcf.gz	#N/A	c83d38fc-e011-4f75-a100-96513611f3e9	0	0	C18.7	64	NA	821	fecf92e0-77f6-4b51-825b-d4c7b40c9793	FALSE	NA	NA	NA	NA	NA	NA	NA	NA	NA	NA	NA	NA	NA	NA	NA	NA	NA	NA	NA	NA	NA	NA	NA	NA	NA	NA	NA	NA	NA	NA	NA
44089	PCAWG.9fe898c6-e926-4ffe-8b87-2c14d8d57fb3.TopHat2.v1.bam	e8ec26bd-c88d-42b9-ac8a-ab121b8140f8	11	COAD-US	0.157025	140	d0a0d845-32e2-4590-b909-29bd27b92900	#N/A	#N/A	e8ec26bd-c88d-42b9-ac8a-ab121b8140f8	1	0	C18.2	51	NA	13	bf7f96cd-c1dc-48ed-ac69-36335f5809ab	FALSE	NA	NA	NA	NA	NA	NA	NA	NA	NA	NA	NA	NA	NA	NA	NA	NA	NA	NA	NA	NA	NA	NA	NA	NA	NA	NA	NA	NA	NA	NA	NA
44090	PCAWG.8ebd29b8-06ae-451a-a5e3-6a764c9e55f4.TopHat2.v1.bam	dd7a53ee-cb08-40c4-9935-51d1ca17e9e8	11	COAD-US	0.168317	118	63bc376e-5a3d-44fd-8d77-686dfc41e458	#N/A	#N/A	dd7a53ee-cb08-40c4-9935-51d1ca17e9e8	0	1	C18.4	34	494	NA	29940604-7def-4b5f-aefd-b983e0ad6470	FALSE	NA	NA	NA	NA	NA	NA	NA	NA	NA	NA	NA	NA	NA	NA	NA	NA	NA	NA	NA	NA	NA	NA	NA	NA	NA	NA	NA	NA	NA	NA	NA
44091	PCAWG.68a0aeca-6541-40cb-8777-159658573e65.TopHat2.v1.bam	d8e9ea52-ff28-4626-baa3-71350fd53ddf	11	COAD-US	0.140127	179	080ecc31-756a-4a1b-a51e-d632ac8219f7	080ecc31-756a-4a1b-a51e-d632ac8219f7.broad-mutect-v3.20160222.somatic.snv_mnv.vcf.gz	#N/A	d8e9ea52-ff28-4626-baa3-71350fd53ddf	0	0	C18.3	74	NA	158	8b4224c5-ff27-444c-b056-0c8109fe2a83	FALSE	NA	NA	NA	NA	NA	NA	NA	NA	NA	NA	NA	NA	NA	NA	NA	NA	NA	NA	NA	NA	NA	NA	NA	NA	NA	NA	NA	NA	NA	NA	NA
44092	PCAWG.76775244-8b7e-4ad8-b02a-831d24df2928.TopHat2.v1.bam	790266bc-c252-43f4-85d1-1b06ee529cf8	11	COAD-US	0.13253	94	492b4e58-12e2-47b2-bd47-28f8607072fa	492b4e58-12e2-47b2-bd47-28f8607072fa.broad-mutect-v3.20160222.somatic.snv_mnv.vcf.gz	#N/A	790266bc-c252-43f4-85d1-1b06ee529cf8	0	1	C18.6	55	758	NA	98a16a43-90c0-4958-8445-6d1aae78da5c	FALSE	NA	NA	NA	NA	NA	NA	NA	NA	NA	NA	NA	NA	NA	NA	NA	NA	NA	NA	NA	NA	NA	NA	NA	NA	NA	NA	NA	NA	NA	NA	NA
44093	PCAWG.2d1855be-6a4f-423e-94c3-6135813296b9.TopHat2.v1.bam	300fff5a-0f61-402d-b845-3938ba7b1294	11	COAD-US	0.10989	101	10ad692b-4c3d-42de-9b5e-4968441388b3	10ad692b-4c3d-42de-9b5e-4968441388b3.broad-mutect-v3.20160222.somatic.snv_mnv.vcf.gz	#N/A	300fff5a-0f61-402d-b845-3938ba7b1294	0	0	C18.7	61	NA	526	6a2bbb1e-b023-464c-a55c-801fe6e5c0fc	FALSE	NA	NA	NA	NA	NA	NA	NA	NA	NA	NA	NA	NA	NA	NA	NA	NA	NA	NA	NA	NA	NA	NA	NA	NA	NA	NA	NA	NA	NA	NA	NA
44094	PCAWG.88c66027-f9bb-43f3-af2a-37acff4c3c03.TopHat2.v1.bam	d3b7ada6-5395-4212-a921-8e97c92b605d	11	COAD-US	0.107527	103	55345803-83d4-4fdb-b0ee-328753801da1	55345803-83d4-4fdb-b0ee-328753801da1.broad-mutect-v3.20160222.somatic.snv_mnv.vcf.gz	#N/A	d3b7ada6-5395-4212-a921-8e97c92b605d	1	0	C18.0	69	NA	154	06281b54-0a44-4ef9-a011-36a83709d007	FALSE	NA	NA	NA	NA	NA	NA	NA	NA	NA	NA	NA	NA	NA	NA	NA	NA	NA	NA	NA	NA	NA	NA	NA	NA	NA	NA	NA	NA	NA	NA	NA
44095	PCAWG.ef3dceba-8b56-470a-8a08-d82b4da7d5d6.TopHat2.v1.bam	74a0264d-1d31-430d-9a88-e7334c8aa96c	11	COAD-US	0.173333	88	d3d65db3-36f9-41c7-8e5e-1683ce94dfcb	d3d65db3-36f9-41c7-8e5e-1683ce94dfcb.broad-mutect-v3.20160222.somatic.snv_mnv.vcf.gz	#N/A	74a0264d-1d31-430d-9a88-e7334c8aa96c	1	0	C18.7	57	NA	1595	46ca8a58-4a19-45de-91e0-18ce215688ad	FALSE	NA	NA	NA	NA	NA	NA	NA	NA	NA	NA	NA	NA	NA	NA	NA	NA	NA	NA	NA	NA	NA	NA	NA	NA	NA	NA	NA	NA	NA	NA	NA
44096	PCAWG.25f74f74-9df1-4f9f-be0d-b2f32077c08b.TopHat2.v1.bam	84959e50-17f5-4f2b-8e0c-5ebb139d2c3a	11	COAD-US	0.0434783	96	31e63f89-a6a9-40fb-823d-f41587bd73d8	31e63f89-a6a9-40fb-823d-f41587bd73d8.broad-mutect-v3.20160222.somatic.snv_mnv.vcf.gz	#N/A	84959e50-17f5-4f2b-8e0c-5ebb139d2c3a	1	0	C18.0	61	NA	449	9c4a0210-686a-4435-b00c-5b09a2b7eaba	FALSE	NA	NA	NA	NA	NA	NA	NA	NA	NA	NA	NA	NA	NA	NA	NA	NA	NA	NA	NA	NA	NA	NA	NA	NA	NA	NA	NA	NA	NA	NA	NA
44097	PCAWG.0e53a110-3039-4099-861a-0ed98a92835b.TopHat2.v1.bam	cb664eef-be6f-44ef-aa90-6f6da0e6440a	1	BLCA-US	0.133621	263	#N/A	#N/A	cb664eef-be6f-44ef-aa90-6f6da0e6440a	#N/A	1	0	C67.2	76	NA	33	5a0784cf-6b61-4e75-80cf-101604512c2e	FALSE	NA	NA	NA	NA	NA	NA	NA	NA	NA	NA	NA	NA	NA	NA	NA	NA	NA	NA	NA	NA	NA	NA	NA	NA	NA	NA	NA	NA	NA	NA	NA
44103	PCAWG.079d974a-6a6d-4933-87a1-13e11e37320d.TopHat2.v1.bam	53886143-c1c6-40e9-88e6-e4e5e0271fc8	8	BRCA-US	0.0307692	134	c67409b2-ac25-42a0-8543-4636ef132fe4	#N/A	#N/A	53886143-c1c6-40e9-88e6-e4e5e0271fc8	0	0	C50.9	49	NA	1168	7def63ad-c8ac-483e-aa9a-1f4244f18a66	FALSE	NA	NA	NA	NA	NA	NA	NA	NA	NA	NA	NA	NA	NA	NA	NA	NA	NA	NA	NA	NA	NA	NA	NA	NA	NA	NA	NA	NA	NA	NA	NA
44111	PCAWG.981ef671-f809-4a0f-9835-fd982eec007e.TopHat2.v1.bam	65cac997-4d39-4501-85ec-4fcb328a8eb5	8	BRCA-US	0.183333	142	b27d75ba-5989-4200-bfe9-f1b7d7cf8008	b27d75ba-5989-4200-bfe9-f1b7d7cf8008.broad-mutect-v3.20160222.somatic.snv_mnv.vcf.gz	#N/A	65cac997-4d39-4501-85ec-4fcb328a8eb5	0	0	C50.9	49	NA	1717	967a6f94-5bf6-4d81-9e84-fdd653eb51ac	FALSE	NA	NA	NA	NA	NA	NA	NA	NA	NA	NA	NA	NA	NA	NA	NA	NA	NA	NA	NA	NA	NA	NA	NA	NA	NA	NA	NA	NA	NA	NA	NA
44273	PCAWG.d8c8ac7a-c116-4d3b-955a-476d9c73673d.TopHat2.v1.bam	174850b4-5ec2-462b-a890-89bd1716b3c2	8	BRCA-US	0.157258	287	d8fbb398-d1da-4444-984a-22c8523625da	#N/A	#N/A	174850b4-5ec2-462b-a890-89bd1716b3c2	0	0	C50.9	57	NA	859	bdf7eec9-cb45-45b9-9d49-c69d1cad22bb	FALSE	NA	NA	NA	NA	NA	NA	NA	NA	NA	NA	NA	NA	NA	NA	NA	NA	NA	NA	NA	NA	NA	NA	NA	NA	NA	NA	NA	NA	NA	NA	NA
44285	PCAWG.fea6fa88-4ebb-4971-b614-8c1e2eaa24ae.TopHat2.v1.bam	14c65927-b9dd-4ef6-9917-db7bc431ff2f	16	CESC-US	0.06	212	945e6808-2887-4f32-ac32-8f9e00353bf6	945e6808-2887-4f32-ac32-8f9e00353bf6.broad-mutect-v3.20160222.somatic.snv_mnv.vcf.gz	#N/A	14c65927-b9dd-4ef6-9917-db7bc431ff2f	0	1	C53.9	21	348	NA	35edb297-c518-41dd-bfc7-79ec58a97e96	FALSE	TCGA-C5-A0TN	FEMALE	BLACK OR AFRICAN AMERICAN	NOT HISPANIC OR LATINO	No	No	Dead	[Not Available]	C53.9	1971-03-01	C53.9	YES	A0TN	[Not Available]	C5	NO	YES	WITH TUMOR	[Not Available]	[Not Available]	0	1997	[Not Available]	[Not Applicable]	Cervical Squamous Cell Carcinoma	[Not Available]	Other method, specify:	surgery	[Not Available]	55	2011-08-23
44462	PCAWG.07b53428-01cd-48f8-aee2-8dc47e84ccee.TopHat2.v1.bam	1db41963-a520-47f0-828c-ed5c626507b1	20	KIRP-US	0.12766	159	ad9455e9-7147-489e-9b1f-3540c457c260	ad9455e9-7147-489e-9b1f-3540c457c260.broad-mutect-v3.20160222.somatic.snv_mnv.vcf.gz	#N/A	1db41963-a520-47f0-828c-ed5c626507b1	0	0	C64.1	60	NA	62	683cc97a-aef5-402f-a5d4-b8da08921ab5	FALSE	NA	NA	NA	NA	NA	NA	NA	NA	NA	NA	NA	NA	NA	NA	NA	NA	NA	NA	NA	NA	NA	NA	NA	NA	NA	NA	NA	NA	NA	NA	NA
44465	PCAWG.505df79e-d32c-4871-86fb-02b7a827732f.TopHat2.v1.bam	8b3c068d-5090-4030-8e7e-39da005dee79	20	KIRP-US	0.0727273	118	483bb781-0179-42e1-bf9c-487b240769b8	#N/A	#N/A	8b3c068d-5090-4030-8e7e-39da005dee79	0	0	C64.1	71	NA	0	326bea10-678a-4ce7-9bfa-59b41239b58c	FALSE	NA	NA	NA	NA	NA	NA	NA	NA	NA	NA	NA	NA	NA	NA	NA	NA	NA	NA	NA	NA	NA	NA	NA	NA	NA	NA	NA	NA	NA	NA	NA
44469	PCAWG.4a863729-23fd-4d2f-9ff5-e28b43c67de9.TopHat2.v1.bam	925ae8ff-3200-4564-be76-94db0984b027	20	KIRP-US	0.0842105	103	5ecc88f7-8391-4168-af11-07a6bf9b3652	#N/A	#N/A	925ae8ff-3200-4564-be76-94db0984b027	1	0	C64.1	84	NA	1	cc16b382-4c22-4a11-a2dc-ff5c9b7dc5a2	FALSE	NA	NA	NA	NA	NA	NA	NA	NA	NA	NA	NA	NA	NA	NA	NA	NA	NA	NA	NA	NA	NA	NA	NA	NA	NA	NA	NA	NA	NA	NA	NA
44478	PCAWG.ef012f9b-1026-4419-88f4-8a2e55512cf9.TopHat2.v1.bam	0c151271-2cf9-43f4-9e9b-fe927de43131	20	KIRP-US	0.0941176	93	e1217ebe-1826-41a9-b6c4-702100a66f5e	e1217ebe-1826-41a9-b6c4-702100a66f5e.broad-mutect-v3.20160222.somatic.snv_mnv.vcf.gz	#N/A	0c151271-2cf9-43f4-9e9b-fe927de43131	0	0	C64.1	49	NA	430	3beac3f6-3ef6-48f1-8551-75bc995916fe	FALSE	NA	NA	NA	NA	NA	NA	NA	NA	NA	NA	NA	NA	NA	NA	NA	NA	NA	NA	NA	NA	NA	NA	NA	NA	NA	NA	NA	NA	NA	NA	NA
44485	PCAWG.7f2ac906-afe8-4106-bc6a-528e50aea7ee.TopHat2.v1.bam	98a639c2-d615-4dc1-98f0-298752b69b09	20	KIRP-US	0.164384	85	33b7e799-ad10-498f-9948-8ce433311539	33b7e799-ad10-498f-9948-8ce433311539.broad-mutect-v3.20160222.somatic.snv_mnv.vcf.gz	#N/A	98a639c2-d615-4dc1-98f0-298752b69b09	1	0	C64.1	62	NA	408	efab0ed8-a89e-4bd8-8c4c-24d00d84e979	FALSE	NA	NA	NA	NA	NA	NA	NA	NA	NA	NA	NA	NA	NA	NA	NA	NA	NA	NA	NA	NA	NA	NA	NA	NA	NA	NA	NA	NA	NA	NA	NA
4449	PCAWG.1b2113a6-d237-4316-9705-1c7edf76b0f4.TopHat2.v1.bam	a8015490-9740-45c9-8bd2-eb6d1beefc2e	8	BRCA-US	0.174603	74	8691c87f-2468-44bb-a670-3dccd6da33c6	#N/A	#N/A	a8015490-9740-45c9-8bd2-eb6d1beefc2e	0	0	C50.9	56	NA	588	e0e67995-7580-4bff-82bf-afde438077c9	FALSE	TCGA-E2-A152	FEMALE	WHITE	NOT HISPANIC OR LATINO	No	No	Alive	[Not Available]	C50.9	2000-03-01	C50.9	YES	A152	[Not Available]	E2	NO	YES	WITH TUMOR	[Not Available]	[Not Available]	0	2009	[Not Available]	[Not Applicable]	NA	[Not Available]	Tumor resection	[Not Applicable]	NA	NA	2011-04-06
44496	PCAWG.91add231-aab4-474c-89d6-7047ba3682a5.TopHat2.v1.bam	b809c2f2-185c-496a-a1d4-589294443a1d	20	KIRP-US	0	27	88e35d25-d98d-4576-8ebe-1cd74010ecd8	#N/A	#N/A	b809c2f2-185c-496a-a1d4-589294443a1d	1	0	C64.1	70	NA	64	d378074e-fee5-4c57-9a18-155d762dc17c	FALSE	NA	NA	NA	NA	NA	NA	NA	NA	NA	NA	NA	NA	NA	NA	NA	NA	NA	NA	NA	NA	NA	NA	NA	NA	NA	NA	NA	NA	NA	NA	NA
44515	PCAWG.ddb1ea28-a0b4-4c09-aa0c-41d34d042329.TopHat2.v1.bam	36b46540-472f-4a4d-a801-b8b6ae660dc9	20	KIRP-US	0.07	107	c14407ad-670e-4d1e-9417-2b76f4810fff	c14407ad-670e-4d1e-9417-2b76f4810fff.broad-mutect-v3.20160222.somatic.snv_mnv.vcf.gz	#N/A	36b46540-472f-4a4d-a801-b8b6ae660dc9	1	0	C64.1	58	NA	2072	757dde46-10c9-4108-ac77-24ae5b1229f8	FALSE	NA	NA	NA	NA	NA	NA	NA	NA	NA	NA	NA	NA	NA	NA	NA	NA	NA	NA	NA	NA	NA	NA	NA	NA	NA	NA	NA	NA	NA	NA	NA
44517	PCAWG.120a244c-39cf-4e04-ab6a-2d2f719a8e96.TopHat2.v1.bam	d80f601b-1064-4ff0-9c51-7f6afb22d1f5	20	KIRP-US	0.0884956	123	2deb8f9a-9e0a-46d1-bcb5-902db3b5c8ac	2deb8f9a-9e0a-46d1-bcb5-902db3b5c8ac.broad-mutect-v3.20160222.somatic.snv_mnv.vcf.gz	#N/A	d80f601b-1064-4ff0-9c51-7f6afb22d1f5	1	0	C64.1	59	NA	0	dad02650-0789-45f4-830e-d7c0f7ba6e89	FALSE	NA	NA	NA	NA	NA	NA	NA	NA	NA	NA	NA	NA	NA	NA	NA	NA	NA	NA	NA	NA	NA	NA	NA	NA	NA	NA	NA	NA	NA	NA	NA
44520	PCAWG.5c5fd36e-55b1-41da-9924-fb0c3915580a.TopHat2.v1.bam	2c084454-18e9-4837-9bba-7e91a73a48e0	20	KIRP-US	0.064	133	7815397b-aa39-4b79-bcaa-6859a3f115f8	#N/A	#N/A	2c084454-18e9-4837-9bba-7e91a73a48e0	1	0	C64.1	61	NA	32	8a1a0a75-8e99-43d4-8462-9a6d1ce93199	FALSE	NA	NA	NA	NA	NA	NA	NA	NA	NA	NA	NA	NA	NA	NA	NA	NA	NA	NA	NA	NA	NA	NA	NA	NA	NA	NA	NA	NA	NA	NA	NA
44525	PCAWG.55b056f3-5e60-46a5-8721-3dd89d1318f1.TopHat2.v1.bam	78412f82-cc55-43d5-96ca-1d02cf957725	20	KIRP-US	0.121739	129	c504d5a9-29b0-4b7e-ac7b-5e543449a0f4	#N/A	#N/A	78412f82-cc55-43d5-96ca-1d02cf957725	1	0	C64.1	79	NA	203	0973c93a-3b21-4eb3-aba3-777f96395eaa	FALSE	NA	NA	NA	NA	NA	NA	NA	NA	NA	NA	NA	NA	NA	NA	NA	NA	NA	NA	NA	NA	NA	NA	NA	NA	NA	NA	NA	NA	NA	NA	NA
44528	PCAWG.3dca882c-442c-4553-bd85-beb470f6bfc5.TopHat2.v1.bam	e4245fff-1281-40e5-87b4-4e42a18a3a63	20	KIRP-US	0.0930233	47	a441697c-4ca0-4eab-9b01-b9cb50223ce2	#N/A	#N/A	e4245fff-1281-40e5-87b4-4e42a18a3a63	1	0	C64.1	51	NA	167	cea40774-9c26-4492-b864-8c1d0d1e018f	FALSE	NA	NA	NA	NA	NA	NA	NA	NA	NA	NA	NA	NA	NA	NA	NA	NA	NA	NA	NA	NA	NA	NA	NA	NA	NA	NA	NA	NA	NA	NA	NA
4473	PCAWG.a9fde415-1397-4a49-9c8b-e7fed32bf9c1.TopHat2.v1.bam	5580b21a-2cdb-4777-ad79-6e06654144f5	8	BRCA-US	0.0810811	80	6d7f44df-e9f0-4542-a6d8-d14ee7804002	#N/A	#N/A	5580b21a-2cdb-4777-ad79-6e06654144f5	0	0	C50.9	38	NA	42	64586bf9-d7b4-4af5-8d7f-56bbefe27eba	FALSE	TCGA-E2-A15H	FEMALE	WHITE	NOT HISPANIC OR LATINO	No	No	Alive	[Not Available]	C50.9	2000-03-01	C50.9	YES	A15H	[Not Available]	E2	NO	YES	TUMOR FREE	[Not Available]	[Not Available]	0	2009	[Not Available]	[Not Applicable]	NA	[Not Available]	Tumor resection	[Not Applicable]	NA	NA	2011-04-13
44872	PCAWG.d2f55e4f-d495-49ce-b6ff-79ffa03f0ba6.TopHat2.v1.bam	c95ed407-bcc2-44aa-bc59-bf7549f2d665	7	LIHC-US	0.185567	115	63adc09c-e1b1-40dd-9c35-2f8276b656fc	63adc09c-e1b1-40dd-9c35-2f8276b656fc.broad-mutect-v3.20160222.somatic.snv_mnv.vcf.gz	#N/A	c95ed407-bcc2-44aa-bc59-bf7549f2d665	0	0	C22.0	70	NA	987	2bb54952-1a94-4848-a52d-267a12949e44	FALSE	NA	NA	NA	NA	NA	NA	NA	NA	NA	NA	NA	NA	NA	NA	NA	NA	NA	NA	NA	NA	NA	NA	NA	NA	NA	NA	NA	NA	NA	NA	NA
44875	PCAWG.7b1a30d8-5479-4e72-b495-44b4eebfd700.TopHat2.v1.bam	c4c4820b-6f4c-4cdd-b233-4d22f5933fd9	7	LIHC-US	0	3	7f03cb4b-60b1-460c-b761-402e7ca09b0d	7f03cb4b-60b1-460c-b761-402e7ca09b0d.broad-mutect-v3.20160222.somatic.snv_mnv.vcf.gz	#N/A	c4c4820b-6f4c-4cdd-b233-4d22f5933fd9	0	1	C22.0	72	3258	NA	434288cd-ca8b-4097-b546-3f484b338374	FALSE	NA	NA	NA	NA	NA	NA	NA	NA	NA	NA	NA	NA	NA	NA	NA	NA	NA	NA	NA	NA	NA	NA	NA	NA	NA	NA	NA	NA	NA	NA	NA
44877	PCAWG.b03e6e9d-1451-4718-91fd-452009bbecd9.TopHat2.v1.bam	65e430e1-0c9a-4045-83a9-653b7cff811d	7	LIHC-US	0.0931677	176	d02597f8-3ac7-4165-a65f-0e134e5d215b	d02597f8-3ac7-4165-a65f-0e134e5d215b.broad-mutect-v3.20160222.somatic.snv_mnv.vcf.gz	#N/A	65e430e1-0c9a-4045-83a9-653b7cff811d	1	0	C22.0	52	NA	12	9624f207-85c9-4ba0-88b8-9278c3675699	FALSE	NA	NA	NA	NA	NA	NA	NA	NA	NA	NA	NA	NA	NA	NA	NA	NA	NA	NA	NA	NA	NA	NA	NA	NA	NA	NA	NA	NA	NA	NA	NA
44883	PCAWG.daa87a2d-d163-4542-b555-4664e8da358d.TopHat2.v1.bam	69d6881b-9e9a-407b-8b02-bad5fc2455bf	7	LIHC-US	0.122222	101	4cff8590-559e-4204-8635-96e11bfeda68	#N/A	#N/A	69d6881b-9e9a-407b-8b02-bad5fc2455bf	1	1	C22.0	75	11	NA	a55a4082-9883-4ab1-866b-e076facc140d	FALSE	NA	NA	NA	NA	NA	NA	NA	NA	NA	NA	NA	NA	NA	NA	NA	NA	NA	NA	NA	NA	NA	NA	NA	NA	NA	NA	NA	NA	NA	NA	NA
44885	PCAWG.547ba46a-d044-465c-a988-55844b6447c3.TopHat2.v1.bam	89791f8f-dc06-4a04-b166-afbfd6cf53de	7	LIHC-US	0.12766	53	03c88506-d72e-4a44-a34e-a7f0564f1799	#N/A	#N/A	89791f8f-dc06-4a04-b166-afbfd6cf53de	1	0	C22.0	77	NA	445	1a6ce65c-84a7-4079-b315-345994b38c78	FALSE	NA	NA	NA	NA	NA	NA	NA	NA	NA	NA	NA	NA	NA	NA	NA	NA	NA	NA	NA	NA	NA	NA	NA	NA	NA	NA	NA	NA	NA	NA	NA
44888	PCAWG.9fcffcab-3372-491c-9819-78e67cfd8a6b.TopHat2.v1.bam	457cca7c-a8b4-414e-a3c0-7fccf0ee2034	7	LIHC-US	0.121622	83	96517058-18d2-4847-8085-768ca8aa1565	96517058-18d2-4847-8085-768ca8aa1565.broad-mutect-v3.20160222.somatic.snv_mnv.vcf.gz	#N/A	457cca7c-a8b4-414e-a3c0-7fccf0ee2034	0	1	C22.0	64	931	NA	07c3a68f-b56d-4aae-8d44-1ec60d6c541c	FALSE	NA	NA	NA	NA	NA	NA	NA	NA	NA	NA	NA	NA	NA	NA	NA	NA	NA	NA	NA	NA	NA	NA	NA	NA	NA	NA	NA	NA	NA	NA	NA
44889	PCAWG.e39d86ee-c47b-48f1-aa49-ce8c029cd6d0.TopHat2.v1.bam	bce25281-502e-4599-9679-32dc8462ffb1	7	LIHC-US	0.114583	107	343fcbc2-f30c-4ffa-a0b3-f5bb21e5e70b	#N/A	#N/A	bce25281-502e-4599-9679-32dc8462ffb1	0	1	C22.0	75	660	NA	46db23c6-5a14-4c48-b817-c56e22968da1	FALSE	NA	NA	NA	NA	NA	NA	NA	NA	NA	NA	NA	NA	NA	NA	NA	NA	NA	NA	NA	NA	NA	NA	NA	NA	NA	NA	NA	NA	NA	NA	NA
44890	PCAWG.626d3c77-31ad-45c8-8d20-78d3b559ce2f.TopHat2.v1.bam	bd48fa5e-0152-46f0-a4fa-8cf723ff2dcd	7	LIHC-US	0.097561	45	84fe77b4-f6cc-49bf-a6b9-1621ec9394f8	84fe77b4-f6cc-49bf-a6b9-1621ec9394f8.broad-mutect-v3.20160222.somatic.snv_mnv.vcf.gz	#N/A	bd48fa5e-0152-46f0-a4fa-8cf723ff2dcd	0	0	C22.0	51	NA	1	81c5f5ba-967b-4410-81c0-6cc8be257dde	FALSE	NA	NA	NA	NA	NA	NA	NA	NA	NA	NA	NA	NA	NA	NA	NA	NA	NA	NA	NA	NA	NA	NA	NA	NA	NA	NA	NA	NA	NA	NA	NA
44919	PCAWG.06849956-e598-4660-9562-24d8ae5e7616.TopHat2.v1.bam	d680df09-368e-42b5-b540-45c41ed31042	7	LIHC-US	0.103896	170	4904d56f-0fe7-4482-8f6d-9e54d261f399	#N/A	#N/A	d680df09-368e-42b5-b540-45c41ed31042	1	0	C22.0	80	NA	0	1bf3b36e-a867-4d2e-a62c-19b3b0791098	FALSE	NA	NA	NA	NA	NA	NA	NA	NA	NA	NA	NA	NA	NA	NA	NA	NA	NA	NA	NA	NA	NA	NA	NA	NA	NA	NA	NA	NA	NA	NA	NA
44930	PCAWG.b65afdc7-50e1-4c1e-a792-bb887fb2bdb0.TopHat2.v1.bam	bee9d6c8-948f-4b76-97ca-b985064249ef	7	LIHC-US	0.117647	171	5ead73fe-1c34-48ed-b20d-89fc3c82dbd6	5ead73fe-1c34-48ed-b20d-89fc3c82dbd6.broad-mutect-v3.20160222.somatic.snv_mnv.vcf.gz	#N/A	bee9d6c8-948f-4b76-97ca-b985064249ef	0	0	C22.0	67	NA	1008	656c5bc1-5272-49c7-82a6-1c60694249ee	FALSE	NA	NA	NA	NA	NA	NA	NA	NA	NA	NA	NA	NA	NA	NA	NA	NA	NA	NA	NA	NA	NA	NA	NA	NA	NA	NA	NA	NA	NA	NA	NA
44966	PCAWG.6b919539-a157-4026-9bc3-f294b9028b2e.TopHat2.v1.bam	8afa3140-dcbd-44c0-ab13-4ada6a0444d4	7	LIHC-US	0.102941	150	6e6ad1a2-f1eb-44d1-9852-f5752afcf5eb	#N/A	#N/A	8afa3140-dcbd-44c0-ab13-4ada6a0444d4	0	0	C22.0	84	NA	10	7fd05542-8b6c-45e3-8967-ec554fb1e378	FALSE	NA	NA	NA	NA	NA	NA	NA	NA	NA	NA	NA	NA	NA	NA	NA	NA	NA	NA	NA	NA	NA	NA	NA	NA	NA	NA	NA	NA	NA	NA	NA
44974	PCAWG.71ea6d6b-f6a5-4b0a-8ee1-32e61e8fc247.TopHat2.v1.bam	56403463-1727-4c23-a709-de5f168c4073	7	LIHC-US	0.0917431	119	7fc7b316-f3d3-4e71-9417-423fe334e6bc	7fc7b316-f3d3-4e71-9417-423fe334e6bc.broad-mutect-v3.20160222.somatic.snv_mnv.vcf.gz	#N/A	56403463-1727-4c23-a709-de5f168c4073	1	0	C22.0	47	NA	7	5200ed4c-3bdf-4775-bfa1-c66de8b167d2	FALSE	NA	NA	NA	NA	NA	NA	NA	NA	NA	NA	NA	NA	NA	NA	NA	NA	NA	NA	NA	NA	NA	NA	NA	NA	NA	NA	NA	NA	NA	NA	NA
44982	PCAWG.2712b73f-20a1-41af-9e82-3f76a11432d5.TopHat2.v1.bam	614c0ecf-6a84-4c86-8706-79be5bb00991	7	LIHC-US	1.5	5	29b92b51-7ba3-42a9-97d3-6a9b5e43f928	29b92b51-7ba3-42a9-97d3-6a9b5e43f928.broad-mutect-v3.20160222.somatic.snv_mnv.vcf.gz	#N/A	614c0ecf-6a84-4c86-8706-79be5bb00991	1	1	C22.0	67	419	NA	253281b9-89d7-4ff6-be6c-177ef49b60fb	FALSE	NA	NA	NA	NA	NA	NA	NA	NA	NA	NA	NA	NA	NA	NA	NA	NA	NA	NA	NA	NA	NA	NA	NA	NA	NA	NA	NA	NA	NA	NA	NA
44986	PCAWG.aa0dda2f-4ee9-487a-ae31-cc6d1eb4adf8.TopHat2.v1.bam	c0bf9278-9cbb-4361-b4d8-ab172b67e276	7	LIHC-US	0.490196	76	d9c5493e-f969-4c04-a646-9a3134011021	d9c5493e-f969-4c04-a646-9a3134011021.broad-mutect-v3.20160222.somatic.snv_mnv.vcf.gz	#N/A	c0bf9278-9cbb-4361-b4d8-ab172b67e276	0	0	C22.0	56	NA	2141	80a17a33-77bc-4299-8b90-da428ac0c066	FALSE	NA	NA	NA	NA	NA	NA	NA	NA	NA	NA	NA	NA	NA	NA	NA	NA	NA	NA	NA	NA	NA	NA	NA	NA	NA	NA	NA	NA	NA	NA	NA
44994	PCAWG.50ebfebe-399f-4d75-ac54-a061d69251a7.TopHat2.v1.bam	17833039-0d7e-47f0-90e6-8cabae94c124	7	LIHC-US	0.110787	381	b9098b7c-eab0-4ef5-b968-8d3024bf32f7	#N/A	#N/A	17833039-0d7e-47f0-90e6-8cabae94c124	1	1	C22.0	75	194	NA	ce1b5481-6f4b-49af-9c0d-2e7a3d61a816	FALSE	NA	NA	NA	NA	NA	NA	NA	NA	NA	NA	NA	NA	NA	NA	NA	NA	NA	NA	NA	NA	NA	NA	NA	NA	NA	NA	NA	NA	NA	NA	NA
45009	PCAWG.0f90ba38-4572-49d7-9d78-b12657d39c6a.TopHat2.v1.bam	a8c2aa08-9156-4845-ad77-5e060858c757	7	LIHC-US	0.056338	75	5df489bc-6178-49e4-8a42-506f70300dff	#N/A	#N/A	a8c2aa08-9156-4845-ad77-5e060858c757	0	0	C22.0	76	NA	6	c3769342-9539-440b-96a5-0ca90b79b4a5	FALSE	NA	NA	NA	NA	NA	NA	NA	NA	NA	NA	NA	NA	NA	NA	NA	NA	NA	NA	NA	NA	NA	NA	NA	NA	NA	NA	NA	NA	NA	NA	NA
4635	PCAWG.1763262a-1ceb-4ed5-a589-36968e96b1e1.TopHat2.v1.bam	790ff5db-b7f3-4946-aaed-305f66b1dd6a	8	BRCA-US	0.134831	101	9032b7fe-e38a-4641-a45e-67041668adc4	#N/A	#N/A	790ff5db-b7f3-4946-aaed-305f66b1dd6a	0	0	C50.9	52	NA	1180	bb0e1fce-e29f-4209-a362-78b1f115ca78	FALSE	TCGA-BH-A0AV	FEMALE	BLACK OR AFRICAN AMERICAN	[Not Available]	No	No	Alive	[Not Available]	C50.9	2000-03-01	C50.9	YES	A0AV	[Not Available]	BH	NO	YES	TUMOR FREE	[Not Available]	[Not Available]	0	2008	[Not Available]	[Not Applicable]	NA	[Not Available]	Core needle biopsy	[Not Applicable]	NA	NA	2011-08-02
46813	PCAWG.c9b15851-96f6-4c0f-99c1-d781c19fe87d.TopHat2.v1.bam	e2b33861-2247-413f-b2e5-9be3b604666c	15	PRAD-US	0.117188	143	0c9a5dbc-f7f3-43e7-83d1-77b9fb4b8b54	0c9a5dbc-f7f3-43e7-83d1-77b9fb4b8b54.broad-mutect-v3.20160222.somatic.snv_mnv.vcf.gz	#N/A	e2b33861-2247-413f-b2e5-9be3b604666c	1	0	C61	73	NA	52	4c768cf2-e01d-4617-90dd-8da390e20ab7	FALSE	TCGA-HC-7233	MALE	WHITE	[Not Available]	Yes	No	Alive	[Not Available]	C61	1950-03-01	C61.9	YES	7233	[Not Available]	HC	NO	YES	WITH TUMOR	[Not Available]	[Not Available]	0	2010	[Not Available]	[Not Applicable]	Prostate Adenocarcinoma Acinar Type	NA	NA	NA	NA	NA	2012-04-11
4695	PCAWG.3db3d88b-e7a1-4024-a8a1-07e26d3d68f3.TopHat2.v1.bam	88db1340-e4bf-451a-87c0-6e9168296f5e	8	BRCA-US	0.160221	210	9ddf2119-a222-4fa5-a9f3-0bec7eeea36b	#N/A	#N/A	88db1340-e4bf-451a-87c0-6e9168296f5e	0	0	C50.9	70	NA	608	05fba864-78ed-4584-9382-96e5f32c7a7a	FALSE	TCGA-EW-A1PB	FEMALE	BLACK OR AFRICAN AMERICAN	NOT HISPANIC OR LATINO	No	No	Alive	[Not Available]	C50.9	2000-03-01	C50.9	YES	A1PB	[Not Available]	EW	NO	YES	TUMOR FREE	[Not Available]	[Not Available]	0	2009	[Not Available]	[Not Applicable]	NA	[Not Available]	Core needle biopsy	[Not Applicable]	NA	NA	2011-05-18
472	PCAWG.2772db65-145c-491d-b49f-fe37bbc2d90a.TopHat2.v1.bam	9c274536-3ca1-4f0e-93a8-1688074d862f	1	BLCA-US	0.16	116	#N/A	#N/A	9c274536-3ca1-4f0e-93a8-1688074d862f	#N/A	1	0	C67.9	53	NA	955	fb35ed6a-e6ab-4a16-85e5-e5e1a89e3d08	FALSE	TCGA-DK-A1A6	MALE	WHITE	[Not Available]	No	No	Alive	[Not Available]	C67.9	2020-03-20	C67.9	YES	A1A6	[Not Available]	DK	NO	YES	TUMOR FREE	[Not Available]	[Not Available]	0	2008	[Not Available]	[Not Applicable]	NA	[Not Available]	Transurethral resection (TURBT)	[Not Applicable]	173	97.91	2011-04-11
47255	PCAWG.76d6e27b-7069-49d8-990a-ef4a282a2efb.TopHat2.v1.bam	905ea29f-588a-497b-9f06-2eef3bdc9442	12	SKCM-US	0.0568182	186	fa4d35e3-fc38-4e26-a9e0-521a648acec1	fa4d35e3-fc38-4e26-a9e0-521a648acec1.broad-mutect-v3.20160222.somatic.snv_mnv.vcf.gz	#N/A	905ea29f-588a-497b-9f06-2eef3bdc9442	1	0	C44.7	67	NA	2452	9eb9ca0f-7d36-4f8d-b942-c3dc10198dc5	FALSE	NA	NA	NA	NA	NA	NA	NA	NA	NA	NA	NA	NA	NA	NA	NA	NA	NA	NA	NA	NA	NA	NA	NA	NA	NA	NA	NA	NA	NA	NA	NA
47268	PCAWG.a0725b6a-a045-42b6-b8d3-ef340941b8ad.TopHat2.v1.bam	296f44f9-3ecb-4b40-ae51-c3a06e3fbe00	12	SKCM-US	0.125	135	0dd0718d-5ddf-4c59-8c47-0f51303daeb5	#N/A	#N/A	296f44f9-3ecb-4b40-ae51-c3a06e3fbe00	1	0	C77.3	48	NA	4504	8da074ff-cc74-4256-a35a-1bd790b0a412	FALSE	NA	NA	NA	NA	NA	NA	NA	NA	NA	NA	NA	NA	NA	NA	NA	NA	NA	NA	NA	NA	NA	NA	NA	NA	NA	NA	NA	NA	NA	NA	NA
47331	PCAWG.7018f900-a49e-44cb-8112-8ab79fcf5907.TopHat2.v1.bam	d6283ab0-9019-4ad2-93aa-2e6b39cd9641	12	SKCM-US	0.0598291	124	b07bad52-d44c-4b27-900a-960985bfadec	b07bad52-d44c-4b27-900a-960985bfadec.broad-mutect-v3.20160222.somatic.snv_mnv.vcf.gz	#N/A	d6283ab0-9019-4ad2-93aa-2e6b39cd9641	1	1	C44.5	71	1124	NA	fab406b6-ddaa-428d-98c2-d295590b8a30	FALSE	NA	NA	NA	NA	NA	NA	NA	NA	NA	NA	NA	NA	NA	NA	NA	NA	NA	NA	NA	NA	NA	NA	NA	NA	NA	NA	NA	NA	NA	NA	NA
47451	PCAWG.ebc85b18-c95d-41ea-a03f-da971300410c.TopHat2.v1.bam	d32a4219-4cca-470f-b6b3-11447d9f5e0b	12	SKCM-US	0.086758	238	15daadb0-6b24-4248-9225-470dc08f1552	#N/A	#N/A	d32a4219-4cca-470f-b6b3-11447d9f5e0b	1	0	C44.4	53	NA	498	fc13c773-07bb-40b5-9d65-aea0639ff746	FALSE	NA	NA	NA	NA	NA	NA	NA	NA	NA	NA	NA	NA	NA	NA	NA	NA	NA	NA	NA	NA	NA	NA	NA	NA	NA	NA	NA	NA	NA	NA	NA
47542	PCAWG.4db876af-f81d-48b9-be7a-0b8a15e10b8f.TopHat2.v1.bam	3fea3f02-2db3-44e0-984e-c61130d92c9b	12	SKCM-US	0.105485	262	54a77010-2f16-4da9-8ca0-746a51801a00	54a77010-2f16-4da9-8ca0-746a51801a00.broad-mutect-v3.20160222.somatic.snv_mnv.vcf.gz	#N/A	3fea3f02-2db3-44e0-984e-c61130d92c9b	0	1	C44.5	36	396	NA	15016b8e-604d-47c1-b2e8-b92046681cfb	FALSE	NA	NA	NA	NA	NA	NA	NA	NA	NA	NA	NA	NA	NA	NA	NA	NA	NA	NA	NA	NA	NA	NA	NA	NA	NA	NA	NA	NA	NA	NA	NA
4766	PCAWG.9d5dfd9b-2725-4153-9de4-a274d3306493.TopHat2.v1.bam	f0787165-6f58-4d67-b510-928eea2c4882	8	BRCA-US	0.112245	109	3585e133-b3c1-4d90-b5f2-2b867e0ae0ec	#N/A	#N/A	f0787165-6f58-4d67-b510-928eea2c4882	0	0	C50.9	64	NA	1172	0606833e-5e60-4aac-bc87-e1cc0b9e7b47	FALSE	TCGA-E2-A109	FEMALE	WHITE	NOT HISPANIC OR LATINO	No	No	Alive	[Not Available]	C50.9	2000-03-01	C50.9	YES	A109	[Not Available]	E2	NO	YES	[Not Available]	[Not Available]	[Not Available]	0	2007	[Not Available]	[Not Applicable]	NA	[Not Available]	Core needle biopsy	[Not Applicable]	NA	NA	2011-02-11
477	PCAWG.3efe62ae-179f-4e33-953f-45fd104a1caf.TopHat2.v1.bam	904a8757-e0c5-41ef-b583-c8f170caaac1	1	BLCA-US	0.138554	189	#N/A	#N/A	904a8757-e0c5-41ef-b583-c8f170caaac1	#N/A	1	1	C67.9	79	65	NA	b81b2057-48b4-46df-891b-1087f3ab2ff0	FALSE	TCGA-DK-A1A5	MALE	WHITE	NOT HISPANIC OR LATINO	Yes	No	Dead	[Not Available]	C67.9	2020-03-20	C67.9	YES	A1A5	[Not Available]	DK	YES	NO	TUMOR FREE	[Not Available]	[Not Available]	0	2010	[Not Available]	[Not Applicable]	NA	[Not Available]	Transurethral resection (TURBT)	[Not Applicable]	165	60	2011-04-11
47737	PCAWG.26a356ed-80e5-49dc-b203-6c8e0d3d3aa0.TopHat2.v1.bam	d5efcde2-21e6-4071-9aa4-3c5688a45b3f	10	STAD-US	0.0538117	235	ea2055d1-7b8b-4aaf-9a70-8802f4deef9b	ea2055d1-7b8b-4aaf-9a70-8802f4deef9b.broad-mutect-v3.20160222.somatic.snv_mnv.vcf.gz	#N/A	d5efcde2-21e6-4071-9aa4-3c5688a45b3f	1	0	C16.3	52	NA	51	70e909f0-2f46-4db3-b096-4460fbcb63f9	FALSE	TCGA-BR-8682	MALE	ASIAN	NOT HISPANIC OR LATINO	No	No	Alive	[Not Available]	C16.3	1980-03-01	C16.3	YES	8682	[Not Available]	BR	YES	NO	TUMOR FREE	[Unknown]	NO	0	2012	[Not Available]	[Not Applicable]	Stomach, Intestinal Adenocarcinoma, Mucinous Type	NA	NA	NA	NA	NA	2012-09-11
47747	PCAWG.c60d9f12-5cbe-4ccc-be66-9c05c71c70d4.TopHat2.v1.bam	30a82e9f-2a2d-4a66-bdb1-26b881c21d01	10	STAD-US	0.0540541	585	c79ce3d3-4758-4f52-9da1-38f994c99f4e	#N/A	#N/A	30a82e9f-2a2d-4a66-bdb1-26b881c21d01	1	0	C16.0	74	NA	374	decb1e02-d113-4cb2-8026-da92994152e4	FALSE	NA	NA	NA	NA	NA	NA	NA	NA	NA	NA	NA	NA	NA	NA	NA	NA	NA	NA	NA	NA	NA	NA	NA	NA	NA	NA	NA	NA	NA	NA	NA
47753	PCAWG.126d9772-ad58-48c4-b5b8-def3bec1ea03.TopHat2.v1.bam	5b7e557a-6aee-4077-b3cd-c96179e643ae	10	STAD-US	0.0942857	383	931b24da-5d6d-4c2d-8de9-ef32d6eb8565	#N/A	#N/A	5b7e557a-6aee-4077-b3cd-c96179e643ae	1	0	C16.3	65	NA	4	be35cef0-dc4b-4fed-ac50-0f765c4b9c49	FALSE	TCGA-CD-8529	MALE	ASIAN	NOT HISPANIC OR LATINO	No	No	Alive	[Not Available]	C16.3	1980-03-01	C16.3	YES	8529	[Not Available]	CD	YES	NO	TUMOR FREE	NO	NO	0	2011	[Not Available]	[Not Applicable]	Stomach, Intestinal Adenocarcinoma, Mucinous Type	NA	NA	NA	NA	NA	2013-04-15
47785	PCAWG.9e01ad08-3f26-4283-942b-13ceb68ac6ac.TopHat2.v1.bam	fe45eaee-ff0c-4d52-b18c-04dc2d64d3b4	10	STAD-US	0.0681818	376	7116cc90-f465-4e7e-aa27-48a83ed258e9	#N/A	#N/A	fe45eaee-ff0c-4d52-b18c-04dc2d64d3b4	1	0	C16.2	72	NA	64	741b82fb-5884-421d-80b8-7fd427129755	FALSE	NA	NA	NA	NA	NA	NA	NA	NA	NA	NA	NA	NA	NA	NA	NA	NA	NA	NA	NA	NA	NA	NA	NA	NA	NA	NA	NA	NA	NA	NA	NA
47817	PCAWG.bfe1a38a-f4a3-49c7-b425-faefe7e2c23e.TopHat2.v1.bam	aef8d98f-7a1c-47f3-b5a7-a3cb299c70de	10	STAD-US	0.08	243	d6738c83-7b52-4224-846a-67bd085aaab8	d6738c83-7b52-4224-846a-67bd085aaab8.broad-mutect-v3.20160222.somatic.snv_mnv.vcf.gz	#N/A	aef8d98f-7a1c-47f3-b5a7-a3cb299c70de	1	0	C16.1	51	NA	8	02e7c240-403c-4770-98f8-ffdb8594284e	FALSE	TCGA-BR-8381	MALE	WHITE	NOT HISPANIC OR LATINO	No	No	Alive	[Not Available]	C16.1	1940-03-01	C16.1	YES	8381	[Not Available]	BR	YES	NO	TUMOR FREE	[Unknown]	[Unknown]	0	2012	[Not Available]	[Not Applicable]	Stomach, Adenocarcinoma, Not Otherwise Specified (NOS)	NA	NA	NA	NA	NA	2012-07-17
47841	PCAWG.44cfcac9-5e1d-4915-b055-94d55caf3739.TopHat2.v1.bam	c6316fb5-99a7-4adf-832f-dce44ddcd3aa	10	STAD-US	0.0613718	294	a2ee5dde-4342-4e78-88c5-3c9a8e10cbf5	#N/A	#N/A	c6316fb5-99a7-4adf-832f-dce44ddcd3aa	1	0	C16.2	70	NA	323	80130671-5271-4e14-bca0-e02405884b9b	FALSE	TCGA-HU-8608	MALE	ASIAN	NOT HISPANIC OR LATINO	No	No	Alive	[Not Available]	C16.2	1945-03-01	C16.2	YES	8608	[Not Available]	HU	NO	YES	WITH TUMOR	NO	YES	0	2012	[Not Available]	[Not Applicable]	Stomach, Adenocarcinoma, Diffuse Type	NA	NA	NA	NA	NA	2013-03-20
47859	PCAWG.c6e6819a-e2b3-4401-8af8-e36ae207050b.TopHat2.v1.bam	60879669-96c2-4710-82e0-0ae9d0e5b242	10	STAD-US	0.034965	148	1f2a8889-4374-4037-bb56-0f20733380e3	1f2a8889-4374-4037-bb56-0f20733380e3.broad-mutect-v3.20160222.somatic.snv_mnv.vcf.gz	#N/A	60879669-96c2-4710-82e0-0ae9d0e5b242	0	0	C16.1	65	NA	26	e7062044-09d7-4b19-9383-c38bef15a3b6	FALSE	TCGA-BR-8373	FEMALE	WHITE	NOT HISPANIC OR LATINO	No	No	Alive	[Not Available]	C16.1	1944-03-01	C16.1	YES	8373	[Not Available]	BR	YES	NO	TUMOR FREE	[Unknown]	[Unknown]	0	2011	[Not Available]	[Not Applicable]	Stomach, Intestinal Adenocarcinoma, Not Otherwise Specified (NOS)	NA	NA	NA	NA	NA	2012-07-17
47863	PCAWG.562f0f76-0810-4598-ab80-085a84fcca25.TopHat2.v1.bam	b8a1c8c7-3945-4d84-8f58-3a1a1eb10730	10	STAD-US	0.0402299	362	6a7cdaf6-211e-4eb8-a70e-1153d69c45e4	#N/A	#N/A	b8a1c8c7-3945-4d84-8f58-3a1a1eb10730	0	0	C16.1	90	NA	30	141b19e5-2de3-4ad7-9a6d-627a809c8a9e	FALSE	TCGA-BR-8486	FEMALE	WHITE	NOT HISPANIC OR LATINO	No	No	Alive	[Not Available]	C16.1	1940-03-01	C16.1	YES	8486	[Not Available]	BR	YES	NO	TUMOR FREE	[Unknown]	[Unknown]	0	2012	[Not Available]	[Not Applicable]	Stomach, Adenocarcinoma, Not Otherwise Specified (NOS)	NA	NA	NA	NA	NA	2012-08-31
479	PCAWG.ba7d499b-049b-4ba2-be02-e513f81d453e.TopHat2.v1.bam	1e308b12-0590-4dae-94d0-a539fcf25df7	1	BLCA-US	0.2	6	#N/A	#N/A	1e308b12-0590-4dae-94d0-a539fcf25df7	#N/A	1	0	C67.9	34	NA	0	4c45ff2a-309f-4167-936e-e5b894ce6b79	FALSE	NA	NA	NA	NA	NA	NA	NA	NA	NA	NA	NA	NA	NA	NA	NA	NA	NA	NA	NA	NA	NA	NA	NA	NA	NA	NA	NA	NA	NA	NA	NA
4796	PCAWG.66c59bdb-823a-4258-9615-b9b98974bce5.TopHat2.v1.bam	38a8b734-9acc-42f9-b5b7-e51b0dfc6504	8	BRCA-US	0.113924	88	cc4f9175-a8c8-424a-99d7-8bd11cae0e52	cc4f9175-a8c8-424a-99d7-8bd11cae0e52.broad-mutect-v3.20160222.somatic.snv_mnv.vcf.gz	#N/A	38a8b734-9acc-42f9-b5b7-e51b0dfc6504	0	0	C50.9	48	NA	487	737d16ba-4101-479d-b3b9-579266020aca	FALSE	TCGA-A8-A092	FEMALE	[Not Available]	[Not Available]	No	No	Alive	[Not Available]	C50.9	2000-03-01	C50.9	YES	A092	[Not Available]	A8	NO	YES	TUMOR FREE	[Not Available]	[Not Available]	0	2008	[Not Available]	[Not Applicable]	NA	[Not Available]	[Not Available]	[Not Applicable]	NA	NA	2011-05-27
47997	PCAWG.3710189c-d5ba-43ad-8421-f36b78d7572c.TopHat2.v1.bam	2b4f014f-74e9-4dda-a1ad-abcbd124fc44	10	STAD-US	0.0557491	303	a4c838df-6ac4-455a-8096-8ec680064374	a4c838df-6ac4-455a-8096-8ec680064374.broad-mutect-v3.20160222.somatic.snv_mnv.vcf.gz	#N/A	2b4f014f-74e9-4dda-a1ad-abcbd124fc44	1	0	C16.1	63	NA	244	f2dfb5f0-7f50-4155-83f3-dca22f6b6153	FALSE	NA	NA	NA	NA	NA	NA	NA	NA	NA	NA	NA	NA	NA	NA	NA	NA	NA	NA	NA	NA	NA	NA	NA	NA	NA	NA	NA	NA	NA	NA	NA
48040	PCAWG.2391dddd-efea-4f5c-8472-0e718bb6b978.TopHat2.v1.bam	1e1cdf72-820f-48a4-8fb6-89575d07cde9	10	STAD-US	0.0733945	351	429aad6f-816d-4739-baa3-b0ebf2fcd501	429aad6f-816d-4739-baa3-b0ebf2fcd501.broad-mutect-v3.20160222.somatic.snv_mnv.vcf.gz	#N/A	1e1cdf72-820f-48a4-8fb6-89575d07cde9	1	0	C16.0	44	NA	243	4fa7258b-5d6d-4686-bfc8-7ba9fe5c6262	FALSE	TCGA-D7-8570	MALE	WHITE	NOT HISPANIC OR LATINO	No	No	Alive	[Not Available]	C16.0	2020-03-11	C16.0	YES	8570	[Not Available]	D7	YES	NO	TUMOR FREE	NO	NO	0	2011	[Not Available]	[Not Applicable]	Stomach, Intestinal Adenocarcinoma, Tubular Type	NA	NA	NA	NA	NA	2012-07-23
48065	PCAWG.c8dd67cb-c930-4614-8843-8da6374ac0eb.TopHat2.v1.bam	cfdd2155-57a9-499c-92e1-fb82b577b050	9	THCA-US	0.153846	225	1bbb522d-e224-4b3f-9e10-3a47d06b2b05	1bbb522d-e224-4b3f-9e10-3a47d06b2b05.broad-mutect-v3.20160222.somatic.snv_mnv.vcf.gz	#N/A	cfdd2155-57a9-499c-92e1-fb82b577b050	0	0	C73	63	NA	349	6d49f0f9-e6a1-448e-bc3f-c08ec19462fa	FALSE	NA	NA	NA	NA	NA	NA	NA	NA	NA	NA	NA	NA	NA	NA	NA	NA	NA	NA	NA	NA	NA	NA	NA	NA	NA	NA	NA	NA	NA	NA	NA
48084	PCAWG.1185d896-1731-4333-8fe2-51a5815e4d10.TopHat2.v1.bam	8cfb88f6-7b37-4f1e-882b-3a368b604167	9	THCA-US	0.111111	140	77ebe6d2-6537-49d3-849d-fe93e2cf52af	77ebe6d2-6537-49d3-849d-fe93e2cf52af.broad-mutect-v3.20160222.somatic.snv_mnv.vcf.gz	#N/A	8cfb88f6-7b37-4f1e-882b-3a368b604167	1	0	C73	33	NA	273	f0235ada-0c9a-40c2-a96f-b8327a880a49	FALSE	NA	NA	NA	NA	NA	NA	NA	NA	NA	NA	NA	NA	NA	NA	NA	NA	NA	NA	NA	NA	NA	NA	NA	NA	NA	NA	NA	NA	NA	NA	NA
48103	PCAWG.4445b933-3797-428a-b46e-780db2fc3a87.TopHat2.v1.bam	2b84cfbc-7cf6-4cb1-a1e3-ba85dafb89f4	9	THCA-US	0.145985	157	4bae2f08-da75-4991-acb8-5ba9912f9131	4bae2f08-da75-4991-acb8-5ba9912f9131.broad-mutect-v3.20160222.somatic.snv_mnv.vcf.gz	#N/A	2b84cfbc-7cf6-4cb1-a1e3-ba85dafb89f4	0	0	C73	55	NA	219	f78e4228-68f3-48eb-80d9-be5ee207696b	FALSE	NA	NA	NA	NA	NA	NA	NA	NA	NA	NA	NA	NA	NA	NA	NA	NA	NA	NA	NA	NA	NA	NA	NA	NA	NA	NA	NA	NA	NA	NA	NA
48159	PCAWG.ded7493e-0315-4738-8ec3-686f6880c4c0.TopHat2.v1.bam	0c50a2c2-1d4c-45ca-9127-f96d4db18daf	9	THCA-US	0.226891	146	248fd0ed-f14c-40b8-9f14-e9c7adf16e22	248fd0ed-f14c-40b8-9f14-e9c7adf16e22.broad-mutect-v3.20160222.somatic.snv_mnv.vcf.gz	#N/A	0c50a2c2-1d4c-45ca-9127-f96d4db18daf	0	0	C73	45	NA	203	f18ee183-cec3-413c-864e-80a384e99855	FALSE	NA	NA	NA	NA	NA	NA	NA	NA	NA	NA	NA	NA	NA	NA	NA	NA	NA	NA	NA	NA	NA	NA	NA	NA	NA	NA	NA	NA	NA	NA	NA
483	PCAWG.be7e0d7d-142e-4bf4-97b3-c9cc7c763687.TopHat2.v1.bam	3ed614e7-f356-4d87-985b-d3bbbae3bb40	1	BLCA-US	0.4	49	#N/A	#N/A	3ed614e7-f356-4d87-985b-d3bbbae3bb40	#N/A	0	0	C67.9	67	NA	273	eddbd2d6-583b-4c3c-a392-37aa6fcf19fc	FALSE	TCGA-DK-A1A7	FEMALE	WHITE	NOT HISPANIC OR LATINO	No	No	Alive	[Not Available]	C67.9	2020-03-20	C67.9	YES	A1A7	[Not Available]	DK	YES	NO	WITH TUMOR	[Not Available]	[Not Available]	0	2010	[Not Available]	[Not Applicable]	NA	[Not Available]	Transurethral resection (TURBT)	[Not Applicable]	148	48	2011-04-12
48474	PCAWG.8617cb2b-cb3c-49b9-9b63-b885a03e4637.TopHat2.v1.bam	a40beabe-496e-4324-a1d1-5a7d8b002aab	20	KIRP-US	0.0869565	125	cf5deb22-f7eb-409d-a0e4-882716199c39	cf5deb22-f7eb-409d-a0e4-882716199c39.broad-mutect-v3.20160222.somatic.snv_mnv.vcf.gz	#N/A	a40beabe-496e-4324-a1d1-5a7d8b002aab	1	0	C64.1	62	NA	543	a3945e70-dcae-4997-ab73-21947831385f	FALSE	NA	NA	NA	NA	NA	NA	NA	NA	NA	NA	NA	NA	NA	NA	NA	NA	NA	NA	NA	NA	NA	NA	NA	NA	NA	NA	NA	NA	NA	NA	NA
48482	PCAWG.79668ac8-a5af-4ba4-a14f-3e9ce1512a63.TopHat2.v1.bam	f0f7e57f-1e9d-4f24-a685-a0811aacbbed	20	KIRP-US	0.223529	104	b19ec4cd-2876-4a2b-bcb9-b3c8db54fc15	b19ec4cd-2876-4a2b-bcb9-b3c8db54fc15.broad-mutect-v3.20160222.somatic.snv_mnv.vcf.gz	#N/A	f0f7e57f-1e9d-4f24-a685-a0811aacbbed	1	0	C64.1	65	NA	391	de32e2ec-54dd-459f-b30f-574bcfc06cca	FALSE	NA	NA	NA	NA	NA	NA	NA	NA	NA	NA	NA	NA	NA	NA	NA	NA	NA	NA	NA	NA	NA	NA	NA	NA	NA	NA	NA	NA	NA	NA	NA
48495	PCAWG.934ed166-0a12-4f76-80a9-2c7f44a11a8b.TopHat2.v1.bam	45bdcfd6-1e3f-4be8-b843-ae949e8e43eb	20	KIRP-US	0.155556	52	dddea2e4-b8c3-4157-9d92-6de472e8375a	#N/A	#N/A	45bdcfd6-1e3f-4be8-b843-ae949e8e43eb	1	0	C64.1	57	NA	292	b8921fb0-1da7-48a0-bb51-023d879d2803	FALSE	NA	NA	NA	NA	NA	NA	NA	NA	NA	NA	NA	NA	NA	NA	NA	NA	NA	NA	NA	NA	NA	NA	NA	NA	NA	NA	NA	NA	NA	NA	NA
48505	PCAWG.9a169b61-e1e1-40cc-960b-d36cfee74246.TopHat2.v1.bam	c52abac9-07da-4b3d-bf8a-2161cacf9682	7	LIHC-US	0.0779221	83	670f971f-a525-4ef8-91ba-610cfbaeb914	670f971f-a525-4ef8-91ba-610cfbaeb914.broad-mutect-v3.20160222.somatic.snv_mnv.vcf.gz	#N/A	c52abac9-07da-4b3d-bf8a-2161cacf9682	1	0	C22.0	58	NA	6	81790788-9a1f-40a0-846c-666f84359c81	FALSE	NA	NA	NA	NA	NA	NA	NA	NA	NA	NA	NA	NA	NA	NA	NA	NA	NA	NA	NA	NA	NA	NA	NA	NA	NA	NA	NA	NA	NA	NA	NA
48509	PCAWG.7a160935-af2a-42d1-9029-55c43a1a99b7.TopHat2.v1.bam	e6e6a773-b155-45a9-989f-75c12ce1702a	20	KIRP-US	0.0833333	104	2e8ad1cd-d5d5-4bb4-8bbd-e9bef45088da	2e8ad1cd-d5d5-4bb4-8bbd-e9bef45088da.broad-mutect-v3.20160222.somatic.snv_mnv.vcf.gz	#N/A	e6e6a773-b155-45a9-989f-75c12ce1702a	1	0	C64.1	66	NA	438	e652b1cf-efb4-4631-98d0-13a2501ef826	FALSE	NA	NA	NA	NA	NA	NA	NA	NA	NA	NA	NA	NA	NA	NA	NA	NA	NA	NA	NA	NA	NA	NA	NA	NA	NA	NA	NA	NA	NA	NA	NA
48518	PCAWG.b8f20f62-c93a-4992-9355-aa84c68bbc65.TopHat2.v1.bam	6c79f64b-63fe-46f5-bf7b-77208231b0f2	7	LIHC-US	0.0555556	76	50ee360c-e3df-4888-9999-ebb88e271d08	#N/A	#N/A	6c79f64b-63fe-46f5-bf7b-77208231b0f2	1	1	C22.0	76	1372	NA	bac1b61d-8bf5-4b09-9889-0146dc4d4040	FALSE	NA	NA	NA	NA	NA	NA	NA	NA	NA	NA	NA	NA	NA	NA	NA	NA	NA	NA	NA	NA	NA	NA	NA	NA	NA	NA	NA	NA	NA	NA	NA
48552	PCAWG.1989ab2c-d449-4de9-a65e-a9c291b1bf97.TopHat2.v1.bam	1983fade-44f1-41e0-8983-f2ce8d649655	7	LIHC-US	0.0645161	66	5d58b984-e0b8-4237-a576-0e9d4079599e	#N/A	#N/A	1983fade-44f1-41e0-8983-f2ce8d649655	1	0	C22.0	25	NA	391	2b5dba97-e2ce-4591-b433-e74c6ea98903	FALSE	NA	NA	NA	NA	NA	NA	NA	NA	NA	NA	NA	NA	NA	NA	NA	NA	NA	NA	NA	NA	NA	NA	NA	NA	NA	NA	NA	NA	NA	NA	NA
48977	PCAWG.29507bea-bf84-4b4e-902b-e7e42d70ca31.TopHat2.v1.bam	0809ba8b-4ab6-4f43-934c-c1ccbc014a7e	16	CESC-US	0.166667	91	b3b3a27c-ee9a-42af-a6d1-9af5970a98b9	#N/A	#N/A	0809ba8b-4ab6-4f43-934c-c1ccbc014a7e	0	0	C53.9	43	NA	0	7bef8ec5-0597-4616-a460-f7df201b4a54	FALSE	NA	NA	NA	NA	NA	NA	NA	NA	NA	NA	NA	NA	NA	NA	NA	NA	NA	NA	NA	NA	NA	NA	NA	NA	NA	NA	NA	NA	NA	NA	NA
48987	PCAWG.1f575bee-e6b5-4a37-b1f9-9c849f28fd3a.TopHat2.v1.bam	00bca18c-b3d4-45a3-8f19-034cc40449a4	16	CESC-US	0.0851064	153	3269608c-5dd7-452a-976a-31ac971aac2f	#N/A	#N/A	00bca18c-b3d4-45a3-8f19-034cc40449a4	0	0	C53.9	36	NA	2234	4bf4ebc1-009c-47eb-8599-577ee377e1b5	FALSE	NA	NA	NA	NA	NA	NA	NA	NA	NA	NA	NA	NA	NA	NA	NA	NA	NA	NA	NA	NA	NA	NA	NA	NA	NA	NA	NA	NA	NA	NA	NA
48991	PCAWG.58625357-a105-4552-a484-b43b379b5561.TopHat2.v1.bam	262311a0-7a10-4934-8fba-11ee581ad738	16	CESC-US	0.146789	125	7dc3e035-c7ae-4164-a62b-9c2460812b05	7dc3e035-c7ae-4164-a62b-9c2460812b05.broad-mutect-v3.20160222.somatic.snv_mnv.vcf.gz	#N/A	262311a0-7a10-4934-8fba-11ee581ad738	0	1	C53.9	46	570	NA	e9feeb6c-c8f6-4b9b-88f7-282b4f74870a	FALSE	TCGA-C5-A1BF	FEMALE	WHITE	[Not Available]	No	No	Dead	[Not Available]	C53.9	1970-03-01	C53.9	YES	A1BF	[Not Available]	C5	NO	YES	WITH TUMOR	[Not Available]	[Not Available]	0	1997	[Not Available]	[Not Applicable]	Cervical Squamous Cell Carcinoma	[Not Available]	Biopsy (cervical / CT-guided / Other)	[Not Applicable]	[Not Available]	76	2011-09-12
49001	PCAWG.a5c95229-b9c5-4969-9fb8-9c0bcb313440.TopHat2.v1.bam	eb59cf69-1997-41b9-bf69-69ad7da292a1	16	CESC-US	0.0925926	59	a67f4531-99ef-43df-82f5-f6abc4b11826	#N/A	#N/A	eb59cf69-1997-41b9-bf69-69ad7da292a1	0	0	C53.9	35	NA	17	75f34a99-cee5-4b32-a99b-4b79ebb21044	FALSE	TCGA-C5-A1MQ	FEMALE	WHITE	NOT HISPANIC OR LATINO	No	No	Alive	[Not Available]	C53.9	1970-03-01	C53.9	YES	A1MQ	[Not Available]	C5	NO	YES	TUMOR FREE	[Not Available]	[Not Available]	0	2009	[Not Available]	[Not Applicable]	Cervical Squamous Cell Carcinoma	[Not Available]	Biopsy (cervical / CT-guided / Other)	[Not Applicable]	175	116	2011-10-21
49009	PCAWG.17b91a89-ce8e-4064-a1d8-9be025393c63.TopHat2.v1.bam	7941d1c7-5319-4e8d-a15f-60b61cb68a9b	16	CESC-US	0.0777778	194	43be43cb-a367-4a74-94e4-973acafcf576	#N/A	#N/A	7941d1c7-5319-4e8d-a15f-60b61cb68a9b	0	0	C53.9	34	NA	4385	36321cb5-6c63-442b-8a0f-8364142af3dd	FALSE	TCGA-C5-A1BJ	FEMALE	WHITE	[Not Available]	No	No	Alive	[Not Available]	C53.9	1970-03-01	C53.9	YES	A1BJ	[Not Available]	C5	NO	YES	TUMOR FREE	[Not Available]	[Not Available]	0	1997	[Not Available]	[Not Applicable]	Cervical Squamous Cell Carcinoma	[Not Available]	Biopsy (cervical / CT-guided / Other)	[Not Applicable]	169	49	2011-09-13
49014	PCAWG.e8e2acc3-9fcf-4a28-a129-fdfcbd0f7b4e.TopHat2.v1.bam	a3be445a-a592-4073-815b-47ae41f9c4a0	16	CESC-US	0.146119	251	b9d1a64e-d445-4174-a5b4-76dd6ea69419	#N/A	#N/A	a3be445a-a592-4073-815b-47ae41f9c4a0	0	1	C53.9	46	1065	NA	06a1c0cb-c2ab-4b4c-aa26-cfd28ae84bb2	FALSE	TCGA-C5-A1M9	FEMALE	WHITE	NOT HISPANIC OR LATINO	No	No	Dead	[Not Available]	C53.9	1940-03-01	C53.9	YES	A1M9	[Not Available]	C5	NO	YES	WITH TUMOR	[Not Available]	[Not Available]	0	2002	[Not Available]	[Not Applicable]	Endocervical Type of Adenocarcinoma	[Not Available]	Biopsy (cervical / CT-guided / Other)	[Not Applicable]	155	49	2011-09-19
496	PCAWG.342ff523-e6ec-439a-bada-f8ae45907aa5.TopHat2.v1.bam	5d54c742-5a8e-4c40-8d62-95e75e210ab8	1	BLCA-US	0.0803571	121	#N/A	#N/A	5d54c742-5a8e-4c40-8d62-95e75e210ab8	#N/A	0	0	C67.9	53	NA	235	af34df5f-600e-431c-b804-a32cc7938322	FALSE	NA	NA	NA	NA	NA	NA	NA	NA	NA	NA	NA	NA	NA	NA	NA	NA	NA	NA	NA	NA	NA	NA	NA	NA	NA	NA	NA	NA	NA	NA	NA
4963	PCAWG.47f36832-d3d3-4aa1-be69-dfea27808e6b.TopHat2.v1.bam	ccd4a24b-d8cc-4686-9dee-c98b0c5a8d21	8	BRCA-US	0.04	26	a85cf239-ff51-46e7-9b88-4c2cb49c66b9	a85cf239-ff51-46e7-9b88-4c2cb49c66b9.broad-mutect-v3.20160222.somatic.snv_mnv.vcf.gz	#N/A	ccd4a24b-d8cc-4686-9dee-c98b0c5a8d21	0	1	C50.9	36	548	NA	cd8c80cc-3e03-4f10-b7b3-49da7b1ef29a	FALSE	TCGA-A2-A04P	FEMALE	BLACK OR AFRICAN AMERICAN	[Not Available]	No	No	Dead	[Not Available]	C50.9	2000-03-01	C50.9	YES	A04P	[Not Available]	A2	NO	YES	WITH TUMOR	[Not Available]	[Not Available]	0	2003	[Not Available]	[Not Applicable]	NA	[Not Available]	Excisional Biopsy	[Not Applicable]	NA	NA	2010-08-26
49659	PCAWG.001b3264-ad8f-4170-a7c4-edcb51c83d54.TopHat2.v1.bam	c7f1b389-aec7-4993-8afb-b7a56064f8fc	7	LIHC-US	0.068323	172	e30c64d5-e796-4cfc-8dc8-6e62bf97822f	e30c64d5-e796-4cfc-8dc8-6e62bf97822f.broad-mutect-v3.20160222.somatic.snv_mnv.vcf.gz	#N/A	c7f1b389-aec7-4993-8afb-b7a56064f8fc	1	0	C22.0	63	NA	0	a516725d-38dc-42e5-8b24-7b213fa9c98c	FALSE	NA	NA	NA	NA	NA	NA	NA	NA	NA	NA	NA	NA	NA	NA	NA	NA	NA	NA	NA	NA	NA	NA	NA	NA	NA	NA	NA	NA	NA	NA	NA
49695	PCAWG.4ec78760-67f6-4bca-aa62-0635e295b1f6.TopHat2.v1.bam	2d00f09f-0074-46c8-b357-b5f33567762a	7	LIHC-US	0.146667	86	c36213e4-c057-46f5-ada5-f1f921855bb4	c36213e4-c057-46f5-ada5-f1f921855bb4.broad-mutect-v3.20160222.somatic.snv_mnv.vcf.gz	#N/A	2d00f09f-0074-46c8-b357-b5f33567762a	1	1	C22.0	78	91	NA	5496cd09-3894-45f0-ac6a-4af1b7fdd531	FALSE	NA	NA	NA	NA	NA	NA	NA	NA	NA	NA	NA	NA	NA	NA	NA	NA	NA	NA	NA	NA	NA	NA	NA	NA	NA	NA	NA	NA	NA	NA	NA
49728	PCAWG.e5a1a303-97a5-4c85-9586-0d58fa5f803e.TopHat2.v1.bam	b06cdf61-61c9-4035-a55d-1ef21dc21069	20	KIRP-US	0.0625	34	b4f515ce-5bee-4e40-a66a-01f41e92181e	b4f515ce-5bee-4e40-a66a-01f41e92181e.broad-mutect-v3.20160222.somatic.snv_mnv.vcf.gz	#N/A	b06cdf61-61c9-4035-a55d-1ef21dc21069	0	0	C64.1	54	NA	26	66b5f3a5-5a5e-44df-852b-682a24dc2572	FALSE	NA	NA	NA	NA	NA	NA	NA	NA	NA	NA	NA	NA	NA	NA	NA	NA	NA	NA	NA	NA	NA	NA	NA	NA	NA	NA	NA	NA	NA	NA	NA
49736	PCAWG.5946cd1d-d499-4e27-9296-b4bd97be6a69.TopHat2.v1.bam	072507cf-1249-4b28-86d4-3ab97822a74c	20	KIRP-US	0.136364	150	8fb7fcac-6c1d-40c2-9309-b53821cbef30	#N/A	#N/A	072507cf-1249-4b28-86d4-3ab97822a74c	1	0	C64.1	79	NA	132	d1405f35-a5e8-4244-a7bc-47d966c9deea	FALSE	NA	NA	NA	NA	NA	NA	NA	NA	NA	NA	NA	NA	NA	NA	NA	NA	NA	NA	NA	NA	NA	NA	NA	NA	NA	NA	NA	NA	NA	NA	NA
49738	PCAWG.1b702a46-d16a-4604-a219-efce2000c7e0.TopHat2.v1.bam	f1ec5a7b-0973-4c38-9908-862196df9541	20	KIRP-US	0.0666667	16	bd2cc59d-f5ce-46ed-beb0-4c80b24cbe71	#N/A	#N/A	f1ec5a7b-0973-4c38-9908-862196df9541	1	0	C64.1	62	NA	278	7e03cdd8-1d90-4a5c-8102-b73a113cdfd2	FALSE	NA	NA	NA	NA	NA	NA	NA	NA	NA	NA	NA	NA	NA	NA	NA	NA	NA	NA	NA	NA	NA	NA	NA	NA	NA	NA	NA	NA	NA	NA	NA
49767	PCAWG.960e8ba5-fad0-48c2-89e1-f8c20159f90f.TopHat2.v1.bam	d61e22d8-c3ce-4237-83d7-da188b9fd456	20	KIRP-US	0.142857	24	40a609bb-2c8f-4146-83c4-e7b0d1b23619	#N/A	#N/A	d61e22d8-c3ce-4237-83d7-da188b9fd456	1	0	C64.1	73	NA	360	b92afdda-d9c9-42e8-85bf-fd8d2166e37e	FALSE	NA	NA	NA	NA	NA	NA	NA	NA	NA	NA	NA	NA	NA	NA	NA	NA	NA	NA	NA	NA	NA	NA	NA	NA	NA	NA	NA	NA	NA	NA	NA
49768	PCAWG.e1b783b0-acd8-4531-9013-c8aa5e26f7b0.TopHat2.v1.bam	8d28f586-3de5-4033-a9fd-4f67be406fb4	20	KIRP-US	0.162791	50	a9dbd55c-5dcc-48db-8785-6baef3fdd7db	#N/A	#N/A	8d28f586-3de5-4033-a9fd-4f67be406fb4	1	0	C64.1	58	NA	1726	2eb9d01e-89b8-4502-a4df-dd7c09926820	FALSE	NA	NA	NA	NA	NA	NA	NA	NA	NA	NA	NA	NA	NA	NA	NA	NA	NA	NA	NA	NA	NA	NA	NA	NA	NA	NA	NA	NA	NA	NA	NA
498	PCAWG.122ec841-45fc-4a68-b69c-b9b91ddef8ae.TopHat2.v1.bam	493a4ff2-37a5-4b79-928d-83dbfe534556	1	BLCA-US	0.135135	252	#N/A	#N/A	493a4ff2-37a5-4b79-928d-83dbfe534556	#N/A	1	0	C67.9	84	NA	218	d7c27c62-58d0-4104-9520-3efcae49f74c	FALSE	TCGA-DK-A1AE	MALE	WHITE	NOT HISPANIC OR LATINO	No	No	Alive	[Not Available]	C67.9	2020-03-20	C67.9	YES	A1AE	[Not Available]	DK	YES	NO	WITH TUMOR	[Not Available]	[Not Available]	0	2010	[Not Available]	[Not Applicable]	NA	[Not Available]	Endoscopic Biopsy	[Not Applicable]	173	62.5	2011-04-13
49815	PCAWG.81506fe0-357a-45ca-8112-cfdb9d2bf809.TopHat2.v1.bam	da5b0169-e4f4-4674-b348-220af03ff4b5	15	PRAD-US	0.145455	126	597e4011-ea99-4356-b1d9-8cfe35db7c3b	#N/A	#N/A	da5b0169-e4f4-4674-b348-220af03ff4b5	1	0	C61	56	NA	66	213ae330-e4fe-4058-adb7-01be87850557	FALSE	TCGA-HC-8258	MALE	[Not Available]	[Not Available]	No	No	Alive	[Not Available]	C61	1950-03-01	C61.9	YES	8258	[Not Available]	HC	YES	NO	TUMOR FREE	[Unknown]	NO	0	2011	[Not Available]	[Not Applicable]	Prostate Adenocarcinoma Acinar Type	NA	NA	NA	NA	NA	2012-06-20
49880	PCAWG.ab5951a5-3906-42af-b873-72b9949cd1fd.TopHat2.v1.bam	fb66b7f5-22ca-4d4d-97c2-30e6edfff781	16	CESC-US	0.097561	135	0f6b355e-3898-4be6-be97-da0c3840a4ed	#N/A	#N/A	fb66b7f5-22ca-4d4d-97c2-30e6edfff781	0	0	C53.9	38	NA	2226	21c68058-ba9e-42b4-9b7d-158ebc583230	FALSE	NA	NA	NA	NA	NA	NA	NA	NA	NA	NA	NA	NA	NA	NA	NA	NA	NA	NA	NA	NA	NA	NA	NA	NA	NA	NA	NA	NA	NA	NA	NA
49954	PCAWG.003de740-7ed3-4a65-b742-3cb1762dcd0d.TopHat2.v1.bam	61eb08d0-ea01-45e7-884b-ac3d6070172a	16	CESC-US	0.105769	115	842df341-d34f-4ed6-928c-eaf15bf7f667	842df341-d34f-4ed6-928c-eaf15bf7f667.broad-mutect-v3.20160222.somatic.snv_mnv.vcf.gz	#N/A	61eb08d0-ea01-45e7-884b-ac3d6070172a	0	0	C53.9	32	NA	721	266f0825-66d8-4b37-91a0-17f7fad201cb	FALSE	NA	NA	NA	NA	NA	NA	NA	NA	NA	NA	NA	NA	NA	NA	NA	NA	NA	NA	NA	NA	NA	NA	NA	NA	NA	NA	NA	NA	NA	NA	NA
49956	PCAWG.b3c836f9-f04f-4403-827c-908f60d56cb4.TopHat2.v1.bam	c13215d9-26a8-4c8b-b4fe-5da6aa3222af	16	CESC-US	0.2	96	801e67c8-c506-410a-bdf0-856a66e974f4	#N/A	#N/A	c13215d9-26a8-4c8b-b4fe-5da6aa3222af	0	0	C53.9	40	NA	50	54c9cffd-22c4-4c0b-981d-acbc6e8e0bde	FALSE	NA	NA	NA	NA	NA	NA	NA	NA	NA	NA	NA	NA	NA	NA	NA	NA	NA	NA	NA	NA	NA	NA	NA	NA	NA	NA	NA	NA	NA	NA	NA
50090	PCAWG.a1a63456-218e-40be-aeff-c6e5565f8cbf.TopHat2.v1.bam	613aa3e8-a70b-45a9-9c08-0c2346c8bf00	11	COAD-US	0.204545	159	711c8a16-3cf8-42d8-b29e-fd1e9ef1c82b	711c8a16-3cf8-42d8-b29e-fd1e9ef1c82b.broad-mutect-v3.20160222.somatic.snv_mnv.vcf.gz	#N/A	613aa3e8-a70b-45a9-9c08-0c2346c8bf00	0	0	C18.0	74	NA	0	158e9e7f-dc9c-4067-9ad3-3a6add497273	FALSE	NA	NA	NA	NA	NA	NA	NA	NA	NA	NA	NA	NA	NA	NA	NA	NA	NA	NA	NA	NA	NA	NA	NA	NA	NA	NA	NA	NA	NA	NA	NA
5012	PCAWG.14502ddf-7933-4be1-9a9b-32fd132f328e.TopHat2.v1.bam	d8d7a6c2-6427-4f47-968c-6c3affba4617	8	BRCA-US	0.0810811	80	f6114c69-71a1-47d5-9b28-b0227b1872f7	#N/A	#N/A	d8d7a6c2-6427-4f47-968c-6c3affba4617	0	0	C50.9	52	NA	702	2f505e3c-f1b6-4e23-95c2-cd9fc97e76b9	FALSE	TCGA-A8-A08B	FEMALE	[Not Available]	[Not Available]	No	No	Alive	[Not Available]	C50.9	2000-03-01	C50.9	YES	A08B	[Not Available]	A8	NO	YES	TUMOR FREE	[Not Available]	[Not Available]	0	2008	[Not Available]	[Not Applicable]	NA	[Not Available]	[Not Available]	[Not Applicable]	NA	NA	2011-05-27
5046	PCAWG.cfcd7bb7-a9dd-4279-bce7-ef9cb4f8173a.TopHat2.v1.bam	f05d314c-5ec5-4e2a-b785-9a702716f111	8	BRCA-US	0.133333	17	2da2b745-068d-408c-9163-3b3a78d4aaed	#N/A	#N/A	f05d314c-5ec5-4e2a-b785-9a702716f111	0	0	C50.9	61	NA	481	0ce03655-d4ab-4b91-8c6d-b2502f40ccc9	FALSE	TCGA-E2-A156	FEMALE	WHITE	NOT HISPANIC OR LATINO	No	No	Alive	[Not Available]	C50.9	2000-03-01	C50.9	YES	A156	[Not Available]	E2	NO	YES	TUMOR FREE	[Not Available]	[Not Available]	0	2009	[Not Available]	[Not Applicable]	NA	[Not Available]	Tumor resection	[Not Applicable]	NA	NA	2011-04-07
51251	PCAWG.c95bc731-e496-415a-871e-95308b9a73a3.TopHat2.v1.bam	b85b14d7-3b5a-4800-af12-622ec03b9fe5	12	SKCM-US	0.0842105	103	3f98d326-5676-4257-9af8-0a5f5d3c2527	3f98d326-5676-4257-9af8-0a5f5d3c2527.broad-mutect-v3.20160222.somatic.snv_mnv.vcf.gz	#N/A	b85b14d7-3b5a-4800-af12-622ec03b9fe5	1	1	C44.7	51	270	NA	22d2ee91-8e24-41cf-b872-05e386bf6bb2	FALSE	NA	NA	NA	NA	NA	NA	NA	NA	NA	NA	NA	NA	NA	NA	NA	NA	NA	NA	NA	NA	NA	NA	NA	NA	NA	NA	NA	NA	NA	NA	NA
51592	PCAWG.c92c82df-7583-42f7-b4f5-da7581a43e7d.TopHat2.v1.bam	374f614a-bcd1-4283-ac6f-fc27ddc79987	16	CESC-US	0.0163934	62	f658c350-fb89-4268-8a59-a07e365f4221	#N/A	#N/A	374f614a-bcd1-4283-ac6f-fc27ddc79987	0	1	C53.9	49	636	NA	0c931713-84cb-4451-ba36-262de934e131	FALSE	TCGA-C5-A1ML	FEMALE	WHITE	[Not Available]	No	No	Dead	[Not Available]	C53.9	1970-03-01	C53.9	YES	A1ML	[Not Available]	C5	NO	YES	WITH TUMOR	[Not Available]	[Not Available]	0	2005	[Not Available]	[Not Applicable]	Cervical Squamous Cell Carcinoma	[Not Available]	Biopsy (cervical / CT-guided / Other)	[Not Applicable]	[Not Available]	120	2011-10-21
51594	PCAWG.0ec69bcb-4be7-43d8-868f-3b8ab1e99529.TopHat2.v1.bam	7c93642d-7e05-40f8-b1ef-a014edcfba42	16	CESC-US	0.5	6	8be2b0f5-7bad-4720-b13c-e95b32bdb933	#N/A	#N/A	7c93642d-7e05-40f8-b1ef-a014edcfba42	0	0	C53.9	50	NA	1791	2db5604e-b3e7-4f79-967a-e98858b8e32a	FALSE	NA	NA	NA	NA	NA	NA	NA	NA	NA	NA	NA	NA	NA	NA	NA	NA	NA	NA	NA	NA	NA	NA	NA	NA	NA	NA	NA	NA	NA	NA	NA
51600	PCAWG.da62cebb-2fb2-428e-83a6-26034b608d66.TopHat2.v1.bam	00ad0ffe-2105-4829-a495-1c2aceb5bb31	16	CESC-US	0.0819672	66	9ff21093-58d7-4b69-aade-c242a383ea56	9ff21093-58d7-4b69-aade-c242a383ea56.broad-mutect-v3.20160222.somatic.snv_mnv.vcf.gz	#N/A	00ad0ffe-2105-4829-a495-1c2aceb5bb31	0	0	C53.9	58	NA	4	ca20c6ab-39f5-447b-8213-7943002fb0b8	FALSE	NA	NA	NA	NA	NA	NA	NA	NA	NA	NA	NA	NA	NA	NA	NA	NA	NA	NA	NA	NA	NA	NA	NA	NA	NA	NA	NA	NA	NA	NA	NA
5200	PCAWG.2b0acc47-842d-41f8-a631-3af0005c2ff0.TopHat2.v1.bam	233b02f3-c4f0-4a67-9db5-e68d5cdaccb6	8	BRCA-US	0.157143	81	fb9135d9-2acf-41dd-8552-359e6b8c9470	#N/A	#N/A	233b02f3-c4f0-4a67-9db5-e68d5cdaccb6	0	1	C50.4	72	1563	NA	13279451-31aa-48fc-a01b-d608911631c4	FALSE	TCGA-BH-A18U	FEMALE	WHITE	NOT HISPANIC OR LATINO	No	No	Dead	[Not Available]	C50.4	2000-03-01	C50.4	YES	A18U	[Not Available]	BH	NO	YES	TUMOR FREE	[Not Available]	[Not Available]	0	2003	[Not Available]	[Not Applicable]	NA	[Not Available]	Core needle biopsy	[Not Applicable]	NA	NA	2011-07-02
52029	PCAWG.ef6e1118-ea8d-4e2a-af93-80d4b371b182.TopHat2.v1.bam	bd75d8ee-916b-4abc-bf33-bce6a4217076	18	HNSC-US	0.168224	125	b537bc07-9998-49f4-bbbe-5b617152bfd9	#N/A	#N/A	bd75d8ee-916b-4abc-bf33-bce6a4217076	1	0	C10.9	57	NA	201	092daddc-2275-4601-9e11-fab2ae806a9b	FALSE	NA	NA	NA	NA	NA	NA	NA	NA	NA	NA	NA	NA	NA	NA	NA	NA	NA	NA	NA	NA	NA	NA	NA	NA	NA	NA	NA	NA	NA	NA	NA
52171	PCAWG.87b0e8ab-a88f-440d-a067-ba4eefc8becd.TopHat2.v1.bam	ee63c44b-91f4-4004-8dea-192eab527036	7	LIHC-US	0.210526	23	81a8b064-e735-455f-b2db-af7ae11daac4	#N/A	#N/A	ee63c44b-91f4-4004-8dea-192eab527036	1	0	C22.0	50	NA	20	f9531643-2c64-40b0-a683-279ec0e94822	FALSE	NA	NA	NA	NA	NA	NA	NA	NA	NA	NA	NA	NA	NA	NA	NA	NA	NA	NA	NA	NA	NA	NA	NA	NA	NA	NA	NA	NA	NA	NA	NA
52172	PCAWG.5981b4f2-385c-47d9-8549-e4551c786c07.TopHat2.v1.bam	56a82a56-0241-4d3d-9de2-696b0c36df91	7	LIHC-US	0.11828	104	1c00925b-7328-4db0-b930-04aab2d80719	1c00925b-7328-4db0-b930-04aab2d80719.broad-mutect-v3.20160222.somatic.snv_mnv.vcf.gz	#N/A	56a82a56-0241-4d3d-9de2-696b0c36df91	0	0	C22.0	26	NA	0	2ae5eb69-e85c-4263-8c3b-1ce1a81620ec	FALSE	NA	NA	NA	NA	NA	NA	NA	NA	NA	NA	NA	NA	NA	NA	NA	NA	NA	NA	NA	NA	NA	NA	NA	NA	NA	NA	NA	NA	NA	NA	NA
522	PCAWG.b5700204-e49b-4c3d-8318-a4b694480fee.TopHat2.v1.bam	cede5274-279d-4021-8aca-5ecc4bf94d66	1	BLCA-US	0.0789474	82	#N/A	#N/A	cede5274-279d-4021-8aca-5ecc4bf94d66	#N/A	0	0	C67.9	64	NA	205	577e94a7-406c-490a-9602-4b50dab240e9	FALSE	NA	NA	NA	NA	NA	NA	NA	NA	NA	NA	NA	NA	NA	NA	NA	NA	NA	NA	NA	NA	NA	NA	NA	NA	NA	NA	NA	NA	NA	NA	NA
52307	PCAWG.3308c5b7-0b5e-4c6a-a1e9-42f8b0de9266.TopHat2.v1.bam	1987b453-f97d-45c7-9c89-b9a33313d645	7	LIHC-US	0.229508	75	f1a4f60a-5228-47cd-883f-ff8d2dfe1633	f1a4f60a-5228-47cd-883f-ff8d2dfe1633.broad-mutect-v3.20160222.somatic.snv_mnv.vcf.gz	#N/A	1987b453-f97d-45c7-9c89-b9a33313d645	0	1	C22.0	58	639	NA	3b4a881c-6cf1-4777-a248-2de70e3e61b2	FALSE	NA	NA	NA	NA	NA	NA	NA	NA	NA	NA	NA	NA	NA	NA	NA	NA	NA	NA	NA	NA	NA	NA	NA	NA	NA	NA	NA	NA	NA	NA	NA
5312	PCAWG.b5ce745f-ca69-4c5d-b5e5-29471efd7c42.TopHat2.v1.bam	9938ce5c-e74e-446e-a932-f096f85cc3b1	8	BRCA-US	0.133333	51	467ef778-f481-44f3-9768-b9900252d2ba	467ef778-f481-44f3-9768-b9900252d2ba.broad-mutect-v3.20160222.somatic.snv_mnv.vcf.gz	#N/A	9938ce5c-e74e-446e-a932-f096f85cc3b1	0	0	C50.9	45	NA	160	3b094c63-c8e5-481e-aff8-47bb2a610bc8	FALSE	TCGA-AQ-A04J	FEMALE	WHITE	NOT HISPANIC OR LATINO	No	No	Alive	[Not Available]	C50.9	2000-03-01	C50.9	YES	A04J	[Not Available]	AQ	NO	YES	TUMOR FREE	[Not Available]	[Not Available]	0	2009	[Not Available]	[Not Applicable]	NA	[Not Available]	Core needle biopsy	[Not Applicable]	NA	NA	2010-10-15
5347	PCAWG.e33149ad-7364-4f58-9d6f-22707511f4d3.TopHat2.v1.bam	75113445-d2d6-44a0-866c-c9175e6d214b	8	BRCA-US	0.0961538	114	2b000af3-2c9d-4eaa-af3f-8101b7425c37	2b000af3-2c9d-4eaa-af3f-8101b7425c37.broad-mutect-v3.20160222.somatic.snv_mnv.vcf.gz	#N/A	75113445-d2d6-44a0-866c-c9175e6d214b	0	0	C50.9	37	NA	496	4c91ad25-0bba-4b4a-8c06-384d7f892de4	FALSE	TCGA-A2-A0D4	FEMALE	BLACK OR AFRICAN AMERICAN	NOT HISPANIC OR LATINO	No	No	Alive	[Not Available]	C50.9	2000-03-01	C50.9	YES	A0D4	[Not Available]	A2	NO	YES	TUMOR FREE	[Not Available]	[Not Available]	0	2009	[Not Available]	[Not Applicable]	NA	[Not Available]	Core needle biopsy	[Not Applicable]	NA	NA	2010-09-21
536	PCAWG.b6c3105f-77c6-4894-8743-9f76ea72d9ff.TopHat2.v1.bam	556fcbc8-172a-4af1-8822-ae036e8d68e8	1	BLCA-US	0.153846	30	#N/A	#N/A	556fcbc8-172a-4af1-8822-ae036e8d68e8	#N/A	1	1	C67.4	65	81	NA	7b166b77-5c29-4a92-a096-993b3440917b	FALSE	TCGA-BL-A13J	MALE	WHITE	NOT HISPANIC OR LATINO	No	No	Dead	FPPP	C67.4	2020-03-20	C67.4	YES	A13J	TCGA	BL	YES	NO	WITH TUMOR	[Not Available]	[Not Available]	0	2010	[Not Available]	[Not Applicable]	NA	[Not Available]	Transurethral resection (TURBT)	[Not Applicable]	172	68	2011-02-25
555	PCAWG.5c2ab9dd-c1ed-4d57-b68d-56a7b52b80e0.TopHat2.v1.bam	178b28cd-99c3-48dc-8d09-1ef71b4cee80	1	BLCA-US	0.274194	79	#N/A	#N/A	178b28cd-99c3-48dc-8d09-1ef71b4cee80	#N/A	0	0	C67.2	79	NA	121	4a81f567-fb9b-4561-b2b7-c099c206a2ce	FALSE	NA	NA	NA	NA	NA	NA	NA	NA	NA	NA	NA	NA	NA	NA	NA	NA	NA	NA	NA	NA	NA	NA	NA	NA	NA	NA	NA	NA	NA	NA	NA
561	PCAWG.5ca1a1e9-e308-4d90-ad82-a9adce2c1dde.TopHat2.v1.bam	797a71ee-372d-41e5-aeee-5ab3c4661110	1	BLCA-US	0.119048	141	#N/A	#N/A	797a71ee-372d-41e5-aeee-5ab3c4661110	#N/A	1	0	C67.1	54	NA	180	7f8d7f29-5472-47cb-9eac-9f4842374be3	FALSE	NA	NA	NA	NA	NA	NA	NA	NA	NA	NA	NA	NA	NA	NA	NA	NA	NA	NA	NA	NA	NA	NA	NA	NA	NA	NA	NA	NA	NA	NA	NA
5626	PCAWG.72237615-1ebe-455d-a6a7-f91a4da50733.TopHat2.v1.bam	44bec761-b603-49c0-8634-f6bfe0319bb1	8	BRCA-US	0.1	77	aacaba97-ecde-440b-aae0-0e9c608c4b24	#N/A	#N/A	44bec761-b603-49c0-8634-f6bfe0319bb1	0	0	C50.9	40	NA	1826	baa32f40-dc44-473d-8351-508263e2cf7e	FALSE	TCGA-AO-A0JM	FEMALE	[Not Available]	HISPANIC OR LATINO	No	No	Alive	[Not Available]	C50.9	2000-03-01	C50.9	YES	A0JM	[Not Available]	AO	NO	YES	TUMOR FREE	[Not Available]	[Not Available]	0	2005	[Not Available]	[Not Applicable]	NA	[Not Available]	Core needle biopsy	[Not Applicable]	NA	NA	2010-09-20
5661	PCAWG.59931f65-ec17-4e0c-8d67-58a44f81c83b.TopHat2.v1.bam	b97bf89a-7a85-4eef-ae7e-f787aead1f0a	8	BRCA-US	0.208122	238	84c77098-03d0-4b22-afb1-797703e85c6c	84c77098-03d0-4b22-afb1-797703e85c6c.broad-mutect-v3.20160222.somatic.snv_mnv.vcf.gz	#N/A	b97bf89a-7a85-4eef-ae7e-f787aead1f0a	0	1	C50.9	78	3472	NA	340c984d-d4a7-4c44-9d24-4984441f823c	FALSE	TCGA-BH-A1FC	FEMALE	BLACK OR AFRICAN AMERICAN	NOT HISPANIC OR LATINO	No	No	Dead	[Not Available]	C50.9	2020-03-10	C50.9	YES	A1FC	[Not Available]	BH	NO	YES	TUMOR FREE	[Not Available]	[Not Available]	0	1998	[Not Available]	[Not Applicable]	NA	[Not Available]	Fine needle aspiration biopsy	[Not Applicable]	NA	NA	2011-09-08
5696	PCAWG.b2f5a279-accc-4241-968e-476465ee3156.TopHat2.v1.bam	b58ad350-5140-4fa8-bc2c-24bca8395f3a	8	BRCA-US	0.0714286	45	b752b444-f033-4be4-9d24-e5e80b4181af	#N/A	#N/A	b58ad350-5140-4fa8-bc2c-24bca8395f3a	0	0	C50.9	62	NA	1950	60f5c653-b5f9-4ba1-b880-f08e97f01929	FALSE	TCGA-A2-A04T	FEMALE	WHITE	[Not Available]	No	No	Alive	[Not Available]	C50.9	2000-03-01	C50.9	YES	A04T	[Not Available]	A2	NO	YES	TUMOR FREE	[Not Available]	[Not Available]	0	2004	[Not Available]	[Not Applicable]	NA	[Not Available]	Core needle biopsy	[Not Applicable]	NA	NA	2010-08-09
5745	PCAWG.8e3c0a5a-692d-4e52-863c-ab2a043483ad.TopHat2.v1.bam	9f6be944-83de-42ab-8738-f0022f475e61	8	BRCA-US	0.0948276	127	5dbf3203-ce73-41e4-bf9a-32fc856f73f5	5dbf3203-ce73-41e4-bf9a-32fc856f73f5.broad-mutect-v3.20160222.somatic.snv_mnv.vcf.gz	#N/A	9f6be944-83de-42ab-8738-f0022f475e61	0	0	C50.9	58	NA	711	496eb020-e63d-46a6-be6d-2c56e4f2aa8c	FALSE	NA	NA	NA	NA	NA	NA	NA	NA	NA	NA	NA	NA	NA	NA	NA	NA	NA	NA	NA	NA	NA	NA	NA	NA	NA	NA	NA	NA	NA	NA	NA
575	PCAWG.11ad1d34-dee3-42f9-9b7d-13ba47c1d205.TopHat2.v1.bam	8c1dd7f7-b74a-4fa2-b6a7-86f0348d2567	1	BLCA-US	0.131661	361	#N/A	#N/A	8c1dd7f7-b74a-4fa2-b6a7-86f0348d2567	#N/A	0	0	C67.3	43	NA	242	8d0bea11-40df-4577-969b-f7ca10b79434	FALSE	NA	NA	NA	NA	NA	NA	NA	NA	NA	NA	NA	NA	NA	NA	NA	NA	NA	NA	NA	NA	NA	NA	NA	NA	NA	NA	NA	NA	NA	NA	NA
5808	PCAWG.3cd9dc35-1d71-4646-904e-e90f20e82cb3.TopHat2.v1.bam	9435447e-d65f-408b-863b-6576b1d652dd	8	BRCA-US	0.0735294	73	f8f749b7-547d-49fa-9da2-44eed962b6fd	f8f749b7-547d-49fa-9da2-44eed962b6fd.broad-mutect-v3.20160222.somatic.snv_mnv.vcf.gz	#N/A	9435447e-d65f-408b-863b-6576b1d652dd	0	0	C50.9	59	NA	1645	44a2329b-0a4c-424b-8c99-2d8e1de46326	FALSE	TCGA-AO-A03N	FEMALE	WHITE	NOT HISPANIC OR LATINO	No	No	Alive	[Not Available]	C50.9	2000-03-01	C50.9	YES	A03N	[Not Available]	AO	NO	YES	WITH TUMOR	[Not Available]	[Not Available]	0	2006	[Not Available]	[Not Applicable]	NA	[Not Available]	Core needle biopsy	[Not Applicable]	NA	NA	2011-01-13
6144	PCAWG.d9bcb72f-4e25-418a-90a8-4efbdf63ef74.TopHat2.v1.bam	5d8ed961-a012-4b6b-bffb-9468d3953646	8	BRCA-US	0.12987	87	98bb3025-0637-4106-8621-12df7b5d662f	#N/A	#N/A	5d8ed961-a012-4b6b-bffb-9468d3953646	0	0	C50.9	59	NA	227	44c43aee-e6fd-4c38-84be-04875562712e	FALSE	TCGA-EW-A1J5	FEMALE	WHITE	NOT HISPANIC OR LATINO	No	No	Alive	[Not Available]	C50.9	2020-03-20	C50.9	YES	A1J5	[Not Available]	EW	NO	YES	TUMOR FREE	[Not Available]	[Not Available]	0	2010	[Not Available]	[Not Applicable]	NA	[Not Available]	Core needle biopsy	[Not Applicable]	NA	NA	2011-06-10
6231	PCAWG.e4049f73-e7f7-4321-9df9-b0e8dbbabe9f.TopHat2.v1.bam	f45210d3-9e66-4f5e-bef1-5ee5547cc893	8	BRCA-US	0.0810811	240	1c0e384f-7254-4afe-93c0-b3fc6c6a7894	#N/A	#N/A	f45210d3-9e66-4f5e-bef1-5ee5547cc893	0	0	C50.9	66	NA	187	da31c50a-4223-4815-8201-25c3c1e77f2a	FALSE	NA	NA	NA	NA	NA	NA	NA	NA	NA	NA	NA	NA	NA	NA	NA	NA	NA	NA	NA	NA	NA	NA	NA	NA	NA	NA	NA	NA	NA	NA	NA
6249	PCAWG.34b035ca-d024-4556-931b-02fcbd0ee18e.TopHat2.v1.bam	941f75a1-fea4-4539-ba69-60bb11608f6d	16	CESC-US	0.0636943	167	14b8bbf2-310b-459b-b52d-a7ef510ce1cf	14b8bbf2-310b-459b-b52d-a7ef510ce1cf.broad-mutect-v3.20160222.somatic.snv_mnv.vcf.gz	#N/A	941f75a1-fea4-4539-ba69-60bb11608f6d	0	1	C53.9	50	1083	NA	5a96323b-bff3-468e-a854-281914dfc978	FALSE	TCGA-C5-A1MI	FEMALE	WHITE	NOT HISPANIC OR LATINO	No	No	Dead	[Not Available]	C53.9	1970-03-01	C53.9	YES	A1MI	[Not Available]	C5	NO	YES	WITH TUMOR	[Not Available]	[Not Available]	0	2004	[Not Available]	[Not Applicable]	Cervical Squamous Cell Carcinoma	[Not Available]	Biopsy (cervical / CT-guided / Other)	[Not Applicable]	[Not Available]	77	2011-09-19
6252	PCAWG.cba7f034-6498-43cc-a261-7040de9a85ef.TopHat2.v1.bam	8a4da4f0-30f2-497e-8a7c-988fd6b813cb	16	CESC-US	0.11194	298	06dad93a-4b67-49b3-8fa5-f2546e22bae7	#N/A	#N/A	8a4da4f0-30f2-497e-8a7c-988fd6b813cb	0	1	C53.9	26	166	NA	75e367e7-57b8-487e-9b06-748bce146acf	FALSE	TCGA-C5-A1BN	FEMALE	WHITE	NOT HISPANIC OR LATINO	No	No	Dead	[Not Available]	C53.9	1970-03-01	C53.9	YES	A1BN	[Not Available]	C5	NO	YES	WITH TUMOR	[Not Available]	[Not Available]	0	2007	[Not Available]	[Not Applicable]	Cervical Squamous Cell Carcinoma	[Not Available]	Biopsy (cervical / CT-guided / Other)	[Not Applicable]	163	68	2011-09-21
6255	PCAWG.a4c92b8a-f41b-411a-80a0-1fa6da81d221.TopHat2.v1.bam	6b74c07a-9932-4a80-8296-9db08d0c6964	16	CESC-US	0.149254	77	7bc3209f-b349-49bf-9b3d-44ef870b586f	7bc3209f-b349-49bf-9b3d-44ef870b586f.broad-mutect-v3.20160222.somatic.snv_mnv.vcf.gz	#N/A	6b74c07a-9932-4a80-8296-9db08d0c6964	0	0	C53.9	58	NA	178	b2b06571-a598-404e-809a-8e9d7bdb6079	FALSE	TCGA-EX-A1H5	FEMALE	BLACK OR AFRICAN AMERICAN	NOT HISPANIC OR LATINO	No	No	Alive	[Not Available]	C53.9	1970-03-01	C53.9	YES	A1H5	[Not Available]	EX	YES	NO	TUMOR FREE	[Not Available]	[Not Available]	0	2010	[Not Available]	[Not Applicable]	Cervical Squamous Cell Carcinoma	[Not Available]	Cone Biopsy / LEEP	[Not Applicable]	167	67	2011-04-21
6314	PCAWG.e0b337ce-8e93-4a17-9097-0d8929153394.TopHat2.v1.bam	e733f289-a0ec-478c-aad9-1378ad26ddfa	16	CESC-US	0.185714	83	047f9e4d-86b5-4943-aef5-68199bf29e8c	#N/A	#N/A	e733f289-a0ec-478c-aad9-1378ad26ddfa	0	0	C53.9	30	NA	2383	2d91f40d-a68e-4402-adea-ed8c656d9821	FALSE	NA	NA	NA	NA	NA	NA	NA	NA	NA	NA	NA	NA	NA	NA	NA	NA	NA	NA	NA	NA	NA	NA	NA	NA	NA	NA	NA	NA	NA	NA	NA
6332	PCAWG.d8124e5e-6b08-408f-bc62-b2a62752212e.TopHat2.v1.bam	dfd30f94-19e3-4838-95df-14a3763419af	16	CESC-US	0.108108	82	e07991a4-0901-4ed1-8704-aa376565d862	#N/A	#N/A	dfd30f94-19e3-4838-95df-14a3763419af	0	0	C53.9	25	NA	81	52a55b24-a51f-4509-8c7c-21a9dbda5d48	FALSE	TCGA-DS-A0VL	FEMALE	WHITE	[Not Available]	No	No	Alive	[Not Available]	C53.9	1970-03-01	C53.9	YES	A0VL	[Not Available]	DS	NO	YES	TUMOR FREE	[Not Available]	[Not Available]	0	2001	[Not Available]	[Not Applicable]	Cervical Squamous Cell Carcinoma	[Not Available]	Biopsy (cervical / CT-guided / Other)	[Not Applicable]	170	86	2011-01-07
639	PCAWG.07dd2392-8d59-45f5-bae1-290184c85421.TopHat2.v1.bam	a658becf-3934-49f2-9e74-291dca61d4bb	1	BLCA-US	0.082153	382	#N/A	#N/A	a658becf-3934-49f2-9e74-291dca61d4bb	#N/A	1	0	C67.4	69	NA	272	14dd3e9e-bcc4-4f22-a9d2-ed95763a9fd9	FALSE	NA	NA	NA	NA	NA	NA	NA	NA	NA	NA	NA	NA	NA	NA	NA	NA	NA	NA	NA	NA	NA	NA	NA	NA	NA	NA	NA	NA	NA	NA	NA
669	PCAWG.8f915894-a329-48fc-a64b-695e462a3793.TopHat2.v1.bam	ca554128-da9d-4f37-9560-ca083509e01d	1	BLCA-US	0.120253	177	#N/A	#N/A	ca554128-da9d-4f37-9560-ca083509e01d	#N/A	1	1	C67.9	77	62	NA	ab6558f7-0a12-4c61-a6a4-48d6c4104662	FALSE	TCGA-C4-A0F7	MALE	[Not Available]	[Not Available]	Yes	No	Dead	[Not Available]	C67.9	2020-03-20	C67.9	YES	A0F7	[Not Available]	C4	NO	YES	WITH TUMOR	[Not Available]	[Not Available]	0	2008	[Not Available]	[Not Applicable]	NA	[Not Available]	Other method, specify:	surgical resection	172	70	2010-08-19
675	PCAWG.d2673f0a-c3cc-48c8-b083-faae43b7bee1.TopHat2.v1.bam	f48937ed-e294-41f0-8872-7010391167a9	1	BLCA-US	0.407407	38	#N/A	#N/A	f48937ed-e294-41f0-8872-7010391167a9	#N/A	0	1	C67.0	81	544	NA	49c5af56-c292-4ff3-b36b-25f53ca78dd7	FALSE	TCGA-BT-A20P	FEMALE	WHITE	NOT HISPANIC OR LATINO	No	No	Dead	[Not Available]	C67.0	2020-03-20	C67.0	YES	A20P	[Not Available]	BT	NO	YES	[Not Available]	[Not Available]	[Not Available]	0	2005	[Not Available]	[Not Applicable]	NA	[Not Available]	Transurethral resection (TURBT)	[Not Applicable]	[Not Available]	[Not Available]	2011-10-05
689	PCAWG.65e2deab-5ba3-4d8c-83a9-69b29e0e8e40.TopHat2.v1.bam	24f21425-b001-4986-aedf-5b4dd851c6ad	1	BLCA-US	0.186275	121	#N/A	#N/A	24f21425-b001-4986-aedf-5b4dd851c6ad	#N/A	0	1	C67.2	59	154	NA	90f6db49-d0e0-4b2b-b859-01fe4b90faaa	FALSE	TCGA-BT-A20V	FEMALE	BLACK OR AFRICAN AMERICAN	NOT HISPANIC OR LATINO	No	No	Dead	[Not Available]	C67.2	2020-03-20	C67.2	YES	A20V	[Not Available]	BT	NO	YES	[Not Available]	[Not Available]	[Not Available]	0	2008	[Not Available]	[Not Applicable]	NA	[Not Available]	Other method, specify:	cystoscopy	[Not Available]	[Not Available]	2011-10-05
695	PCAWG.ce2b27ab-3ea1-4e32-b3e5-f64d4666baf1.TopHat2.v1.bam	419deaac-ea45-4bdd-9fa0-b5cd8429b44f	1	BLCA-US	0.225806	76	#N/A	#N/A	419deaac-ea45-4bdd-9fa0-b5cd8429b44f	#N/A	1	1	C67.0	73	593	NA	4a023785-fdb1-494b-90c1-4714f35389a1	FALSE	TCGA-BT-A20Q	MALE	WHITE	NOT HISPANIC OR LATINO	No	No	Dead	[Not Available]	C67.0	2020-03-20	C67.0	YES	A20Q	[Not Available]	BT	NO	YES	WITH TUMOR	[Not Available]	[Not Available]	0	2006	[Not Available]	[Not Applicable]	NA	[Not Available]	Transurethral resection (TURBT)	[Not Applicable]	[Not Available]	[Not Available]	2011-10-05
720	PCAWG.6f777846-9da3-4986-8e69-91874dd719ab.TopHat2.v1.bam	cce62116-3dcd-400d-ada0-9839ca02466e	1	BLCA-US	0.111111	260	#N/A	#N/A	cce62116-3dcd-400d-ada0-9839ca02466e	#N/A	0	1	C67.5	80	99	NA	0d82628f-bd70-4062-820a-52e65603c31f	FALSE	NA	NA	NA	NA	NA	NA	NA	NA	NA	NA	NA	NA	NA	NA	NA	NA	NA	NA	NA	NA	NA	NA	NA	NA	NA	NA	NA	NA	NA	NA	NA
7801	PCAWG.6b3d0323-a036-48ea-9f54-3c769709567b.TopHat2.v1.bam	df5ab6cc-6f68-4b6b-95e2-954c6b57ba9c	11	COAD-US	0.103448	160	0980e7fd-051d-45e9-9ca6-2baf073da4e8	#N/A	#N/A	df5ab6cc-6f68-4b6b-95e2-954c6b57ba9c	1	0	C18.9	46	NA	3	f363276c-3a83-4158-beda-6659db12b977	FALSE	TCGA-CA-6718	MALE	ASIAN	NOT HISPANIC OR LATINO	No	No	Alive	[Not Available]	C18.9	1940-03-01	C18.9	YES	6718	[Not Available]	CA	YES	NO	TUMOR FREE	[Not Available]	[Not Available]	0	2010	[Not Available]	[Not Applicable]	Colon Adenocarcinoma	[Not Available]	NA	NA	168	63	2011-08-08
7822	PCAWG.95e480e7-b399-43c7-8cf5-8b19f2f8d2af.TopHat2.v1.bam	0cb0dac8-4ce2-444a-b1ae-1550e065b4d9	11	COAD-US	0.125	54	31f02f48-44a4-445e-ac3d-e9bf3d8d25a2	#N/A	#N/A	0cb0dac8-4ce2-444a-b1ae-1550e065b4d9	1	0	C18.0	59	NA	31	4f5cb404-6b53-4a29-893f-9bc2083b8b3d	FALSE	TCGA-AA-A01V	MALE	[Not Available]	[Not Available]	No	No	Alive	[Not Available]	C18.0	1940-03-01	C18.0	YES	A01V	[Not Available]	AA	NO	YES	WITH TUMOR	[Not Available]	[Not Available]	0	2004	[Not Available]	[Not Applicable]	Colon Adenocarcinoma	[Not Available]	NA	NA	[Not Available]	[Not Available]	2011-06-15
7831	PCAWG.c6f9960e-3b93-4ced-bace-d24c08f4429a.TopHat2.v1.bam	a06c09a8-0951-49f4-a765-5147bbcae109	11	COAD-US	0.133333	34	b6b6e1d3-c592-4836-bdad-d53af2dbcc9a	#N/A	#N/A	a06c09a8-0951-49f4-a765-5147bbcae109	0	0	C18.2	74	NA	0	84c5167e-c120-4b7a-9f21-d5ff084b66aa	FALSE	TCGA-AA-3664	FEMALE	[Not Available]	[Not Available]	No	No	Alive	[Not Available]	C18.2	1940-03-01	C18.2	YES	3664	[Not Available]	AA	NO	YES	WITH TUMOR	[Not Available]	[Not Available]	0	2005	[Not Available]	[Not Applicable]	Colon Adenocarcinoma	[Not Available]	NA	NA	[Not Available]	[Not Available]	2010-05-18
7858	PCAWG.feae357d-f624-4ea7-bc40-f9b4a31d4c22.TopHat2.v1.bam	a435fdf4-a89a-499e-9006-cbb5693eab26	11	COAD-US	0.0995671	254	b2afbcba-d67d-43f1-be3b-05f3a5836ec0	#N/A	#N/A	a435fdf4-a89a-499e-9006-cbb5693eab26	1	0	C18.0	73	NA	31	e677961a-0b3e-4072-88a6-a7662f8c7ac8	FALSE	TCGA-AA-A02Y	MALE	[Not Available]	[Not Available]	No	No	Alive	[Not Available]	C18.0	1940-03-01	C18.0	YES	A02Y	[Not Available]	AA	NO	YES	WITH TUMOR	[Not Available]	[Not Available]	0	2007	[Not Available]	[Not Applicable]	Colon Adenocarcinoma	[Not Available]	NA	NA	[Not Available]	[Not Available]	2011-06-15
7934	PCAWG.3b8b6077-4222-43aa-a16f-7c8bc28053b1.TopHat2.v1.bam	97f6c8d3-09a0-4128-8f10-41e736648a5f	11	COAD-US	0.266667	19	303abbe5-4155-4a0d-bc3b-f8995261ca52	#N/A	#N/A	97f6c8d3-09a0-4128-8f10-41e736648a5f	1	0	C18.2	47	NA	29	813eef1e-22a2-4812-a131-abbff3c0bc93	FALSE	TCGA-AA-A01R	MALE	[Not Available]	[Not Available]	No	No	Alive	[Not Available]	C18.2	1980-03-01	C18.2	YES	A01R	[Not Available]	AA	NO	YES	WITH TUMOR	[Not Available]	[Not Available]	0	2004	[Not Available]	[Not Applicable]	Colon Mucinous Adenocarcinoma	[Not Available]	NA	NA	[Not Available]	[Not Available]	2011-06-15
7990	PCAWG.a9c85b88-b562-4bac-a024-01c66a07e8ec.TopHat2.v1.bam	fafd4576-0709-49e1-926f-ad1ee09907ec	11	COAD-US	0.347826	31	fc453f67-6623-4e8c-b519-0bd79e4d4651	#N/A	#N/A	fafd4576-0709-49e1-926f-ad1ee09907ec	0	0	C18.2	57	NA	472	1ee51fd6-18a0-4957-bd95-f4a1a567c300	FALSE	TCGA-A6-2683	FEMALE	WHITE	NOT HISPANIC OR LATINO	No	No	Alive	[Not Available]	C18.2	1940-03-01	C18.2	YES	2683	[Not Available]	A6	YES	NO	WITH TUMOR	[Not Available]	[Not Available]	0	2009	[Not Available]	[Not Applicable]	Colon Adenocarcinoma	[Not Available]	NA	NA	166.3	57.5	2010-10-18
[truncated: 23 more rows]
[truncated: 698 more columns]
