# Supplementary material for: Single-cell analysis of AIMP2 splice variants informs on drug sensitivity and prognosis in hematologic cancer
Source: Commun Biol. 2020 Oct 30;3:630. doi: 10.1038/s42003-020-01353-x (PMC7599330; doi:10.1038/s42003-020-01353-x)
Supplement: Supplementary file 5 — Supplementary data 2 [file 42003_2020_1353_MOESM5_ESM.xlsx]

## Sheet: ICGC_TCGA_RNA_IDs
Submitter Bundle ID	Disease	Software
03bdd6f3-c72e-4aed-add3-f37d8f3ceec6	LAML-US	Tophat2
0719685c-2d82-4f7d-963f-151f0e3b52ba	LAML-US	Tophat2
11866e42-8812-4c6d-a10a-3677b0770964	LAML-US	Tophat2
2b20eeea-4519-49a4-9b57-3da821cb64df	LAML-US	Tophat2
32969a46-80db-4f81-b8b1-f9477536a586	LAML-US	Tophat2
408068ca-1b80-4a91-b9c9-ca7b8bf6ccc8	LAML-US	Tophat2
5524cbd9-d164-472f-93c9-4c7e12d2129d	LAML-US	Tophat2
56b3b6f1-7af3-4841-8df5-d76b0c042091	LAML-US	Tophat2
5826b0e5-7cdd-4bee-90bf-7eeaa5dbb786	LAML-US	Tophat2
594d2a01-5c3b-40ce-9e75-bf32d48949ba	LAML-US	Tophat2
67ab46c2-fe45-413a-9b33-1964649300ce	LAML-US	Tophat2
6b125db7-a02e-47a8-b595-8886281eaeae	LAML-US	Tophat2
7fef0511-674c-410c-9e22-75a8e34d3c8d	LAML-US	Tophat2
97458ece-c197-43c4-b1a2-4545877030da	LAML-US	Tophat2
a45f74c2-361b-4234-b831-d844cff21487	LAML-US	Tophat2
a46a42dd-0657-4cd5-99ab-37bcdebf7537	LAML-US	Tophat2
af19eb31-2073-44cd-beaf-1dd97f73c5c4	LAML-US	Tophat2
b077ab01-14c0-428d-aced-ac0dfe59cb23	LAML-US	Tophat2
b4e8f126-7521-447c-9517-6df8ce97604f	LAML-US	Tophat2
d8909d09-3d16-45e1-b5ce-9d8b816e7e09	LAML-US	Tophat2
df707127-3c1f-48ca-b4f5-083e978a091a	LAML-US	Tophat2
f33dc2e9-cf49-406c-a02b-3db4ff2d86aa	LAML-US	Tophat2
