# Supplementary material for: Single-cell analysis of AIMP2 splice variants informs on drug sensitivity and prognosis in hematologic cancer
Source: Commun Biol. 2020 Oct 30;3:630. doi: 10.1038/s42003-020-01353-x (PMC7599330; doi:10.1038/s42003-020-01353-x)
Supplement: Supplementary file 6 — Supplementary data 3 [file 42003_2020_1353_MOESM6_ESM.xlsx]

## Sheet: Sheet1
Patient_ID	PCR	sex	age	sub	RFS_event	RFS	DFS_event	DFS	OS	OS_event
421	0	0	69.7194	M2	0	0	1	0.2	0.2	1
111	0	1	36.8111	M1	1	112.2	1	112.2	151.833	0
371	0	1	23.7639	M4	0	0.633333	1	0.633333	0.633333	1
298	0	0	41.4361	M2	1	101.9	1	101.9	128.267	0
91	0	0	58.4389	M2	1	2.33333	1	2.33333	3.86667	9
108	0	0	50.1194	M2	1	123.667	1	123.667	149.033	0
359	0	0	50.8028	M2	0	7.7	1	7.7	7.7	1
355	0	1	54.3778	M3	1	23.7333	1	23.7333	124.733	0
115	0	0	55.7694	M2	1	97	1	97	105.5	9
416	0	1	29.8056	M3	0	107.433	0	107.433	107.433	0
344	0	1	53.2	M4	0	1.63333	1	1.63333	1.63333	1
379	0	0	62.8194	M4	0	53.9333	0	53.9333	53.9333	9
401	0	1	26.4722	M1	1	2.73333	1	2.73333	8.8	1
189	0	0	58.7444	M1	0	6.53333	0	2.73333	6.53333	9
397	0	1	21.1333	M4	1	17.8667	1	17.8667	112.433	0
181	0	1	21.4083	M3	0	0.466667	1	0.466667	0.466667	1
391	0	1	68.8917	M0	0	7.1	1	7.1	7.1	1
2142	0	1	43.9583	M2	0	16.4	0	16.4	16.4	0
576	0	0	68.2667	M2	1	5.03333	1	5.03333	12.5	1
2524	0	0	33.1806	M4	0	10.5	0	10.5	10.5	0
1820	0	1	69.4944	M2	0	1.16667	0	1.16667	1.16667	9
1974	0	1	54.4333	M4	0	19.9333	1	19.9333	19.9333	1
2141	0	1	33.5278	M4	0	17	0	17	17	0
878	0	0	68.725	M2	1	35.8333	1	35.8333	40.8667	9
2152	0	1	46.0472	M1	0	16.4667	0	16.4667	16.4667	0
2192	0	0	55.6917	M2	0	6.83333	1	6.83333	6.83333	1
2345	0	1	72.6556	M2	0	8.73333	0	8.73333	8.73333	0
1783	0	1	32.1833	M2	0	9.1	0	9.1	9.1	9
984	0	1	39.1639	M1	1	6.8	1	6.8	24.8	1
338	1	0	57.2889	M4	1	92.8667	1	92.8667	126.333	0
301	1	1	31.5444	M1	0	2.8	1	2.8	2.8	1
340	1	1	28.3028	M5	1	5.96667	1	5.96667	6.96667	9
261	1	0	70.0056	M2	1	6.7	1	6.7	11.7333	1
280	1	0	69.4528	M1	0	0.0666667	1	0.0666667	0.0666667	1
610	1	0	49.9611	M1	1	6.1	1	6.1	29.5667	1
571	1	1	31.7861	M4	1	3.06667	1	3.06667	6.33333	1
648	1	1	70.4778	Not specified	1	0.566667	1	0.566667	6.96667	9
2381	1	1	72.4917	MPD-related	0	1.43333	1	1.43333	1.43333	1
1945	1	1	27.575	M3	0	1.43333	1	1.43333	1.43333	1
644	1	0	65.525	M4e	0	5.03333	1	5.03333	5.03333	1
662	1	0	67.9667	M3	0	26.7667	1	26.7667	26.7667	1
645	1	0	65.525	M4e	0	5.03333	1	5.03333	5.03333	1
1939	1	0	54.3194	M2	0	13.8	1	13.8	13.8	1
573	1	0	83.8333	M4	0	1.1	0	1.1	1.1	9
1795	1	1	48.5611	M2	0	8.43333	1	8.43333	8.43333	1
973	1	0	73.2028	M5	0	0.4	1	0.4	0.4	1
983	1	1	66.8194	M3	1	14.7333	1	14.7333	15.9	1
1173	1	1	20.4167	M7	0	5.23333	1	5.23333	5.23333	1
651	1	1	33.8944	M4	1	13.5333	1	13.5333	14.5333	1
1047	1	0	43.3083	M1	1	7.76667	1	7.76667	38.3333	0
969	1	1	68.8972	M2	0	40.3	0	40.3	40.3	0
