# Supplementary material for: Single-cell analysis of AIMP2 splice variants informs on drug sensitivity and prognosis in hematologic cancer
Source: Commun Biol. 2020 Oct 30;3:630. doi: 10.1038/s42003-020-01353-x (PMC7599330; doi:10.1038/s42003-020-01353-x)
Supplement: Supplementary file 7 — Supplementary data 4 [file 42003_2020_1353_MOESM7_ESM.xlsx]

## Sheet: Fig. 1b
Hela	Red area	Green area	R/G ratio
HeLa_01.tif	3492	1698	2.0565
HeLa_02.tif	6343	3176	1.9972
HeLa_03.tif	8221	3748	2.1934
HeLa_04.tif	5803	1892	3.0671
HeLa_05.tif	3293	1483	2.2205
HeLa_06.tif	11128	3837	2.9002
HeLa_07.tif	5909	1636	3.6119
HeLa_08.tif	9790	3814	2.5669
HeLa_09.tif	9482	3893	2.4357
HeLa_10.tif	9851	3928	2.5079
HeLa_11.tif	6304	2809	2.2442
HeLa_12.tif	6835	2752	2.4836
HeLa_13.tif	9824	4107	2.392
HeLa_14.tif	8026	2977	2.696
HeLa_15.tif	4191	1280	3.2742
HeLa_16.tif	5076	1755	2.8923
HeLa_17.tif	6207	2499	2.4838
HeLa_18.tif	3196	1366	2.3397
HeLa_19.tif	5765	1731	3.3304
HeLa_20.tif	7608	2459	3.0939
HeLa_21.tif	3829	1176	3.256
HeLa_22.tif	7704	2207	3.4907
HeLa_23.tif	7055	2342	3.0124
HeLa_24.tif	5639	2079	2.7124
HeLa_25.tif	5521	2248	2.456
HeLa_26.tif	3549	1221	2.9066
HeLa_27.tif	3796	1352	2.8077
HeLa_28.tif	5098	1870	2.7262
HeLa_29.tif	1602	680	2.3559
HeLa_30.tif	7394	2850	2.5944
		mean	2.70352

## Sheet: Fig. 1e
Hela	Red area	Green area	R/G ratio			Red area	Green area	R/G ratio			Red area	Green area	R/G ratio
siLuc_01.tif	3362	759	4.4295		siAIMP2_01.tif	502	263	1.9087		siDX_01.tif	3032	1628	1.8624
siLuc_02.tif	3289	710	4.6324		siAIMP2_02.tif	245	100	2.45		siDX_02.tif	1621	644	2.5171
siLuc_03.tif	3761	999	3.7648		siAIMP2_03.tif	338	166	2.0361		siDX_03.tif	2121	620	3.421
siLuc_04.tif	1729	669	2.5845		siAIMP2_04.tif	189	92	2.0543		siDX_04.tif	1761	906	1.9437
siLuc_05.tif	1397	653	2.1394		siAIMP2_05.tif	243	160	1.5188		siDX_05.tif	2248	891	2.523
siLuc_06.tif	9488	3160	3.0025		siAIMP2_06.tif	345	240	1.4375		siDX_06.tif	1062	457	2.3239
siLuc_07.tif	4048	1573	2.5734		siAIMP2_07.tif	199	113	1.7611		siDX_07.tif	1288	642	2.0062
siLuc_08.tif	2620	967	2.7094		siAIMP2_08.tif	183	166	1.1024		siDX_08.tif	1715	485	3.5361
siLuc_09.tif	2631	1076	2.4452		siAIMP2_09.tif	279	191	1.4607		siDX_09.tif	1052	663	1.5867
siLuc_10.tif	2715	979	2.7732		siAIMP2_10.tif	131	98	1.3367		siDX_10.tif	1184	838	1.4129
siLuc_11.tif	3552	1336	2.6587		siAIMP2_11.tif	151	74	2.0405		siDX_11.tif	1055	369	2.8591
siLuc_12.tif	3205	991	3.2341		siAIMP2_12.tif	178	200	0.89		siDX_12.tif	2355	777	3.0309
siLuc_13.tif	3034	1137	2.6684		siAIMP2_13.tif	220	122	1.8033		siDX_13.tif	1110	305	3.6393
siLuc_14.tif	2754	1001	2.7512		siAIMP2_14.tif	111	84	1.3214		siDX_14.tif	571	101	5.6535
siLuc_15.tif	3256	779	4.1797		siAIMP2_15.tif	811	188	4.3138		siDX_15.tif	479	235	2.0383
siLuc_16.tif	2246	799	2.811		siAIMP2_16.tif	1036	205	5.0537		siDX_16.tif	2047	582	3.5172
siLuc_17.tif	3220	1384	2.3266		siAIMP2_17.tif	1103	213	5.1784		siDX_17.tif	1328	324	4.0988
siLuc_18.tif	4478	1727	2.5929		siAIMP2_18.tif	549	74	7.4189		siDX_18.tif	350	155	2.2581
siLuc_19.tif	2062	798	2.584		siAIMP2_19.tif	330	33	10		siDX_19.tif	2702	879	3.0739
siLuc_20.tif	3111	773	4.0246		siAIMP2_20.tif	502	82	6.122		siDX_20.tif	2375	756	3.1415
siLuc_21.tif	2359	816	2.8909		siAIMP2_21.tif	578	120	4.8167		siDX_21.tif	2521	990	2.5465
siLuc_22.tif	3226	1179	2.7362		siAIMP2_22.tif	875	180	4.8611		siDX_22.tif	3175	971	3.2698
siLuc_23.tif	4681	1668	2.8064		siAIMP2_23.tif	1129	233	4.8455		siDX_23.tif	3604	1185	3.0414
siLuc_24.tif	2372	877	2.7047		siAIMP2_24.tif	426	90	4.7333		siDX_24.tif	3413	1149	2.9704
siLuc_25.tif	3558	1209	2.9429		siAIMP2_25.tif	591	51	11.5882		siDX_25.tif	2434	960	2.5354
siLuc_26.tif	3478	1011	3.4402		siAIMP2_26.tif	791	175	4.52		siDX_26.tif	996	328	3.0366
siLuc_27.tif	2229	824	2.7051		siAIMP2_27.tif	993	121	8.2066		siDX_27.tif	1771	620	2.8565
siLuc_28.tif	1834	796	2.304		siAIMP2_28.tif	348	100	3.48		siDX_28.tif	1138	372	3.0591
siLuc_29.tif	2928	916	3.1965		siAIMP2_29.tif	612	93	6.5806		siDX_29.tif	2190	929	2.3574
siLuc_30.tif	1534	795	1.9296		siAIMP2_30.tif	325	49	6.6327		siDX_30.tif	2166	1178	1.8387
		mean	t-test (v.s. siLuc)
	siLuc	2.9514	0.5
	siAIMP2	4.0491	0.0220768
	siAIMP2-DX2	2.79851	0.219094

## Sheet: Fig. 1f
AIMP2 mRNA expression	#1	#2	#3		mean	s.e.m.
siLuc	1	1	1		1	0
siAIMP2	0.0512964	0.072544	0.0802141		0.0680182	0.00864912
siAIMP2-DX2	0.576343	0.732043	0.556711		0.621699	0.0554623

## Sheet: Fig. 1h
siLuc_01.tif	3905	791	4.9368		siAIMP2_01.tif	819	126	6.5		siDX_01.tif	1507	367	4.1063
siLuc_02.tif	2543	599	4.2454		siAIMP2_02.tif	465	104	4.4712		siDX_02.tif	2044	525	3.8933
siLuc_03.tif	4447	1233	3.6067		siAIMP2_03.tif	483	120	4.025		siDX_03.tif	1237	394	3.1396
siLuc_04.tif	3504	934	3.7516		siAIMP2_04.tif	463	115	4.0261		siDX_04.tif	1539	477	3.2264
siLuc_05.tif	1467	422	3.4763		siAIMP2_05.tif	253	99	2.5556		siDX_05.tif	1183	266	4.4474
siLuc_06.tif	1679	508	3.3051		siAIMP2_06.tif	575	37	15.5405		siDX_06.tif	874	176	4.9659
siLuc_07.tif	1495	439	3.4055		siAIMP2_07.tif	752	132	5.697		siDX_07.tif	2112	465	4.5419
siLuc_08.tif	1560	307	5.0814		siAIMP2_08.tif	700	224	3.125		siDX_08.tif	2045	589	3.472
siLuc_09.tif	1337	404	3.3094		siAIMP2_09.tif	294	112	2.625		siDX_09.tif	3611	959	3.7654
siLuc_10.tif	2545	528	4.8201		siAIMP2_10.tif	1120	106	10.566		siDX_10.tif	725	169	4.2899
siLuc_11.tif	3019	1171	2.5781		siAIMP2_11.tif	275	127	2.1654		siDX_11.tif	1037	382	2.7147
siLuc_12.tif	3384	735	4.6041		siAIMP2_12.tif	498	38	13.1053		siDX_12.tif	1365	428	3.1893
siLuc_13.tif	3393	748	4.5361		siAIMP2_13.tif	614	87	7.0575		siDX_13.tif	1873	522	3.5881
siLuc_14.tif	3762	1182	3.1827		siAIMP2_14.tif	510	106	4.8113		siDX_14.tif	1681	442	3.8032
siLuc_15.tif	2713	430	6.3093		siAIMP2_15.tif	622	134	4.6418		siDX_15.tif	3262	1036	3.1486
siLuc_16.tif	2062	696	2.9626		siAIMP2_16.tif	505	83	6.0843		siDX_16.tif	2884	612	4.7124
siLuc_17.tif	2611	739	3.5332		siAIMP2_17.tif	798	76	10.5		siDX_17.tif	1946	311	6.2572
siLuc_18.tif	3441	918	3.7484		siAIMP2_18.tif	682	152	4.4868		siDX_18.tif	1850	312	5.9295
siLuc_19.tif	1702	502	3.3904		siAIMP2_19.tif	530	68	7.7941		siDX_19.tif	1763	227	7.7665
siLuc_20.tif	1875	492	3.811		siAIMP2_20.tif	429	63	6.8095		siDX_20.tif	831	293	2.8362
siLuc_21.tif	2352	516	4.5581		siAIMP2_21.tif	704	161	4.3727		siDX_21.tif	814	166	4.9036
siLuc_22.tif	2112	499	4.2325		siAIMP2_22.tif	1048	134	7.8209		siDX_22.tif	1165	223	5.2242
siLuc_23.tif	2895	876	3.3048		siAIMP2_23.tif	469	144	3.2569		siDX_23.tif	1210	307	3.9414
siLuc_24.tif	2500	746	3.3512		siAIMP2_24.tif	866	100	8.66		siDX_24.tif	1516	449	3.3764
siLuc_25.tif	4105	938	4.3763		siAIMP2_25.tif	676	86	7.8605		siDX_25.tif	1325	414	3.2005
siLuc_26.tif	3013	887	3.3968		siAIMP2_26.tif	685	120	5.7083		siDX_26.tif	816	99	8.2424
siLuc_27.tif	2314	660	3.5061		siAIMP2_27.tif	755	58	13.0172		siDX_27.tif	669	244	2.7418
siLuc_28.tif	1718	505	3.402		siAIMP2_28.tif	544	89	6.1124		siDX_28.tif	453	147	3.0816
siLuc_29.tif	1858	470	3.9532		siAIMP2_29.tif	1206	109	11.0642		siDX_29.tif	1609	369	4.3604
siLuc_30.tif	2444	597	4.0938		siAIMP2_30.tif	315	79	3.9873		siDX_30.tif	1539	391	3.9361
		mean	t-test (v.s. siLuc)
	siLuc	3.8923	0.428181
	siAIMP2	6.61493	8.91543e-05
	siAIMP2-DX2	4.22674	0.123464

## Sheet: Fig. 1i
Hela	Red area	Green area	R/G ratio		A549	Red area	Green area	R/G ratio
HeLa_01.tif	3492	1698	2.0565		A549_01.tif	972	197	4.934
HeLa_02.tif	6343	3176	1.9972		A549_02.tif	1401	443	3.1625
HeLa_03.tif	8221	3748	2.1934		A549_03.tif	1469	412	3.5655
HeLa_04.tif	5803	1892	3.0671		A549_04.tif	1077	246	4.378
HeLa_05.tif	3293	1483	2.2205		A549_05.tif	1659	546	3.0385
HeLa_06.tif	11128	3837	2.9002		A549_06.tif	1729	587	2.9455
HeLa_07.tif	5909	1636	3.6119		A549_07.tif	927	378	2.4524
HeLa_08.tif	9790	3814	2.5669		A549_08.tif	2100	765	2.7451
HeLa_09.tif	9482	3893	2.4357		A549_09.tif	1202	404	2.9752
HeLa_10.tif	9851	3928	2.5079		A549_10.tif	2321	858	2.7051
HeLa_11.tif	6304	2809	2.2442		A549_11.tif	1352	569	2.3761
HeLa_12.tif	6835	2752	2.4836		A549_12.tif	2297	527	4.3586
HeLa_13.tif	9824	4107	2.392		A549_13.tif	1480	409	3.6186
HeLa_14.tif	8026	2977	2.696		A549_14.tif	1454	533	2.728
HeLa_15.tif	4191	1280	3.2742		A549_15.tif	661	367	1.8011
HeLa_16.tif	5076	1755	2.8923		A549_16.tif	1189	364	3.2665
HeLa_17.tif	6207	2499	2.4838		A549_17.tif	1193	241	4.9502
HeLa_18.tif	3196	1366	2.3397		A549_18.tif	418	92	4.5435
HeLa_19.tif	5765	1731	3.3304		A549_19.tif	1230	417	2.9496
HeLa_20.tif	7608	2459	3.0939		A549_20.tif	1020	328	3.1098
HeLa_21.tif	3829	1176	3.256		A549_21.tif	458	167	2.7425
HeLa_22.tif	7704	2207	3.4907		A549_22.tif	815	272	2.9963
HeLa_23.tif	7055	2342	3.0124		A549_23.tif	1067	310	3.4419
HeLa_24.tif	5639	2079	2.7124		A549_24.tif	1671	676	2.4719
HeLa_25.tif	5521	2248	2.456		A549_25.tif	1781	789	2.2573
HeLa_26.tif	3549	1221	2.9066		A549_26.tif	1724	685	2.5168
HeLa_27.tif	3796	1352	2.8077		A549_27.tif	1185	341	3.4751
HeLa_28.tif	5098	1870	2.7262		A549_28.tif	1642	766	2.1436
HeLa_29.tif	1602	680	2.3559		A549_29.tif	1433	437	3.2792
HeLa_30.tif	7394	2850	2.5944		A549_30.tif	1270	318	3.9937
		mean	t-test (v.s. HeLa)
	HeLa	2.70352	0.5
	A549	3.1974	0.00249368

## Sheet: Fig. 4b
EJM	Red area	Green area	R/G ratio		Namalwa	Red area	Green area	R/G ratio		KMS	Red area	Green area	R/G ratio		Sultan	Red area	Green area	R/G ratio		536MM	Red area	Green area	R/G ratio		HL60	Red area	Green area	R/G ratio
EJM_01.tif	814	435	1.8713		Namalwa_01.tif	385	232	1.6595		KMS_01.tif	1310	589	2.2241		Sultan_01.tif	1735	477	3.6373		536MM_01.tif	775	371	2.0889		HL60_01.tif	577	109	5.2936
EJM_02.tif	774	256	3.0234		Namalwa_02.tif	614	351	1.7493		KMS_02.tif	2196	899	2.4427		Sultan_02.tif	1199	478	2.5084		536MM_02.tif	2217	448	4.9487		HL60_02.tif	341	28	12.1786
EJM_03.tif	1009	618	1.6327		Namalwa_03.tif	1038	638	1.627		KMS_03.tif	1027	507	2.0256		Sultan_03.tif	1975	790	2.5		536MM_03.tif	1669	253	6.5968		HL60_03.tif	604	103	5.8641
EJM_04.tif	713	327	2.1804		Namalwa_04.tif	547	400	1.3675		KMS_04.tif	1113	477	2.3333		Sultan_04.tif	1896	501	3.7844		536MM_04.tif	1611	419	3.8449		HL60_04.tif	784	82	9.561
EJM_05.tif	949	530	1.7906		Namalwa_05.tif	1467	884	1.6595		KMS_05.tif	1390	544	2.5551		Sultan_05.tif	9132	2461	3.7107		536MM_05.tif	1371	274	5.0036		HL60_05.tif	612	20	30.6
EJM_01.tif	405	441	0.91837		Namalwa_01.tif	418	240	1.7417		KMS_01.tif	981	562	1.7456		Sultan_06.tif	2653	998	2.6583		536MM_01.tif	1322	404	3.2723		HL60_06.tif	803	90	8.9222
EJM_02.tif	408	466	0.87554		Namalwa_02.tif	646	462	1.3983		KMS_02.tif	838	558	1.5018		Sultan_01.tif	360	204	1.7647		536MM_02.tif	1537	527	2.9165		HL60_01.tif	462	54	8.5556
EJM_03.tif	359	434	0.82719		Namalwa_03.tif	446	486	0.9177		KMS_03.tif	1443	671	2.1505		Sultan_02.tif	1073	675	1.5896		536MM_03.tif	1539	429	3.5874		HL60_02.tif	288	71	4.0563
EJM_04.tif	294	304	0.96711		Namalwa_04.tif	2156	1734	1.2434		KMS_04.tif	1552	731	2.1231		Sultan_03.tif	2414	1635	1.4765		536MM_04.tif	1232	364	3.3846		HL60_03.tif	571	107	5.3364
EJM_05.tif	471	423	1.1135		Namalwa_05.tif	407	367	1.109		KMS_05.tif	794	369	2.1518		Sultan_04.tif	832	768	1.0833		536MM_05.tif	1235	258	4.7868		HL60_04.tif	533	59	9.0339
EJM_06.tif	594	469	1.2665		Namalwa_06.tif	653	408	1.6005		KMS_06.tif	1843	852	2.1631		Sultan_05.tif	935	230	4.0652		536MM_06.tif	1464	392	3.7347		HL60_05.tif	535	82	6.5244
EJM_07.tif	220	336	0.65476		Namalwa_07.tif	1068	678	1.5752		KMS_07.tif	1002	625	1.6032		Sultan_06.tif	1578	677	2.3309		536MM_07.tif	3059	347	8.8156		HL60_06.tif	434	78	5.5641
EJM_08.tif	309	321	0.96262		Namalwa_08.tif	799	525	1.5219		KMS_08.tif	649	371	1.7493		Sultan_07.tif	3701	1886	1.9624		536MM_08.tif	1207	187	6.4545		HL60_07.tif	524	70	7.4857
EJM_09.tif	334	196	1.7041		Namalwa_09.tif	699	535	1.3065		KMS_09.tif	1237	532	2.3252		Sultan_08.tif	980	536	1.8284		536MM_09.tif	598	150	3.9867		HL60_08.tif	755	169	4.4675
EJM_10.tif	228	321	0.71028		Namalwa_10.tif	846	832	1.0168		KMS_10.tif	985	699	1.4092		Sultan_09.tif	2760	1593	1.7326		536MM_10.tif	855	159	5.3774		HL60_09.tif	2006	255	7.8667
EJM_11.tif	383	486	0.78807		Namalwa_11.tif	1335	1084	1.2315		KMS_11.tif	742	673	1.1025		Sultan_10.tif	3667	1939	1.8912		536MM_11.tif	902	136	6.6324		HL60_10.tif	910	212	4.2925
EJM_12.tif	574	502	1.1434		Namalwa_12.tif	1336	1061	1.2592		KMS_12.tif	648	526	1.2319		Sultan_11.tif	4789	2144	2.2337		536MM_12.tif	1097	157	6.9873		HL60_11.tif	1059	699	1.515
EJM_13.tif	282	333	0.84685		Namalwa_13.tif	864	705	1.2255		KMS_13.tif	1299	796	1.6319		Sultan_12.tif	5155	2887	1.7856		536MM_13.tif	559	205	2.7268		HL60_12.tif	1104	284	3.8873
EJM_14.tif	435	447	0.97315		Namalwa_14.tif	693	518	1.3378		KMS_14.tif	2177	1410	1.544		Sultan_13.tif	6326	4206	1.504		536MM_14.tif	378	137	2.7591		HL60_13.tif	1083	286	3.7867
EJM_15.tif	378	495	0.76364		Namalwa_15.tif	820	509	1.611		KMS_15.tif	2910	1267	2.2968		Sultan_14.tif	4681	3163	1.4799		536MM_15.tif	1718	408	4.2108		HL60_14.tif	1049	244	4.2992
EJM_16.tif	344	382	0.90052		Namalwa_16.tif	585	431	1.3573		KMS_16.tif	2461	979	2.5138		Sultan_15.tif	2240	1659	1.3502		536MM_16.tif	1569	452	3.4712		HL60_15.tif	952	209	4.555
EJM_17.tif	269	229	1.1747		Namalwa_17.tif	1221	1101	1.109		KMS_17.tif	894	648	1.3796		Sultan_16.tif	722	397	1.8186		536MM_17.tif	937	283	3.311		HL60_16.tif	985	297	3.3165
EJM_18.tif	343	327	1.0489		Namalwa_18.tif	1524	1271	1.1991		KMS_18.tif	863	767	1.1252		Sultan_17.tif	999	551	1.8131		536MM_18.tif	1111	203	5.4729		HL60_17.tif	987	180	5.4833
EJM_19.tif	365	395	0.92405		Namalwa_19.tif	1172	897	1.3066		KMS_19.tif	548	550	0.99636		Sultan_18.tif	2842	2026	1.4028		536MM_19.tif	2431	554	4.3881		HL60_18.tif	1110	273	4.0659
EJM_20.tif	286	236	1.2119		Namalwa_20.tif	1236	768	1.6094		KMS_20.tif	437	528	0.82765		Sultan_19.tif	3444	2278	1.5119		536MM_20.tif	2778	163	17.0429		HL60_19.tif	1097	350	3.1343
															Sultan_20.tif	6656	4105	1.6214							HL60_20.tif	852	294	2.898
		mean	s.e.m.	t-test (adjacent cells)
	EJM	1.21094	0.109817	0.0720577
	Namalwa	1.38961	0.0467794	0.000421939
	KMS-12-BM	1.80613	0.10348	0.0565399
	HS-Sultan	2.11712	0.161954	2.99612e-05
	SNU-536MM	5.03208	0.594421	0.0994288
	HL-60	6.6363	1.07376

## Sheet: Fig. 4c
		mean	s.e.m.	t-test (adjacent cells)
	EJM	1.55012	0.0992584	0.457841
	Namalwa	1.56266	0.0644755	1.0399e-08
	KMS-12-BM	2.22442	0.0976787	0.028804
	HS-Sultan	2.55317	0.142777	9.67361e-07
	HL-60	4.02707	0.270382	0.00496366
	SNU-536MM	5.10918	0.319614
sep17+19A	red_area	green_area	ratio(area)		sep17+19A	red_area	green_area	ratio(area)		sep17+19A	red_area	green_area	ratio(area)		sep17+19A	red_area	green_area	ratio(area)		sep17+19A	red_area	green_area	ratio(area)		sep17+19A	red_area	green_area	ratio(area)
EJM_01.tif_1	73	53	1.3774		Namalwa_01.tif_1	115	88	1.3068		KMS_01.tif_1	127	66	1.9242		Sultan_01.tif_1	33	8	4.125		HL60_01.tif_1	124	8	15.5		536MM_01.tif_1	86	12	7.1667
EJM_01.tif_2	98	21	4.6667		Namalwa_01.tif_2	35	12	2.9167		KMS_01.tif_2	48	21	2.2857		Sultan_01.tif_2	96	38	2.5263		HL60_01.tif_2	10	13	0.76923		536MM_01.tif_2	32	34	0.94118
EJM_01.tif_3	30	13	2.3077		Namalwa_01.tif_3	70	23	3.0435		KMS_01.tif_3	91	42	2.1667		Sultan_01.tif_3	127	35	3.6286		HL60_01.tif_3	157	26	6.0385		536MM_01.tif_3	10	5	2
EJM_01.tif_4	52	27	1.9259		Namalwa_01.tif_4	53	34	1.5588		KMS_01.tif_4	194	52	3.7308		Sultan_01.tif_4	39	5	7.8		HL60_01.tif_4	16	5	3.2		536MM_01.tif_4	33	11	3
EJM_01.tif_5	10	9	1.1111		Namalwa_01.tif_5	75	31	2.4194		KMS_01.tif_5	20	20	1		Sultan_01.tif_5	438	70	6.2571		HL60_01.tif_5	72	24	3		536MM_01.tif_5	38	34	1.1176
EJM_01.tif_6	25	27	0.92593		Namalwa_01.tif_6	32	21	1.5238		KMS_01.tif_6	52	22	2.3636		Sultan_01.tif_6	673	247	2.7247		HL60_01.tif_6	40	28	1.4286		536MM_01.tif_6	19	5	3.8
EJM_01.tif_7	5	8	0.625		Namalwa_01.tif_7	5	10	0.5		KMS_01.tif_7	76	70	1.0857		Sultan_01.tif_7	120	15	8		HL60_01.tif_7	20	5	4		536MM_01.tif_7	59	17	3.4706
EJM_01.tif_8	44	31	1.4194		Namalwa_02.tif_1	27	17	1.5882		KMS_01.tif_8	95	33	2.8788		Sultan_01.tif_8	98	36	2.7222		HL60_02.tif_1	42	8	5.25		536MM_01.tif_8	61	16	3.8125
EJM_01.tif_9	37	8	4.625		Namalwa_02.tif_2	81	36	2.25		KMS_01.tif_9	55	46	1.1957		Sultan_01.tif_9	63	23	2.7391		HL60_02.tif_2	76	10	7.6		536MM_01.tif_9	220	91	2.4176
EJM_01.tif_10	81	43	1.8837		Namalwa_02.tif_3	8	8	1		KMS_01.tif_10	19	12	1.5833		Sultan_02.tif_1	65	3	21.6667		HL60_02.tif_3	88	10	8.8		536MM_01.tif_10	76	35	2.1714
EJM_01.tif_11	107	92	1.163		Namalwa_02.tif_4	195	128	1.5234		KMS_01.tif_11	20	14	1.4286		Sultan_02.tif_2	56	20	2.8		HL60_03.tif_1	50	49	1.0204		536MM_01.tif_11	59	46	1.2826
EJM_01.tif_12	19	13	1.4615		Namalwa_02.tif_5	199	118	1.6864		KMS_01.tif_12	17	12	1.4167		Sultan_02.tif_3	351	125	2.808		HL60_03.tif_2	185	23	8.0435		536MM_02.tif_1	94	37	2.5405
EJM_01.tif_13	30	12	2.5		Namalwa_02.tif_6	59	26	2.2692		KMS_01.tif_13	28	28	1		Sultan_02.tif_4	171	82	2.0854		HL60_03.tif_3	33	8	4.125		536MM_02.tif_2	46	13	3.5385
EJM_01.tif_14	63	50	1.26		Namalwa_02.tif_7	45	5	9		KMS_01.tif_14	39	17	2.2941		Sultan_02.tif_5	308	159	1.9371		HL60_03.tif_4	8	10	0.8		536MM_02.tif_3	20	5	4
EJM_01.tif_15	32	12	2.6667		Namalwa_03.tif_1	77	38	2.0263		KMS_01.tif_15	64	22	2.9091		Sultan_02.tif_6	95	16	5.9375		HL60_03.tif_5	49	13	3.7692		536MM_02.tif_4	13	8	1.625
EJM_01.tif_16	20	16	1.25		Namalwa_03.tif_2	42	32	1.3125		KMS_01.tif_16	48	3	16		Sultan_02.tif_7	52	34	1.5294		HL60_04.tif_1	157	13	12.0769		536MM_02.tif_5	32	12	2.6667
EJM_02.tif_1	69	15	4.6		Namalwa_03.tif_3	10	23	0.43478		KMS_01.tif_17	121	25	4.84		Sultan_02.tif_8	51	29	1.7586		HL60_04.tif_2	105	25	4.2		536MM_02.tif_6	71	6	11.8333
EJM_02.tif_2	5	5	1		Namalwa_03.tif_4	60	29	2.069		KMS_01.tif_18	18	17	1.0588		Sultan_02.tif_9	38	10	3.8		HL60_04.tif_3	97	23	4.2174		536MM_02.tif_7	61	9	6.7778
EJM_02.tif_3	99	22	4.5		Namalwa_03.tif_5	94	56	1.6786		KMS_01.tif_19	26	8	3.25		Sultan_03.tif_1	201	72	2.7917		HL60_04.tif_4	121	8	15.125		536MM_02.tif_8	84	17	4.9412
EJM_02.tif_4	23	49	0.46939		Namalwa_03.tif_6	108	76	1.4211		KMS_01.tif_20	45	13	3.4615		Sultan_03.tif_2	247	67	3.6866		HL60_04.tif_5	139	13	10.6923		536MM_02.tif_9	8	5	1.6
EJM_02.tif_5	162	37	4.3784		Namalwa_03.tif_7	164	82	2		KMS_01.tif_21	5	16	0.3125		Sultan_03.tif_3	178	104	1.7115		HL60_05.tif_1	53	10	5.3		536MM_02.tif_10	31	5	6.2
EJM_02.tif_6	61	15	4.0667		Namalwa_03.tif_8	86	25	3.44		KMS_02.tif_1	39	34	1.1471		Sultan_03.tif_4	74	13	5.6923		HL60_05.tif_2	40	10	4		536MM_02.tif_11	43	12	3.5833
EJM_02.tif_7	144	42	3.4286		Namalwa_03.tif_9	85	25	3.4		KMS_02.tif_2	131	30	4.3667		Sultan_03.tif_5	267	175	1.5257		HL60_06.tif_1	77	10	7.7		536MM_02.tif_12	66	15	4.4
EJM_02.tif_8	79	26	3.0385		Namalwa_03.tif_10	68	58	1.1724		KMS_02.tif_3	60	39	1.5385		Sultan_03.tif_6	227	117	1.9402		HL60_06.tif_2	30	10	3		536MM_02.tif_13	75	10	7.5
EJM_02.tif_9	73	14	5.2143		Namalwa_03.tif_11	175	83	2.1084		KMS_02.tif_4	118	42	2.8095		Sultan_03.tif_7	241	29	8.3103		HL60_06.tif_3	21	8	2.625		536MM_02.tif_14	378	83	4.5542
EJM_02.tif_10	24	21	1.1429		Namalwa_03.tif_12	51	36	1.4167		KMS_02.tif_5	50	22	2.2727		Sultan_03.tif_8	193	98	1.9694		HL60_06.tif_4	117	32	3.6562		536MM_02.tif_15	8	2	4
EJM_03.tif_1	12	5	2.4		Namalwa_03.tif_13	18	23	0.78261		KMS_02.tif_6	33	6	5.5		Sultan_03.tif_9	5	8	0.625		HL60_06.tif_5	102	15	6.8		536MM_02.tif_16	84	8	10.5
EJM_03.tif_2	11	16	0.6875		Namalwa_04.tif_1	43	34	1.2647		KMS_02.tif_7	32	27	1.1852		Sultan_03.tif_10	29	17	1.7059		HL60_06.tif_6	234	5	46.8		536MM_02.tif_17	52	18	2.8889
EJM_03.tif_3	24	10	2.4		Namalwa_04.tif_2	22	18	1.2222		KMS_02.tif_8	174	42	4.1429		Sultan_03.tif_11	112	37	3.027		HL60_06.tif_7	107	5	21.4		536MM_02.tif_18	155	18	8.6111
EJM_03.tif_4	189	121	1.562		Namalwa_04.tif_3	100	116	0.86207		KMS_02.tif_9	42	28	1.5		Sultan_03.tif_12	72	8	9		HL60_06.tif_8	27	5	5.4		536MM_02.tif_19	161	42	3.8333
EJM_03.tif_5	24	10	2.4		Namalwa_04.tif_4	151	124	1.2177		KMS_02.tif_10	44	15	2.9333		Sultan_03.tif_13	70	1	70		HL60_01.tif_1	120	12	10		536MM_02.tif_20	140	58	2.4138
EJM_03.tif_6	119	61	1.9508		Namalwa_04.tif_5	12	16	0.75		KMS_02.tif_11	41	12	3.4167		Sultan_03.tif_14	59	39	1.5128		HL60_01.tif_2	65	20	3.25		536MM_02.tif_21	89	28	3.1786
EJM_03.tif_7	47	45	1.0444		Namalwa_04.tif_6	76	51	1.4902		KMS_02.tif_12	8	10	0.8		Sultan_04.tif_1	75	18	4.1667		HL60_01.tif_3	49	22	2.2273		536MM_02.tif_22	48	5	9.6
EJM_03.tif_8	86	30	2.8667		Namalwa_04.tif_7	108	28	3.8571		KMS_02.tif_13	10	10	1		Sultan_04.tif_2	39	32	1.2188		HL60_02.tif_1	100	40	2.5		536MM_02.tif_23	17	5	3.4
EJM_03.tif_9	40	23	1.7391		Namalwa_05.tif_1	31	18	1.7222		KMS_02.tif_14	14	25	0.56		Sultan_04.tif_3	109	13	8.3846		HL60_02.tif_2	68	23	2.9565		536MM_02.tif_24	91	13	7
EJM_03.tif_10	5	15	0.33333		Namalwa_05.tif_2	42	26	1.6154		KMS_02.tif_15	103	85	1.2118		Sultan_04.tif_4	153	57	2.6842		HL60_02.tif_3	48	8	6		536MM_02.tif_25	53	14	3.7857
EJM_03.tif_11	91	54	1.6852		Namalwa_05.tif_3	14	13	1.0769		KMS_02.tif_16	104	26	4		Sultan_04.tif_5	26	5	5.2		HL60_03.tif_1	56	10	5.6		536MM_03.tif_1	31	10	3.1
EJM_03.tif_12	8	8	1		Namalwa_05.tif_4	14	12	1.1667		KMS_02.tif_17	44	16	2.75		Sultan_04.tif_6	158	60	2.6333		HL60_03.tif_2	46	8	5.75		536MM_03.tif_2	105	5	21
EJM_03.tif_13	80	48	1.6667		Namalwa_05.tif_5	66	42	1.5714		KMS_02.tif_18	24	23	1.0435		Sultan_04.tif_7	250	79	3.1646		HL60_03.tif_3	44	13	3.3846		536MM_03.tif_3	54	18	3
EJM_03.tif_14	10	8	1.25		Namalwa_05.tif_6	192	98	1.9592		KMS_02.tif_19	123	73	1.6849		Sultan_04.tif_8	153	49	3.1224		HL60_03.tif_4	68	10	6.8		536MM_03.tif_4	13	16	0.8125
EJM_03.tif_15	93	56	1.6607		Namalwa_05.tif_7	125	76	1.6447		KMS_02.tif_20	91	34	2.6765		Sultan_04.tif_9	178	34	5.2353		HL60_03.tif_5	5	11	0.45455		536MM_03.tif_5	12	5	2.4
EJM_03.tif_16	17	14	1.2143		Namalwa_05.tif_8	79	54	1.463		KMS_02.tif_21	77	20	3.85		Sultan_04.tif_10	355	75	4.7333		HL60_03.tif_6	65	20	3.25		536MM_03.tif_6	12	5	2.4
EJM_03.tif_17	82	36	2.2778		Namalwa_05.tif_9	144	45	3.2		KMS_02.tif_22	55	10	5.5		Sultan_04.tif_11	91	33	2.7576		HL60_03.tif_7	92	8	11.5		536MM_03.tif_7	92	5	18.4
EJM_03.tif_18	32	5	6.4		Namalwa_05.tif_10	74	31	2.3871		KMS_02.tif_23	67	21	3.1905		Sultan_04.tif_12	42	8	5.25		HL60_03.tif_8	84	5	16.8		536MM_03.tif_8	16	2	8
EJM_04.tif_1	74	29	2.5517		Namalwa_05.tif_11	39	28	1.3929		KMS_02.tif_24	15	18	0.83333		Sultan_04.tif_13	56	1	56		HL60_03.tif_9	13	8	1.625		536MM_03.tif_9	20	13	1.5385
EJM_04.tif_2	215	154	1.3961		Namalwa_05.tif_12	58	29	2		KMS_02.tif_25	107	32	3.3438		Sultan_04.tif_14	166	24	6.9167		HL60_04.tif_1	43	8	5.375		536MM_03.tif_10	24	6	4
EJM_04.tif_3	15	5	3		Namalwa_05.tif_13	9	12	0.75		KMS_02.tif_26	177	74	2.3919		Sultan_04.tif_15	45	13	3.4615		HL60_04.tif_2	58	8	7.25		536MM_03.tif_11	56	16	3.5
EJM_04.tif_4	150	31	4.8387		Namalwa_05.tif_14	20	9	2.2222		KMS_02.tif_27	21	10	2.1		Sultan_05.tif_1	110	49	2.2449		HL60_04.tif_3	120	5	24		536MM_03.tif_12	114	22	5.1818
EJM_04.tif_5	73	29	2.5172		Namalwa_05.tif_15	68	57	1.193		KMS_02.tif_28	36	52	0.69231		Sultan_05.tif_2	76	16	4.75		HL60_04.tif_4	118	34	3.4706		536MM_03.tif_13	111	29	3.8276
EJM_04.tif_6	56	28	2		Namalwa_05.tif_16	38	27	1.4074		KMS_02.tif_29	29	21	1.381		Sultan_05.tif_3	180	63	2.8571		HL60_05.tif_1	105	5	21		536MM_03.tif_14	55	24	2.2917
EJM_04.tif_7	36	23	1.5652		Namalwa_05.tif_17	70	58	1.2069		KMS_02.tif_30	80	12	6.6667		Sultan_05.tif_4	173	37	4.6757		HL60_05.tif_2	233	29	8.0345		536MM_03.tif_15	16	5	3.2
EJM_04.tif_8	46	28	1.6429		Namalwa_05.tif_18	165	93	1.7742		KMS_02.tif_31	12	18	0.66667		Sultan_05.tif_5	27	8	3.375		HL60_05.tif_3	96	22	4.3636		536MM_03.tif_16	80	5	16
EJM_05.tif_1	70	20	3.5		Namalwa_05.tif_19	171	125	1.368		KMS_02.tif_32	45	12	3.75		Sultan_05.tif_6	144	29	4.9655		HL60_05.tif_4	8	26	0.30769		536MM_03.tif_17	59	22	2.6818
EJM_05.tif_2	37	31	1.1935		Namalwa_01.tif_1	28	51	0.54902		KMS_03.tif_1	20	16	1.25		Sultan_05.tif_7	276	64	4.3125		HL60_06.tif_1	120	15	8		536MM_03.tif_18	87	25	3.48
EJM_05.tif_3	39	35	1.1143		Namalwa_01.tif_2	90	43	2.093		KMS_03.tif_2	57	27	2.1111		Sultan_05.tif_8	64	10	6.4		HL60_06.tif_2	16	10	1.6		536MM_03.tif_19	33	5	6.6
EJM_05.tif_4	68	49	1.3878		Namalwa_01.tif_3	5	21	0.2381		KMS_03.tif_3	20	37	0.54054		Sultan_05.tif_9	95	8	11.875		HL60_06.tif_3	24	5	4.8		536MM_03.tif_20	15	5	3
EJM_05.tif_5	30	8	3.75		Namalwa_01.tif_4	72	32	2.25		KMS_03.tif_4	39	31	1.2581		Sultan_05.tif_10	678	244	2.7787		HL60_06.tif_4	74	13	5.6923		536MM_03.tif_21	19	5	3.8
EJM_05.tif_6	134	55	2.4364		Namalwa_01.tif_5	190	81	2.3457		KMS_03.tif_5	46	36	1.2778		Sultan_05.tif_11	866	297	2.9158		HL60_06.tif_5	48	35	1.3714		536MM_04.tif_1	22	15	1.4667
EJM_05.tif_7	62	29	2.1379		Namalwa_02.tif_1	145	160	0.90625		KMS_03.tif_6	26	28	0.92857		Sultan_05.tif_12	214	75	2.8533		HL60_07.tif_1	36	16	2.25		536MM_04.tif_2	93	8	11.625
EJM_05.tif_8	35	8	4.375		Namalwa_02.tif_2	413	243	1.6996		KMS_03.tif_7	93	52	1.7885		Sultan_05.tif_13	251	114	2.2018		HL60_07.tif_2	110	15	7.3333		536MM_04.tif_3	72	18	4
EJM_05.tif_9	70	25	2.8		Namalwa_02.tif_3	82	44	1.8636		KMS_03.tif_8	60	23	2.6087		Sultan_05.tif_14	405	126	3.2143		HL60_07.tif_3	59	20	2.95		536MM_04.tif_4	38	22	1.7273
EJM_05.tif_10	60	51	1.1765		Namalwa_02.tif_4	5	15	0.33333		KMS_03.tif_9	34	32	1.0625		Sultan_05.tif_15	16	5	3.2		HL60_07.tif_4	52	14	3.7143		536MM_04.tif_5	39	10	3.9
EJM_05.tif_11	31	41	0.7561		Namalwa_03.tif_1	14	22	0.63636		KMS_03.tif_10	25	39	0.64103		Sultan_05.tif_16	122	12	10.1667		HL60_08.tif_1	13	12	1.0833		536MM_04.tif_6	20	17	1.1765
EJM_05.tif_12	31	17	1.8235		Namalwa_03.tif_2	32	11	2.9091		KMS_03.tif_11	36	10	3.6		Sultan_05.tif_17	221	53	4.1698		HL60_08.tif_2	45	8	5.625		536MM_04.tif_7	10	10	1
EJM_05.tif_13	49	30	1.6333		Namalwa_03.tif_3	243	193	1.2591		KMS_03.tif_12	49	28	1.75		Sultan_05.tif_18	140	55	2.5455		HL60_08.tif_3	145	55	2.6364		536MM_04.tif_8	199	66	3.0152
EJM_05.tif_14	68	33	2.0606		Namalwa_03.tif_4	113	207	0.54589		KMS_03.tif_13	80	42	1.9048		Sultan_05.tif_19	1244	309	4.0259		HL60_08.tif_4	12	12	1		536MM_04.tif_9	55	16	3.4375
EJM_05.tif_15	17	8	2.125		Namalwa_03.tif_5	31	43	0.72093		KMS_03.tif_14	88	38	2.3158		Sultan_05.tif_20	27	4	6.75		HL60_08.tif_5	52	31	1.6774		536MM_04.tif_10	49	11	4.4545
EJM_05.tif_16	70	58	1.2069		Namalwa_03.tif_6	5	10	0.5		KMS_03.tif_15	59	15	3.9333		Sultan_05.tif_21	382	86	4.4419		HL60_08.tif_6	74	13	5.6923		536MM_04.tif_11	64	5	12.8
EJM_05.tif_17	12	4	3		Namalwa_04.tif_1	66	49	1.3469		KMS_03.tif_16	52	37	1.4054		Sultan_05.tif_22	281	55	5.1091		HL60_08.tif_7	25	23	1.087		536MM_04.tif_12	5	8	0.625
EJM_05.tif_18	32	20	1.6		Namalwa_04.tif_2	178	133	1.3383		KMS_03.tif_17	62	14	4.4286		Sultan_05.tif_23	311	108	2.8796		HL60_08.tif_8	26	10	2.6		536MM_04.tif_13	44	31	1.4194
EJM_05.tif_19	16	8	2		Namalwa_04.tif_3	123	61	2.0164		KMS_04.tif_1	58	22	2.6364		Sultan_05.tif_24	297	83	3.5783		HL60_08.tif_9	38	5	7.6		536MM_04.tif_14	85	8	10.625
EJM_01.tif_1	5	30	0.16667		Namalwa_04.tif_4	50	101	0.49505		KMS_04.tif_2	41	16	2.5625		Sultan_05.tif_25	897	195	4.6		HL60_09.tif_1	113	16	7.0625		536MM_04.tif_15	35	10	3.5
EJM_01.tif_2	6	5	1.2		Namalwa_04.tif_5	632	487	1.2977		KMS_04.tif_3	43	28	1.5357		Sultan_05.tif_26	357	107	3.3364		HL60_09.tif_2	124	28	4.4286		536MM_04.tif_16	3	3	1
EJM_01.tif_3	34	24	1.4167		Namalwa_04.tif_6	66	49	1.3469		KMS_04.tif_4	55	48	1.1458		Sultan_05.tif_27	210	48	4.375		HL60_09.tif_3	116	4	29		536MM_04.tif_17	123	27	4.5556
EJM_01.tif_4	27	27	1		Namalwa_04.tif_7	158	160	0.9875		KMS_04.tif_5	21	10	2.1		Sultan_05.tif_28	62	7	8.8571		HL60_09.tif_4	37	20	1.85		536MM_04.tif_18	46	2	23
EJM_01.tif_5	19	19	1		Namalwa_04.tif_8	72	40	1.8		KMS_04.tif_6	10	20	0.5		Sultan_05.tif_29	489	102	4.7941		HL60_09.tif_5	55	10	5.5		536MM_04.tif_19	88	24	3.6667
EJM_01.tif_6	34	2	17		Namalwa_04.tif_9	199	219	0.90868		KMS_04.tif_7	51	5	10.2		Sultan_05.tif_30	48	5	9.6		HL60_09.tif_6	57	8	7.125		536MM_04.tif_20	3	6	0.5
EJM_01.tif_7	28	30	0.93333		Namalwa_04.tif_10	1	6	0.16667		KMS_04.tif_8	39	14	2.7857		Sultan_05.tif_31	93	5	18.6		HL60_09.tif_7	394	41	9.6098		536MM_04.tif_21	32	16	2
EJM_01.tif_8	24	36	0.66667		Namalwa_04.tif_11	611	419	1.4582		KMS_04.tif_9	24	7	3.4286		Sultan_05.tif_32	119	31	3.8387		HL60_09.tif_8	65	16	4.0625		536MM_04.tif_22	7	10	0.7
EJM_01.tif_9	20	49	0.40816		Namalwa_05.tif_1	43	75	0.57333		KMS_04.tif_10	42	14	3		Sultan_05.tif_33	101	51	1.9804		HL60_09.tif_9	48	10	4.8		536MM_04.tif_23	39	2	19.5
EJM_01.tif_10	94	82	1.1463		Namalwa_05.tif_2	86	37	2.3243		KMS_04.tif_11	25	5	5		Sultan_06.tif_1	59	33	1.7879		HL60_09.tif_10	16	8	2		536MM_04.tif_24	5	11	0.45455
EJM_01.tif_11	27	51	0.52941		Namalwa_05.tif_3	78	52	1.5		KMS_04.tif_12	101	44	2.2955		Sultan_06.tif_2	2	2	1		HL60_09.tif_11	146	16	9.125		536MM_04.tif_25	78	15	5.2
EJM_01.tif_12	10	10	1		Namalwa_05.tif_4	10	65	0.15385		KMS_04.tif_13	43	21	2.0476		Sultan_06.tif_3	47	18	2.6111		HL60_09.tif_12	43	20	2.15		536MM_04.tif_26	157	28	5.6071
EJM_01.tif_13	21	18	1.1667		Namalwa_05.tif_5	190	138	1.3768		KMS_04.tif_14	44	36	1.2222		Sultan_06.tif_4	132	59	2.2373		HL60_09.tif_13	86	8	10.75		536MM_04.tif_27	36	13	2.7692
EJM_02.tif_1	22	34	0.64706		Namalwa_06.tif_1	42	24	1.75		KMS_04.tif_15	89	31	2.871		Sultan_06.tif_5	88	61	1.4426		HL60_09.tif_14	97	13	7.4615		536MM_05.tif_1	11	12	0.91667
EJM_02.tif_2	53	55	0.96364		Namalwa_06.tif_2	37	32	1.1562		KMS_04.tif_16	60	23	2.6087		Sultan_06.tif_6	56	13	4.3077		HL60_09.tif_15	32	27	1.1852		536MM_05.tif_2	45	8	5.625
EJM_02.tif_3	36	41	0.87805		Namalwa_06.tif_3	29	10	2.9		KMS_04.tif_17	52	45	1.1556		Sultan_06.tif_7	7	5	1.4		HL60_09.tif_16	23	10	2.3		536MM_05.tif_3	100	5	20
EJM_02.tif_4	5	48	0.10417		Namalwa_06.tif_4	63	27	2.3333		KMS_04.tif_18	19	15	1.2667		Sultan_06.tif_8	170	65	2.6154		HL60_10.tif_1	5	5	1		536MM_05.tif_4	116	10	11.6
EJM_02.tif_5	12	12	1		Namalwa_06.tif_5	38	18	2.1111		KMS_04.tif_19	92	28	3.2857		Sultan_06.tif_9	64	22	2.9091		HL60_10.tif_2	75	17	4.4118		536MM_05.tif_5	85	25	3.4
EJM_02.tif_6	21	35	0.6		Namalwa_06.tif_6	117	46	2.5435		KMS_04.tif_20	32	4	8		Sultan_06.tif_10	61	18	3.3889		HL60_10.tif_3	116	40	2.9		536MM_05.tif_6	225	39	5.7692
EJM_02.tif_7	61	18	3.3889		Namalwa_06.tif_7	83	55	1.5091		KMS_04.tif_21	31	21	1.4762		Sultan_06.tif_11	111	33	3.3636		HL60_10.tif_4	73	24	3.0417		536MM_05.tif_7	70	10	7
EJM_02.tif_8	60	59	1.0169		Namalwa_06.tif_8	15	33	0.45455		KMS_05.tif_1	32	12	2.6667		Sultan_06.tif_12	183	50	3.66		HL60_10.tif_5	12	13	0.92308		536MM_05.tif_8	31	22	1.4091
EJM_02.tif_9	24	37	0.64865		Namalwa_06.tif_9	28	10	2.8		KMS_05.tif_2	71	5	14.2		Sultan_06.tif_13	12	5	2.4		HL60_10.tif_6	86	20	4.3		536MM_05.tif_9	12	8	1.5
EJM_02.tif_10	26	47	0.55319		Namalwa_06.tif_10	119	57	2.0877		KMS_05.tif_3	60	6	10		Sultan_06.tif_14	89	70	1.2714		HL60_10.tif_7	15	12	1.25		536MM_05.tif_10	98	20	4.9
EJM_02.tif_11	15	14	1.0714		Namalwa_06.tif_11	2	2	1		KMS_05.tif_4	70	24	2.9167		Sultan_06.tif_15	121	57	2.1228		HL60_10.tif_8	13	10	1.3		536MM_05.tif_11	37	10	3.7
EJM_02.tif_12	68	54	1.2593		Namalwa_06.tif_12	80	72	1.1111		KMS_05.tif_5	35	10	3.5		Sultan_06.tif_16	30	6	5		HL60_10.tif_9	13	5	2.6		536MM_05.tif_12	17	8	2.125
EJM_03.tif_1	59	48	1.2292		Namalwa_07.tif_1	58	55	1.0545		KMS_05.tif_6	20	23	0.86957		Sultan_06.tif_17	113	26	4.3462		HL60_10.tif_10	26	5	5.2		536MM_05.tif_13	51	29	1.7586
EJM_03.tif_2	20	29	0.68966		Namalwa_07.tif_2	57	35	1.6286		KMS_05.tif_7	99	46	2.1522		Sultan_06.tif_18	19	5	3.8		HL60_10.tif_11	15	5	3		536MM_05.tif_14	24	8	3
EJM_03.tif_3	8	37	0.21622		Namalwa_07.tif_3	88	60	1.4667		KMS_05.tif_8	108	24	4.5		Sultan_06.tif_19	105	38	2.7632		HL60_10.tif_12	16	10	1.6		536MM_05.tif_15	36	12	3
EJM_03.tif_4	31	20	1.55		Namalwa_07.tif_4	52	35	1.4857		KMS_05.tif_9	38	20	1.9		Sultan_06.tif_20	89	14	6.3571		HL60_10.tif_13	87	22	3.9545		536MM_05.tif_16	109	19	5.7368
EJM_03.tif_5	63	63	1		Namalwa_07.tif_5	104	49	2.1224		KMS_05.tif_10	10	18	0.55556		Sultan_06.tif_21	125	42	2.9762		HL60_10.tif_14	23	16	1.4375		536MM_05.tif_17	40	18	2.2222
EJM_03.tif_6	45	18	2.5		Namalwa_07.tif_6	88	70	1.2571		KMS_05.tif_11	63	50	1.26		Sultan_06.tif_22	80	33	2.4242		HL60_11.tif_1	5	5	1		536MM_05.tif_18	27	11	2.4545
EJM_03.tif_7	10	10	1		Namalwa_07.tif_7	48	13	3.6923		KMS_05.tif_12	12	34	0.35294		Sultan_06.tif_23	34	22	1.5455		HL60_11.tif_2	14	14	1		536MM_01.tif_1	31	20	1.55
EJM_03.tif_8	17	55	0.30909		Namalwa_07.tif_8	265	139	1.9065		KMS_05.tif_13	34	22	1.5455		Sultan_06.tif_24	6	8	0.75		HL60_11.tif_3	16	47	0.34043		536MM_01.tif_2	17	10	1.7
EJM_03.tif_9	28	82	0.34146		Namalwa_07.tif_9	70	20	3.5		KMS_05.tif_14	27	25	1.08		Sultan_06.tif_25	21	1	21		HL60_11.tif_4	96	10	9.6		536MM_01.tif_3	56	13	4.3077
EJM_03.tif_10	8	17	0.47059		Namalwa_07.tif_10	28	18	1.5556		KMS_05.tif_15	49	14	3.5		Sultan_06.tif_26	22	10	2.2		HL60_11.tif_5	14	24	0.58333		536MM_01.tif_4	173	78	2.2179
EJM_03.tif_11	70	37	1.8919		Namalwa_07.tif_11	56	24	2.3333		KMS_05.tif_16	88	47	1.8723		Sultan_06.tif_27	138	62	2.2258		HL60_11.tif_6	23	5	4.6		536MM_01.tif_5	32	10	3.2
EJM_04.tif_1	41	48	0.85417		Namalwa_07.tif_12	75	132	0.56818		KMS_05.tif_17	38	22	1.7273		Sultan_06.tif_28	207	51	4.0588		HL60_11.tif_7	7	14	0.5		536MM_01.tif_6	277	66	4.197
EJM_04.tif_2	26	32	0.8125		Namalwa_07.tif_13	46	12	3.8333		KMS_05.tif_18	148	52	2.8462		Sultan_06.tif_29	96	10	9.6		HL60_11.tif_8	80	53	1.5094		536MM_01.tif_7	80	32	2.5
EJM_04.tif_3	48	32	1.5		Namalwa_08.tif_1	19	18	1.0556		KMS_05.tif_19	45	6	7.5		Sultan_06.tif_30	48	28	1.7143		HL60_11.tif_9	30	22	1.3636		536MM_01.tif_8	18	10	1.8
EJM_04.tif_4	22	20	1.1		Namalwa_08.tif_2	43	42	1.0238		KMS_05.tif_20	149	17	8.7647		Sultan_06.tif_31	171	106	1.6132		HL60_11.tif_10	21	15	1.4		536MM_01.tif_9	37	8	4.625
EJM_04.tif_5	10	8	1.25		Namalwa_08.tif_3	9	10	0.9		KMS_05.tif_21	48	23	2.087		Sultan_06.tif_32	53	13	4.0769		HL60_11.tif_11	15	28	0.53571		536MM_01.tif_10	26	8	3.25
EJM_04.tif_6	16	8	2		Namalwa_08.tif_4	60	37	1.6216		KMS_05.tif_22	46	14	3.2857		Sultan_01.tif_1	76	12	6.3333		HL60_11.tif_12	13	7	1.8571		536MM_01.tif_11	20	10	2
EJM_04.tif_7	8	10	0.8		Namalwa_08.tif_5	2	2	1		KMS_01.tif_1	86	56	1.5357		Sultan_01.tif_2	177	77	2.2987		HL60_11.tif_13	32	42	0.7619		536MM_01.tif_12	59	10	5.9
EJM_04.tif_8	15	66	0.22727		Namalwa_08.tif_6	2	3	0.66667		KMS_01.tif_2	13	10	1.3		Sultan_01.tif_3	5	5	1		HL60_11.tif_14	60	13	4.6154		536MM_01.tif_13	85	16	5.3125
EJM_04.tif_9	5	10	0.5		Namalwa_08.tif_7	86	40	2.15		KMS_01.tif_3	62	65	0.95385		Sultan_01.tif_4	10	15	0.66667		HL60_11.tif_15	113	95	1.1895		536MM_01.tif_14	147	86	1.7093
EJM_04.tif_10	5	17	0.29412		Namalwa_08.tif_8	8	6	1.3333		KMS_01.tif_4	19	14	1.3571		Sultan_01.tif_5	26	21	1.2381		HL60_11.tif_16	27	24	1.125		536MM_01.tif_15	25	12	2.0833
EJM_04.tif_11	8	24	0.33333		Namalwa_08.tif_9	37	59	0.62712		KMS_01.tif_5	44	10	4.4		Sultan_01.tif_6	31	30	1.0333		HL60_11.tif_17	27	36	0.75		536MM_01.tif_16	30	10	3
EJM_04.tif_12	33	3	11		Namalwa_08.tif_10	193	95	2.0316		KMS_01.tif_6	22	13	1.6923		Sultan_01.tif_7	1	1	1		HL60_11.tif_18	12	10	1.2		536MM_02.tif_1	29	16	1.8125
EJM_04.tif_13	14	11	1.2727		Namalwa_08.tif_11	37	20	1.85		KMS_01.tif_7	46	38	1.2105		Sultan_01.tif_8	20	28	0.71429		HL60_11.tif_19	41	20	2.05		536MM_02.tif_2	48	5	9.6
EJM_04.tif_14	10	15	0.66667		Namalwa_08.tif_12	39	10	3.9		KMS_01.tif_8	110	57	1.9298		Sultan_02.tif_1	116	117	0.99145		HL60_11.tif_20	26	21	1.2381		536MM_02.tif_3	41	17	2.4118
EJM_05.tif_1	51	50	1.02		Namalwa_08.tif_13	58	48	1.2083		KMS_01.tif_9	50	16	3.125		Sultan_02.tif_2	13	37	0.35135		HL60_11.tif_21	17	8	2.125		536MM_02.tif_4	20	5	4
EJM_05.tif_2	82	55	1.4909		Namalwa_08.tif_14	19	36	0.52778		KMS_01.tif_10	44	22	2		Sultan_02.tif_3	191	108	1.7685		HL60_11.tif_22	17	12	1.4167		536MM_02.tif_5	36	18	2
EJM_05.tif_3	20	8	2.5		Namalwa_08.tif_15	121	57	2.1228		KMS_01.tif_11	15	23	0.65217		Sultan_02.tif_4	12	45	0.26667		HL60_11.tif_23	13	2	6.5		536MM_02.tif_6	295	126	2.3413
EJM_05.tif_4	18	31	0.58065		Namalwa_08.tif_16	17	10	1.7		KMS_01.tif_12	26	10	2.6		Sultan_02.tif_5	55	8	6.875		HL60_11.tif_24	47	10	4.7		536MM_02.tif_7	136	18	7.5556
EJM_05.tif_5	52	90	0.57778		Namalwa_09.tif_1	17	5	3.4		KMS_01.tif_13	15	5	3		Sultan_02.tif_6	5	37	0.13514		HL60_11.tif_25	90	66	1.3636		536MM_02.tif_8	17	59	0.28814
EJM_05.tif_6	5	10	0.5		Namalwa_09.tif_2	229	154	1.487		KMS_01.tif_14	3	20	0.15		Sultan_02.tif_7	79	41	1.9268		HL60_11.tif_26	8	5	1.6		536MM_02.tif_9	14	29	0.48276
EJM_05.tif_7	14	2	7		Namalwa_09.tif_3	166	135	1.2296		KMS_01.tif_15	59	18	3.2778		Sultan_02.tif_8	183	111	1.6486		HL60_11.tif_27	18	5	3.6		536MM_02.tif_10	23	10	2.3
EJM_05.tif_8	32	52	0.61538		Namalwa_09.tif_4	14	20	0.7		KMS_01.tif_16	64	39	1.641		Sultan_02.tif_9	57	11	5.1818		HL60_11.tif_28	50	43	1.1628		536MM_02.tif_11	120	25	4.8
EJM_05.tif_9	20	24	0.83333		Namalwa_09.tif_5	39	25	1.56		KMS_01.tif_17	56	5	11.2		Sultan_02.tif_10	22	20	1.1		HL60_12.tif_1	12	14	0.85714		536MM_02.tif_12	28	5	5.6
EJM_05.tif_10	57	37	1.5405		Namalwa_09.tif_6	25	26	0.96154		KMS_01.tif_18	6	19	0.31579		Sultan_02.tif_11	63	78	0.80769		HL60_12.tif_2	15	4	3.75		536MM_02.tif_13	26	15	1.7333
EJM_05.tif_11	78	37	2.1081		Namalwa_09.tif_7	29	12	2.4167		KMS_01.tif_19	74	40	1.85		Sultan_02.tif_12	89	14	6.3571		HL60_12.tif_3	54	26	2.0769		536MM_02.tif_14	217	99	2.1919
EJM_06.tif_1	5	15	0.33333		Namalwa_09.tif_8	61	30	2.0333		KMS_01.tif_20	15	12	1.25		Sultan_02.tif_13	87	23	3.7826		HL60_12.tif_4	40	10	4		536MM_02.tif_15	64	19	3.3684
EJM_06.tif_2	10	12	0.83333		Namalwa_09.tif_9	31	39	0.79487		KMS_01.tif_21	14	14	1		Sultan_02.tif_14	24	15	1.6		HL60_12.tif_5	32	10	3.2		536MM_02.tif_16	85	18	4.7222
EJM_06.tif_3	80	47	1.7021		Namalwa_09.tif_10	45	25	1.8		KMS_01.tif_22	10	10	1		Sultan_03.tif_1	36	10	3.6		HL60_12.tif_6	111	16	6.9375		536MM_02.tif_17	56	9	6.2222
EJM_06.tif_4	57	27	2.1111		Namalwa_09.tif_11	26	18	1.4444		KMS_01.tif_23	34	41	0.82927		Sultan_03.tif_2	23	24	0.95833		HL60_12.tif_7	49	33	1.4848		536MM_02.tif_18	32	9	3.5556
EJM_06.tif_5	24	26	0.92308		Namalwa_10.tif_1	16	26	0.61538		KMS_02.tif_1	32	15	2.1333		Sultan_03.tif_3	33	30	1.1		HL60_12.tif_8	54	25	2.16		536MM_02.tif_19	30	15	2
EJM_06.tif_6	31	13	2.3846		Namalwa_10.tif_2	195	197	0.98985		KMS_02.tif_2	10	5	2		Sultan_03.tif_4	10	24	0.41667		HL60_12.tif_9	24	3	8		536MM_03.tif_1	124	86	1.4419
EJM_06.tif_7	32	45	0.71111		Namalwa_10.tif_3	233	174	1.3391		KMS_02.tif_3	50	8	6.25		Sultan_03.tif_5	51	50	1.02		HL60_12.tif_10	31	10	3.1		536MM_03.tif_2	41	13	3.1538
EJM_06.tif_8	5	8	0.625		Namalwa_10.tif_4	8	36	0.22222		KMS_02.tif_4	6	30	0.2		Sultan_03.tif_6	64	44	1.4545		HL60_12.tif_11	47	32	1.4688		536MM_03.tif_3	23	12	1.9167
EJM_06.tif_9	61	85	0.71765		Namalwa_10.tif_5	40	40	1		KMS_02.tif_5	114	50	2.28		Sultan_03.tif_7	64	62	1.0323		HL60_12.tif_12	27	17	1.5882		536MM_03.tif_4	57	10	5.7
EJM_06.tif_10	116	53	2.1887		Namalwa_10.tif_6	93	138	0.67391		KMS_02.tif_6	15	28	0.53571		Sultan_03.tif_8	70	38	1.8421		HL60_12.tif_13	58	18	3.2222		536MM_03.tif_5	116	8	14.5
EJM_06.tif_11	10	10	1		Namalwa_10.tif_7	31	37	0.83784		KMS_02.tif_7	31	24	1.2917		Sultan_03.tif_9	80	95	0.84211		HL60_12.tif_14	2	8	0.25		536MM_03.tif_6	38	15	2.5333
EJM_06.tif_12	44	77	0.57143		Namalwa_10.tif_8	77	60	1.2833		KMS_02.tif_8	49	40	1.225		Sultan_03.tif_10	28	12	2.3333		HL60_12.tif_15	26	10	2.6		536MM_03.tif_7	70	16	4.375
EJM_06.tif_13	64	27	2.3704		Namalwa_10.tif_9	64	73	0.87671		KMS_02.tif_9	36	22	1.6364		Sultan_03.tif_11	126	83	1.5181		HL60_12.tif_16	15	5	3		536MM_03.tif_8	84	16	5.25
EJM_06.tif_14	11	24	0.45833		Namalwa_10.tif_10	58	33	1.7576		KMS_02.tif_10	9	5	1.8		Sultan_03.tif_12	36	26	1.3846		HL60_12.tif_17	25	21	1.1905		536MM_03.tif_9	90	10	9
EJM_07.tif_1	8	11	0.72727		Namalwa_10.tif_11	23	5	4.6		KMS_02.tif_11	11	8	1.375		Sultan_03.tif_13	39	45	0.86667		HL60_12.tif_18	18	12	1.5		536MM_03.tif_10	101	45	2.2444
EJM_07.tif_2	7	32	0.21875		Namalwa_11.tif_1	152	137	1.1095		KMS_02.tif_12	50	33	1.5152		Sultan_03.tif_14	154	98	1.5714		HL60_12.tif_19	53	5	10.6		536MM_03.tif_11	67	28	2.3929
EJM_07.tif_3	12	106	0.11321		Namalwa_11.tif_2	44	47	0.93617		KMS_02.tif_13	30	5	6		Sultan_03.tif_15	38	22	1.7273		HL60_13.tif_1	15	16	0.9375		536MM_03.tif_12	25	5	5
EJM_07.tif_4	18	18	1		Namalwa_11.tif_3	165	95	1.7368		KMS_02.tif_14	24	26	0.92308		Sultan_03.tif_16	132	111	1.1892		HL60_13.tif_2	66	18	3.6667		536MM_03.tif_13	73	58	1.2586
EJM_07.tif_5	10	1	10		Namalwa_11.tif_4	12	23	0.52174		KMS_02.tif_15	19	37	0.51351		Sultan_03.tif_17	160	81	1.9753		HL60_13.tif_3	25	20	1.25		536MM_03.tif_14	33	13	2.5385
EJM_07.tif_6	68	25	2.72		Namalwa_11.tif_5	14	8	1.75		KMS_02.tif_16	22	34	0.64706		Sultan_03.tif_18	116	53	2.1887		HL60_13.tif_4	8	10	0.8		536MM_03.tif_15	65	32	2.0312
EJM_07.tif_7	18	31	0.58065		Namalwa_11.tif_6	22	14	1.5714		KMS_02.tif_17	34	38	0.89474		Sultan_03.tif_19	32	48	0.66667		HL60_13.tif_5	37	21	1.7619		536MM_03.tif_16	117	10	11.7
EJM_07.tif_8	10	8	1.25		Namalwa_11.tif_7	493	383	1.2872		KMS_02.tif_18	40	10	4		Sultan_03.tif_20	12	26	0.46154		HL60_13.tif_6	31	17	1.8235		536MM_03.tif_17	41	8	5.125
EJM_07.tif_9	38	37	1.027		Namalwa_11.tif_8	123	98	1.2551		KMS_02.tif_19	28	26	1.0769		Sultan_03.tif_21	17	8	2.125		HL60_13.tif_7	53	8	6.625		536MM_03.tif_18	5	8	0.625
EJM_08.tif_1	15	39	0.38462		Namalwa_11.tif_9	136	105	1.2952		KMS_02.tif_20	127	74	1.7162		Sultan_03.tif_22	28	25	1.12		HL60_13.tif_8	2	12	0.16667		536MM_03.tif_19	71	18	3.9444
EJM_08.tif_2	12	21	0.57143		Namalwa_11.tif_10	174	153	1.1373		KMS_02.tif_21	16	12	1.3333		Sultan_03.tif_23	344	171	2.0117		HL60_13.tif_9	73	30	2.4333		536MM_03.tif_20	22	4	5.5
EJM_08.tif_3	51	15	3.4		Namalwa_12.tif_1	92	51	1.8039		KMS_02.tif_22	15	13	1.1538		Sultan_03.tif_24	203	115	1.7652		HL60_13.tif_10	55	32	1.7188		536MM_03.tif_21	38	5	7.6
EJM_08.tif_4	47	34	1.3824		Namalwa_12.tif_2	101	98	1.0306		KMS_03.tif_1	14	5	2.8		Sultan_03.tif_25	39	17	2.2941		HL60_13.tif_11	21	10	2.1		536MM_04.tif_1	32	5	6.4
EJM_08.tif_5	5	8	0.625		Namalwa_12.tif_3	31	40	0.775		KMS_03.tif_2	6	10	0.6		Sultan_03.tif_26	30	17	1.7647		HL60_13.tif_12	8	10	0.8		536MM_04.tif_2	147	52	2.8269
EJM_08.tif_6	72	12	6		Namalwa_12.tif_4	138	99	1.3939		KMS_03.tif_3	55	15	3.6667		Sultan_03.tif_27	58	46	1.2609		HL60_13.tif_13	38	8	4.75		536MM_04.tif_3	23	12	1.9167
EJM_08.tif_7	28	33	0.84848		Namalwa_12.tif_5	83	54	1.537		KMS_03.tif_4	54	22	2.4545		Sultan_03.tif_28	271	165	1.6424		HL60_13.tif_14	61	13	4.6923		536MM_04.tif_4	30	8	3.75
EJM_08.tif_8	12	36	0.33333		Namalwa_12.tif_6	1	5	0.2		KMS_03.tif_5	204	57	3.5789		Sultan_03.tif_29	77	41	1.878		HL60_13.tif_15	23	10	2.3		536MM_04.tif_5	47	40	1.175
EJM_08.tif_9	59	55	1.0727		Namalwa_12.tif_7	40	79	0.50633		KMS_03.tif_6	50	2	25		Sultan_03.tif_30	24	27	0.88889		HL60_13.tif_16	23	10	2.3		536MM_04.tif_6	66	17	3.8824
EJM_09.tif_1	26	23	1.1304		Namalwa_12.tif_8	54	56	0.96429		KMS_03.tif_7	6	10	0.6		Sultan_04.tif_1	5	10	0.5		HL60_13.tif_17	52	5	10.4		536MM_04.tif_7	21	10	2.1
EJM_09.tif_2	65	38	1.7105		Namalwa_12.tif_9	145	60	2.4167		KMS_03.tif_8	17	32	0.53125		Sultan_04.tif_2	74	71	1.0423		HL60_13.tif_18	10	2	5		536MM_04.tif_8	64	15	4.2667
EJM_09.tif_3	43	30	1.4333		Namalwa_12.tif_10	96	36	2.6667		KMS_03.tif_9	27	10	2.7		Sultan_04.tif_3	16	18	0.88889		HL60_13.tif_19	8	11	0.72727		536MM_04.tif_9	52	8	6.5
EJM_09.tif_4	27	52	0.51923		Namalwa_12.tif_11	95	65	1.4615		KMS_03.tif_10	60	19	3.1579		Sultan_04.tif_4	18	37	0.48649		HL60_14.tif_1	16	9	1.7778		536MM_04.tif_10	98	17	5.7647
EJM_09.tif_5	32	8	4		Namalwa_12.tif_12	213	201	1.0597		KMS_03.tif_11	65	50	1.3		Sultan_04.tif_5	38	59	0.64407		HL60_14.tif_2	47	19	2.4737		536MM_04.tif_11	21	25	0.84
EJM_09.tif_6	85	40	2.125		Namalwa_12.tif_13	110	101	1.0891		KMS_03.tif_12	29	14	2.0714		Sultan_04.tif_6	70	50	1.4		HL60_14.tif_3	17	1	17		536MM_04.tif_12	80	10	8
EJM_10.tif_1	40	27	1.4815		Namalwa_12.tif_14	10	1	10		KMS_03.tif_13	10	24	0.41667		Sultan_04.tif_7	12	10	1.2		HL60_14.tif_4	23	10	2.3		536MM_04.tif_13	57	20	2.85
EJM_10.tif_2	35	94	0.37234		Namalwa_12.tif_15	90	85	1.0588		KMS_03.tif_14	4	5	0.8		Sultan_04.tif_8	22	10	2.2		HL60_14.tif_5	94	23	4.087		536MM_04.tif_14	69	46	1.5
EJM_10.tif_3	44	14	3.1429		Namalwa_13.tif_1	44	41	1.0732		KMS_03.tif_15	65	55	1.1818		Sultan_04.tif_9	74	70	1.0571		HL60_14.tif_6	26	10	2.6		536MM_04.tif_15	113	27	4.1852
EJM_10.tif_4	16	47	0.34043		Namalwa_13.tif_2	15	12	1.25		KMS_03.tif_16	12	12	1		Sultan_04.tif_10	7	10	0.7		HL60_14.tif_7	94	5	18.8		536MM_04.tif_16	127	52	2.4423
EJM_10.tif_5	66	56	1.1786		Namalwa_13.tif_3	27	18	1.5		KMS_03.tif_17	81	17	4.7647		Sultan_04.tif_11	184	164	1.122		HL60_14.tif_8	20	14	1.4286		536MM_05.tif_1	94	26	3.6154
EJM_10.tif_6	5	18	0.27778		Namalwa_13.tif_4	122	46	2.6522		KMS_03.tif_18	84	41	2.0488		Sultan_04.tif_12	60	46	1.3043		HL60_14.tif_9	64	10	6.4		536MM_05.tif_2	23	10	2.3
EJM_10.tif_7	8	14	0.57143		Namalwa_13.tif_5	20	10	2		KMS_03.tif_19	66	28	2.3571		Sultan_04.tif_13	81	75	1.08		HL60_14.tif_10	95	50	1.9		536MM_05.tif_3	40	13	3.0769
EJM_11.tif_1	18	70	0.25714		Namalwa_13.tif_6	42	27	1.5556		KMS_03.tif_20	34	17	2		Sultan_04.tif_14	47	46	1.0217		HL60_14.tif_11	45	18	2.5		536MM_05.tif_4	65	10	6.5
EJM_11.tif_2	83	83	1		Namalwa_13.tif_7	89	115	0.77391		KMS_03.tif_21	35	38	0.92105		Sultan_04.tif_15	59	64	0.92188		HL60_14.tif_12	56	13	4.3077		536MM_05.tif_5	122	16	7.625
EJM_11.tif_3	18	27	0.66667		Namalwa_13.tif_8	31	49	0.63265		KMS_03.tif_22	18	27	0.66667		Sultan_04.tif_16	17	19	0.89474		HL60_14.tif_13	56	5	11.2		536MM_05.tif_6	96	18	5.3333
EJM_11.tif_4	18	23	0.78261		Namalwa_13.tif_9	94	51	1.8431		KMS_03.tif_23	103	16	6.4375		Sultan_05.tif_1	11	5	2.2		HL60_14.tif_14	22	23	0.95652		536MM_05.tif_7	35	13	2.6923
EJM_11.tif_5	8	41	0.19512		Namalwa_13.tif_10	157	116	1.3534		KMS_03.tif_24	19	18	1.0556		Sultan_05.tif_2	26	22	1.1818		HL60_14.tif_15	35	16	2.1875		536MM_05.tif_8	16	8	2
EJM_11.tif_6	10	5	2		Namalwa_13.tif_11	15	27	0.55556		KMS_03.tif_25	26	21	1.2381		Sultan_05.tif_3	91	40	2.275		HL60_14.tif_16	52	8	6.5		536MM_05.tif_9	13	8	1.625
EJM_11.tif_7	65	16	4.0625		Namalwa_13.tif_12	53	68	0.77941		KMS_03.tif_26	60	24	2.5		Sultan_05.tif_4	123	22	5.5909		HL60_15.tif_1	42	8	5.25		536MM_05.tif_10	15	8	1.875
EJM_11.tif_8	67	72	0.93056		Namalwa_13.tif_13	77	46	1.6739		KMS_03.tif_27	10	19	0.52632		Sultan_05.tif_5	85	36	2.3611		HL60_15.tif_2	55	12	4.5833		536MM_05.tif_11	36	15	2.4
EJM_11.tif_9	21	31	0.67742		Namalwa_13.tif_14	19	36	0.52778		KMS_03.tif_28	30	16	1.875		Sultan_05.tif_6	79	19	4.1579		HL60_15.tif_3	6	10	0.6		536MM_05.tif_12	281	48	5.8542
EJM_11.tif_10	4	3	1.3333		Namalwa_13.tif_15	5	25	0.2		KMS_03.tif_29	22	14	1.5714		Sultan_05.tif_7	161	20	8.05		HL60_15.tif_4	40	10	4		536MM_05.tif_13	35	10	3.5
EJM_11.tif_11	11	6	1.8333		Namalwa_14.tif_1	38	33	1.1515		KMS_04.tif_1	8	10	0.8		Sultan_05.tif_8	260	36	7.2222		HL60_15.tif_5	38	15	2.5333		536MM_05.tif_14	116	32	3.625
EJM_11.tif_12	8	17	0.47059		Namalwa_14.tif_2	13	5	2.6		KMS_04.tif_2	83	10	8.3		Sultan_05.tif_9	12	17	0.70588		HL60_15.tif_6	47	16	2.9375		536MM_05.tif_15	27	11	2.4545
EJM_11.tif_13	19	27	0.7037		Namalwa_14.tif_3	8	11	0.72727		KMS_04.tif_3	45	5	9		Sultan_05.tif_10	33	13	2.5385		HL60_15.tif_7	35	5	7		536MM_05.tif_16	17	12	1.4167
EJM_11.tif_14	28	52	0.53846		Namalwa_14.tif_4	115	41	2.8049		KMS_04.tif_4	5	16	0.3125		Sultan_06.tif_1	67	45	1.4889		HL60_15.tif_8	20	11	1.8182		536MM_06.tif_1	66	10	6.6
EJM_12.tif_1	40	25	1.6		Namalwa_14.tif_5	217	187	1.1604		KMS_04.tif_5	21	41	0.5122		Sultan_06.tif_2	219	74	2.9595		HL60_15.tif_9	50	3	16.6667		536MM_06.tif_2	22	12	1.8333
EJM_12.tif_2	13	10	1.3		Namalwa_14.tif_6	10	41	0.2439		KMS_04.tif_6	22	8	2.75		Sultan_06.tif_3	18	35	0.51429		HL60_15.tif_10	49	22	2.2273		536MM_06.tif_3	38	5	7.6
EJM_12.tif_3	5	12	0.41667		Namalwa_14.tif_7	198	143	1.3846		KMS_04.tif_7	17	10	1.7		Sultan_06.tif_4	70	14	5		HL60_15.tif_11	36	16	2.25		536MM_06.tif_4	20	20	1
EJM_12.tif_4	25	29	0.86207		Namalwa_14.tif_8	94	57	1.6491		KMS_04.tif_8	188	95	1.9789		Sultan_06.tif_5	16	37	0.43243		HL60_15.tif_12	10	8	1.25		536MM_06.tif_5	47	23	2.0435
EJM_12.tif_5	30	4	7.5		Namalwa_15.tif_1	35	8	4.375		KMS_04.tif_9	43	12	3.5833		Sultan_06.tif_6	34	4	8.5		HL60_15.tif_13	19	4	4.75		536MM_06.tif_6	19	17	1.1176
EJM_12.tif_6	19	25	0.76		Namalwa_15.tif_2	18	19	0.94737		KMS_04.tif_10	142	78	1.8205		Sultan_06.tif_7	29	22	1.3182		HL60_15.tif_14	8	6	1.3333		536MM_06.tif_7	217	97	2.2371
EJM_12.tif_7	29	18	1.6111		Namalwa_15.tif_3	135	98	1.3776		KMS_04.tif_11	32	26	1.2308		Sultan_06.tif_8	150	38	3.9474		HL60_15.tif_15	17	5	3.4		536MM_06.tif_8	51	10	5.1
EJM_12.tif_8	3	27	0.11111		Namalwa_15.tif_4	8	5	1.6		KMS_04.tif_12	51	35	1.4571		Sultan_06.tif_9	234	121	1.9339		HL60_15.tif_16	41	18	2.2778		536MM_06.tif_9	44	5	8.8
EJM_12.tif_9	34	24	1.4167		Namalwa_15.tif_5	157	94	1.6702		KMS_04.tif_13	41	32	1.2812		Sultan_06.tif_10	191	74	2.5811		HL60_15.tif_17	13	8	1.625		536MM_06.tif_10	17	5	3.4
EJM_12.tif_10	9	41	0.21951		Namalwa_15.tif_6	165	76	2.1711		KMS_04.tif_14	183	40	4.575		Sultan_06.tif_11	262	83	3.1566		HL60_15.tif_18	1	5	0.2		536MM_06.tif_11	63	27	2.3333
EJM_12.tif_11	9	40	0.225		Namalwa_15.tif_7	39	43	0.90698		KMS_04.tif_15	83	32	2.5938		Sultan_06.tif_12	63	32	1.9688		HL60_16.tif_1	99	12	8.25		536MM_06.tif_12	77	10	7.7
EJM_12.tif_12	101	64	1.5781		Namalwa_15.tif_8	78	84	0.92857		KMS_04.tif_16	11	25	0.44		Sultan_06.tif_13	34	28	1.2143		HL60_16.tif_2	79	15	5.2667		536MM_06.tif_13	42	17	2.4706
EJM_12.tif_13	5	12	0.41667		Namalwa_15.tif_9	171	82	2.0854		KMS_04.tif_17	52	22	2.3636		Sultan_06.tif_14	45	32	1.4062		HL60_16.tif_3	41	17	2.4118		536MM_06.tif_14	116	32	3.625
EJM_12.tif_14	65	68	0.95588		Namalwa_16.tif_1	179	120	1.4917		KMS_04.tif_18	5	10	0.5		Sultan_06.tif_15	7	6	1.1667		HL60_16.tif_4	18	20	0.9		536MM_06.tif_15	40	13	3.0769
EJM_12.tif_15	139	93	1.4946		Namalwa_16.tif_2	4	14	0.28571		KMS_04.tif_19	17	13	1.3077		Sultan_06.tif_16	50	13	3.8462		HL60_16.tif_5	59	26	2.2692		536MM_06.tif_16	71	43	1.6512
EJM_12.tif_16	18	5	3.6		Namalwa_16.tif_3	20	27	0.74074		KMS_04.tif_20	22	8	2.75		Sultan_06.tif_17	52	19	2.7368		HL60_16.tif_6	14	12	1.1667		536MM_06.tif_17	58	14	4.1429
EJM_13.tif_1	10	23	0.43478		Namalwa_16.tif_4	105	97	1.0825		KMS_04.tif_21	54	34	1.5882		Sultan_07.tif_1	69	52	1.3269		HL60_16.tif_7	23	10	2.3		536MM_06.tif_18	47	13	3.6154
EJM_13.tif_2	8	16	0.5		Namalwa_16.tif_5	159	86	1.8488		KMS_04.tif_22	132	58	2.2759		Sultan_07.tif_2	145	48	3.0208		HL60_16.tif_8	5	22	0.22727		536MM_07.tif_1	117	3	39
EJM_13.tif_3	63	56	1.125		Namalwa_16.tif_6	5	8	0.625		KMS_04.tif_23	37	29	1.2759		Sultan_07.tif_3	271	133	2.0376		HL60_16.tif_9	21	5	4.2		536MM_07.tif_2	88	14	6.2857
EJM_13.tif_4	10	5	2		Namalwa_16.tif_7	33	37	0.89189		KMS_04.tif_24	50	38	1.3158		Sultan_07.tif_4	5	8	0.625		HL60_16.tif_10	51	10	5.1		536MM_07.tif_3	69	5	13.8
EJM_13.tif_5	11	23	0.47826		Namalwa_16.tif_8	32	12	2.6667		KMS_04.tif_25	46	15	3.0667		Sultan_07.tif_5	328	181	1.8122		HL60_16.tif_11	9	24	0.375		536MM_07.tif_4	152	28	5.4286
EJM_13.tif_6	8	18	0.44444		Namalwa_16.tif_9	7	12	0.58333		KMS_04.tif_26	30	16	1.875		Sultan_07.tif_6	291	196	1.4847		HL60_16.tif_12	131	16	8.1875		536MM_07.tif_5	146	45	3.2444
EJM_13.tif_7	13	8	1.625		Namalwa_17.tif_1	49	17	2.8824		KMS_04.tif_27	20	5	4		Sultan_07.tif_7	77	24	3.2083		HL60_16.tif_13	16	30	0.53333		536MM_07.tif_6	28	6	4.6667
EJM_13.tif_8	14	18	0.77778		Namalwa_17.tif_2	200	216	0.92593		KMS_04.tif_28	18	8	2.25		Sultan_07.tif_8	56	67	0.83582		HL60_16.tif_14	33	6	5.5		536MM_07.tif_7	145	17	8.5294
EJM_13.tif_9	20	17	1.1765		Namalwa_17.tif_3	169	180	0.93889		KMS_05.tif_1	26	8	3.25		Sultan_07.tif_9	60	49	1.2245		HL60_16.tif_15	36	26	1.3846		536MM_07.tif_8	88	8	11
EJM_13.tif_10	59	46	1.2826		Namalwa_17.tif_4	38	28	1.3571		KMS_05.tif_2	72	48	1.5		Sultan_07.tif_10	411	195	2.1077		HL60_16.tif_16	68	10	6.8		536MM_07.tif_9	105	5	21
EJM_13.tif_11	29	37	0.78378		Namalwa_17.tif_5	32	28	1.1429		KMS_05.tif_3	10	30	0.33333		Sultan_07.tif_11	452	219	2.0639		HL60_16.tif_17	5	8	0.625		536MM_07.tif_10	146	45	3.2444
EJM_13.tif_12	11	17	0.64706		Namalwa_17.tif_6	417	381	1.0945		KMS_05.tif_4	5	12	0.41667		Sultan_07.tif_12	39	9	4.3333		HL60_16.tif_18	10	9	1.1111		536MM_07.tif_11	46	14	3.2857
EJM_13.tif_13	10	39	0.25641		Namalwa_17.tif_7	118	98	1.2041		KMS_05.tif_5	58	10	5.8		Sultan_07.tif_13	42	31	1.3548		HL60_17.tif_1	46	19	2.4211		536MM_07.tif_12	98	13	7.5385
EJM_14.tif_1	26	29	0.89655		Namalwa_17.tif_8	96	50	1.92		KMS_05.tif_6	81	13	6.2308		Sultan_07.tif_14	31	10	3.1		HL60_17.tif_2	8	15	0.53333		536MM_07.tif_13	26	5	5.2
EJM_14.tif_2	75	80	0.9375		Namalwa_17.tif_9	18	10	1.8		KMS_05.tif_7	27	9	3		Sultan_07.tif_15	75	35	2.1429		HL60_17.tif_3	27	13	2.0769		536MM_07.tif_14	30	10	3
EJM_14.tif_3	168	78	2.1538		Namalwa_17.tif_10	84	42	2		KMS_05.tif_8	2	23	0.086957		Sultan_07.tif_16	69	28	2.4643		HL60_17.tif_4	17	10	1.7		536MM_07.tif_15	159	23	6.913
EJM_14.tif_4	14	13	1.0769		Namalwa_18.tif_1	18	17	1.0588		KMS_05.tif_9	40	13	3.0769		Sultan_07.tif_17	83	58	1.431		HL60_17.tif_5	2	5	0.4		536MM_07.tif_16	53	8	6.625
EJM_14.tif_5	13	40	0.325		Namalwa_18.tif_2	76	111	0.68468		KMS_05.tif_10	99	32	3.0938		Sultan_07.tif_18	40	34	1.1765		HL60_17.tif_6	47	10	4.7		536MM_07.tif_17	47	2	23.5
EJM_14.tif_6	22	10	2.2		Namalwa_18.tif_3	41	32	1.2812		KMS_05.tif_11	26	12	2.1667		Sultan_07.tif_19	171	119	1.437		HL60_17.tif_7	4	12	0.33333		536MM_07.tif_18	32	5	6.4
EJM_14.tif_7	8	8	1		Namalwa_18.tif_4	305	242	1.2603		KMS_05.tif_12	40	28	1.4286		Sultan_07.tif_20	67	34	1.9706		HL60_17.tif_8	47	15	3.1333		536MM_07.tif_19	10	3	3.3333
EJM_14.tif_8	17	29	0.58621		Namalwa_18.tif_5	42	51	0.82353		KMS_05.tif_13	19	28	0.67857		Sultan_07.tif_21	138	81	1.7037		HL60_17.tif_9	28	10	2.8		536MM_07.tif_20	112	37	3.027
EJM_14.tif_9	10	14	0.71429		Namalwa_18.tif_6	149	105	1.419		KMS_05.tif_14	59	22	2.6818		Sultan_07.tif_22	25	6	4.1667		HL60_17.tif_10	1	8	0.125		536MM_07.tif_21	61	5	12.2
EJM_14.tif_10	10	26	0.38462		Namalwa_18.tif_7	37	42	0.88095		KMS_05.tif_15	11	18	0.61111		Sultan_07.tif_23	73	35	2.0857		HL60_17.tif_11	6	1	6		536MM_07.tif_22	97	8	12.125
EJM_14.tif_11	12	65	0.18462		Namalwa_18.tif_8	116	104	1.1154		KMS_05.tif_16	10	23	0.43478		Sultan_07.tif_24	64	41	1.561		HL60_17.tif_12	21	5	4.2		536MM_07.tif_23	135	16	8.4375
EJM_14.tif_12	27	16	1.6875		Namalwa_18.tif_9	113	120	0.94167		KMS_06.tif_1	5	2	2.5		Sultan_07.tif_25	86	38	2.2632		HL60_17.tif_13	13	5	2.6		536MM_07.tif_24	3	1	3
EJM_14.tif_13	28	27	1.037		Namalwa_18.tif_10	18	54	0.33333		KMS_06.tif_2	18	10	1.8		Sultan_07.tif_26	40	13	3.0769		HL60_17.tif_14	14	5	2.8		536MM_07.tif_25	69	5	13.8
EJM_15.tif_1	22	45	0.48889		Namalwa_18.tif_11	79	37	2.1351		KMS_06.tif_3	118	60	1.9667		Sultan_07.tif_27	110	22	5		HL60_17.tif_15	59	10	5.9		536MM_07.tif_26	90	5	18
EJM_15.tif_2	67	98	0.68367		Namalwa_18.tif_12	52	35	1.4857		KMS_06.tif_4	8	6	1.3333		Sultan_07.tif_28	130	45	2.8889		HL60_17.tif_16	32	10	3.2		536MM_07.tif_27	13	11	1.1818
EJM_15.tif_3	4	4	1		Namalwa_18.tif_13	85	30	2.8333		KMS_06.tif_5	22	20	1.1		Sultan_07.tif_29	146	49	2.9796		HL60_17.tif_17	10	10	1		536MM_08.tif_1	8	4	2
EJM_15.tif_4	56	47	1.1915		Namalwa_18.tif_14	151	86	1.7558		KMS_06.tif_6	10	2	5		Sultan_07.tif_30	57	26	2.1923		HL60_18.tif_1	22	10	2.2		536MM_08.tif_2	33	5	6.6
EJM_15.tif_5	10	22	0.45455		Namalwa_18.tif_15	136	88	1.5455		KMS_06.tif_7	22	12	1.8333		Sultan_08.tif_1	38	18	2.1111		HL60_18.tif_2	57	12	4.75		536MM_08.tif_3	31	5	6.2
EJM_15.tif_6	25	16	1.5625		Namalwa_18.tif_16	26	8	3.25		KMS_06.tif_8	71	8	8.875		Sultan_08.tif_2	41	25	1.64		HL60_18.tif_3	74	43	1.7209		536MM_08.tif_4	22	5	4.4
EJM_15.tif_7	55	48	1.1458		Namalwa_18.tif_17	12	34	0.35294		KMS_06.tif_9	41	32	1.2812		Sultan_08.tif_3	47	19	2.4737		HL60_18.tif_4	42	5	8.4		536MM_08.tif_5	31	10	3.1
EJM_15.tif_8	30	27	1.1111		Namalwa_18.tif_18	68	44	1.5455		KMS_06.tif_10	8	10	0.8		Sultan_08.tif_4	26	74	0.35135		HL60_18.tif_5	22	10	2.2		536MM_08.tif_6	74	17	4.3529
EJM_15.tif_9	24	20	1.2		Namalwa_19.tif_1	34	45	0.75556		KMS_06.tif_11	39	16	2.4375		Sultan_08.tif_5	32	14	2.2857		HL60_18.tif_6	18	20	0.9		536MM_08.tif_7	70	15	4.6667
EJM_15.tif_10	53	70	0.75714		Namalwa_19.tif_2	8	5	1.6		KMS_06.tif_12	2	10	0.2		Sultan_08.tif_6	86	51	1.6863		HL60_18.tif_7	24	10	2.4		536MM_08.tif_8	58	5	11.6
EJM_15.tif_11	15	46	0.32609		Namalwa_19.tif_3	68	56	1.2143		KMS_06.tif_13	10	22	0.45455		Sultan_08.tif_7	104	53	1.9623		HL60_18.tif_8	75	15	5		536MM_08.tif_9	39	5	7.8
EJM_16.tif_1	36	45	0.8		Namalwa_19.tif_4	11	21	0.52381		KMS_06.tif_14	57	25	2.28		Sultan_08.tif_8	81	63	1.2857		HL60_18.tif_9	10	5	2		536MM_08.tif_10	44	8	5.5
EJM_16.tif_2	5	8	0.625		Namalwa_19.tif_5	1	4	0.25		KMS_06.tif_15	12	10	1.2		Sultan_08.tif_9	23	12	1.9167		HL60_18.tif_10	17	10	1.7		536MM_08.tif_11	156	39	4
EJM_16.tif_3	41	31	1.3226		Namalwa_19.tif_6	42	28	1.5		KMS_06.tif_16	66	5	13.2		Sultan_08.tif_10	32	8	4		HL60_18.tif_11	16	8	2		536MM_08.tif_12	16	10	1.6
EJM_16.tif_4	51	30	1.7		Namalwa_19.tif_7	32	42	0.7619		KMS_06.tif_17	69	33	2.0909		Sultan_08.tif_11	154	85	1.8118		HL60_18.tif_12	61	5	12.2		536MM_08.tif_13	21	4	5.25
EJM_16.tif_5	5	15	0.33333		Namalwa_19.tif_8	46	35	1.3143		KMS_06.tif_18	19	7	2.7143		Sultan_08.tif_12	13	18	0.72222		HL60_18.tif_13	24	15	1.6		536MM_08.tif_14	47	5	9.4
EJM_16.tif_6	23	19	1.2105		Namalwa_19.tif_9	37	8	4.625		KMS_06.tif_19	22	8	2.75		Sultan_08.tif_13	44	18	2.4444		HL60_18.tif_14	48	8	6		536MM_08.tif_15	57	22	2.5909
EJM_16.tif_7	8	13	0.61538		Namalwa_19.tif_10	79	45	1.7556		KMS_06.tif_20	128	82	1.561		Sultan_08.tif_14	132	43	3.0698		HL60_18.tif_15	28	8	3.5		536MM_08.tif_16	16	5	3.2
EJM_16.tif_8	36	58	0.62069		Namalwa_19.tif_11	63	43	1.4651		KMS_06.tif_21	30	47	0.6383		Sultan_08.tif_15	66	19	3.4737		HL60_18.tif_16	66	7	9.4286		536MM_08.tif_17	50	23	2.1739
EJM_16.tif_9	59	80	0.7375		Namalwa_19.tif_12	63	25	2.52		KMS_06.tif_22	26	26	1		Sultan_09.tif_1	85	37	2.2973		HL60_18.tif_17	43	13	3.3077		536MM_09.tif_1	8	5	1.6
EJM_16.tif_10	29	24	1.2083		Namalwa_19.tif_13	173	115	1.5043		KMS_06.tif_23	18	18	1		Sultan_09.tif_2	44	57	0.77193		HL60_18.tif_18	37	13	2.8462		536MM_09.tif_2	25	14	1.7857
EJM_16.tif_11	13	5	2.6		Namalwa_19.tif_14	62	88	0.70455		KMS_06.tif_24	42	32	1.3125		Sultan_09.tif_3	29	11	2.6364		HL60_18.tif_19	43	5	8.6		536MM_09.tif_3	27	5	5.4
EJM_16.tif_12	23	44	0.52273		Namalwa_19.tif_15	75	36	2.0833		KMS_06.tif_25	64	23	2.7826		Sultan_09.tif_4	145	34	4.2647		HL60_18.tif_20	23	10	2.3		536MM_09.tif_4	87	10	8.7
EJM_17.tif_1	100	92	1.087		Namalwa_19.tif_16	169	101	1.6733		KMS_06.tif_26	92	28	3.2857		Sultan_09.tif_5	72	27	2.6667		HL60_18.tif_21	46	10	4.6		536MM_09.tif_5	94	29	3.2414
EJM_17.tif_2	10	22	0.45455		Namalwa_19.tif_17	74	38	1.9474		KMS_06.tif_27	45	13	3.4615		Sultan_09.tif_6	74	35	2.1143		HL60_18.tif_22	8	20	0.4		536MM_09.tif_6	12	8	1.5
EJM_17.tif_3	30	10	3		Namalwa_19.tif_18	61	84	0.72619		KMS_06.tif_28	61	18	3.3889		Sultan_09.tif_7	73	44	1.6591		HL60_19.tif_1	22	10	2.2		536MM_09.tif_7	10	5	2
EJM_17.tif_4	15	15	1		Namalwa_19.tif_19	69	48	1.4375		KMS_06.tif_29	89	10	8.9		Sultan_09.tif_8	395	227	1.7401		HL60_19.tif_2	45	13	3.4615		536MM_09.tif_8	126	33	3.8182
EJM_17.tif_5	99	70	1.4143		Namalwa_20.tif_1	77	52	1.4808		KMS_06.tif_30	48	17	2.8235		Sultan_09.tif_9	140	39	3.5897		HL60_19.tif_3	16	8	2		536MM_09.tif_9	29	10	2.9
EJM_17.tif_6	15	10	1.5		Namalwa_20.tif_2	85	30	2.8333		KMS_06.tif_31	78	27	2.8889		Sultan_09.tif_10	47	12	3.9167		HL60_19.tif_4	14	13	1.0769		536MM_09.tif_10	84	10	8.4
EJM_18.tif_1	73	37	1.973		Namalwa_20.tif_3	65	30	2.1667		KMS_06.tif_32	34	42	0.80952		Sultan_09.tif_11	66	17	3.8824		HL60_19.tif_5	43	18	2.3889		536MM_09.tif_11	18	8	2.25
EJM_18.tif_2	27	24	1.125		Namalwa_20.tif_4	69	19	3.6316		KMS_06.tif_33	46	31	1.4839		Sultan_09.tif_12	370	229	1.6157		HL60_19.tif_6	15	8	1.875		536MM_09.tif_12	16	8	2
EJM_18.tif_3	74	117	0.63248		Namalwa_20.tif_5	8	5	1.6		KMS_06.tif_34	54	10	5.4		Sultan_09.tif_13	68	41	1.6585		HL60_19.tif_7	20	32	0.625		536MM_09.tif_13	2	5	0.4
EJM_18.tif_4	25	8	3.125		Namalwa_20.tif_6	71	67	1.0597		KMS_06.tif_35	25	15	1.6667		Sultan_09.tif_14	58	38	1.5263		HL60_19.tif_8	8	8	1		536MM_10.tif_1	164	17	9.6471
EJM_18.tif_5	23	48	0.47917		Namalwa_20.tif_7	65	41	1.5854		KMS_06.tif_36	33	50	0.66		Sultan_09.tif_15	27	10	2.7		HL60_19.tif_9	20	18	1.1111		536MM_10.tif_2	105	5	21
EJM_18.tif_6	45	32	1.4062		Namalwa_20.tif_8	375	200	1.875		KMS_06.tif_37	60	10	6		Sultan_09.tif_16	115	105	1.0952		HL60_19.tif_10	17	10	1.7		536MM_10.tif_3	142	23	6.1739
EJM_18.tif_7	8	14	0.57143		Namalwa_20.tif_9	221	157	1.4076		KMS_06.tif_38	88	40	2.2		Sultan_09.tif_17	325	111	2.9279		HL60_19.tif_11	61	10	6.1		536MM_10.tif_4	33	13	2.5385
EJM_18.tif_8	16	13	1.2308		Namalwa_20.tif_10	87	73	1.1918		KMS_06.tif_39	9	5	1.8		Sultan_09.tif_18	75	87	0.86207		HL60_19.tif_12	16	26	0.61538		536MM_10.tif_5	8	13	0.61538
EJM_18.tif_9	14	14	1		Namalwa_20.tif_11	19	34	0.55882		KMS_07.tif_1	31	14	2.2143		Sultan_09.tif_19	12	8	1.5		HL60_19.tif_13	18	8	2.25		536MM_10.tif_6	12	5	2.4
EJM_18.tif_10	8	15	0.53333		Namalwa_20.tif_12	75	38	1.9737		KMS_07.tif_2	76	20	3.8		Sultan_09.tif_20	35	72	0.48611		HL60_19.tif_14	32	12	2.6667		536MM_10.tif_7	21	15	1.4
EJM_19.tif_1	17	18	0.94444		Namalwa_20.tif_13	5	10	0.5		KMS_07.tif_3	42	39	1.0769		Sultan_09.tif_21	164	79	2.0759		HL60_19.tif_15	10	10	1		536MM_10.tif_8	59	5	11.8
EJM_19.tif_2	42	18	2.3333							KMS_07.tif_4	34	36	0.94444		Sultan_09.tif_22	118	118	1		HL60_19.tif_16	41	33	1.2424		536MM_10.tif_9	31	5	6.2
EJM_19.tif_3	5	13	0.38462							KMS_07.tif_5	41	28	1.4643		Sultan_09.tif_23	125	99	1.2626		HL60_19.tif_17	12	10	1.2		536MM_10.tif_10	5	14	0.35714
EJM_19.tif_4	113	154	0.73377							KMS_07.tif_6	52	30	1.7333		Sultan_09.tif_24	24	29	0.82759		HL60_19.tif_18	22	13	1.6923		536MM_10.tif_11	72	13	5.5385
EJM_19.tif_5	21	42	0.5							KMS_07.tif_7	55	29	1.8966		Sultan_09.tif_25	24	16	1.5		HL60_19.tif_19	18	18	1		536MM_10.tif_12	38	10	3.8
EJM_19.tif_6	34	22	1.5455							KMS_07.tif_8	5	8	0.625		Sultan_10.tif_1	37	42	0.88095		HL60_19.tif_20	15	5	3		536MM_10.tif_13	26	5	5.2
EJM_19.tif_7	15	25	0.6							KMS_07.tif_9	52	14	3.7143		Sultan_10.tif_2	64	64	1		HL60_19.tif_21	10	22	0.45455		536MM_10.tif_14	23	5	4.6
EJM_19.tif_8	78	55	1.4182							KMS_07.tif_10	5	3	1.6667		Sultan_10.tif_3	109	103	1.0583		HL60_19.tif_22	8	1	8		536MM_11.tif_1	29	5	5.8
EJM_19.tif_9	26	22	1.1818							KMS_07.tif_11	104	56	1.8571		Sultan_10.tif_4	71	18	3.9444		HL60_19.tif_23	10	13	0.76923		536MM_11.tif_2	15	8	1.875
EJM_20.tif_1	50	53	0.9434							KMS_07.tif_12	42	31	1.3548		Sultan_10.tif_5	32	29	1.1034		HL60_19.tif_24	8	9	0.88889		536MM_11.tif_3	136	31	4.3871
EJM_20.tif_2	83	15	5.5333							KMS_07.tif_13	42	33	1.2727		Sultan_10.tif_6	24	35	0.68571		HL60_19.tif_25	4	5	0.8		536MM_11.tif_4	40	18	2.2222
EJM_20.tif_3	26	12	2.1667							KMS_07.tif_14	47	100	0.47		Sultan_10.tif_7	16	19	0.84211		HL60_20.tif_1	36	17	2.1176		536MM_11.tif_5	57	12	4.75
EJM_20.tif_4	45	45	1							KMS_07.tif_15	30	16	1.875		Sultan_10.tif_8	198	96	2.0625		HL60_20.tif_2	29	6	4.8333		536MM_11.tif_6	71	14	5.0714
EJM_20.tif_5	30	30	1							KMS_07.tif_16	39	33	1.1818		Sultan_10.tif_9	145	109	1.3303		HL60_20.tif_3	55	20	2.75		536MM_11.tif_7	24	8	3
EJM_20.tif_6	37	55	0.67273							KMS_07.tif_17	44	36	1.2222		Sultan_10.tif_10	23	5	4.6		HL60_20.tif_4	23	8	2.875		536MM_11.tif_8	17	5	3.4
										KMS_07.tif_18	12	10	1.2		Sultan_10.tif_11	86	52	1.6538		HL60_20.tif_5	43	5	8.6		536MM_11.tif_9	71	15	4.7333
										KMS_07.tif_19	14	8	1.75		Sultan_10.tif_12	389	249	1.5622		HL60_20.tif_6	30	8	3.75		536MM_11.tif_10	148	20	7.4
										KMS_07.tif_20	39	10	3.9		Sultan_10.tif_13	85	13	6.5385		HL60_20.tif_7	47	39	1.2051		536MM_12.tif_1	40	10	4
										KMS_07.tif_21	35	14	2.5		Sultan_10.tif_14	54	80	0.675		HL60_20.tif_8	21	8	2.625		536MM_12.tif_2	56	5	11.2
										KMS_07.tif_22	44	27	1.6296		Sultan_10.tif_15	56	7	8		HL60_20.tif_9	90	21	4.2857		536MM_12.tif_3	10	8	1.25
										KMS_07.tif_23	10	12	0.83333		Sultan_10.tif_16	53	28	1.8929		HL60_20.tif_10	106	20	5.3		536MM_12.tif_4	44	8	5.5
										KMS_08.tif_1	55	21	2.619		Sultan_10.tif_17	47	35	1.3429		HL60_20.tif_11	10	10	1		536MM_12.tif_5	19	12	1.5833
										KMS_08.tif_2	31	18	1.7222		Sultan_10.tif_18	258	119	2.1681		HL60_20.tif_12	15	5	3		536MM_12.tif_6	32	5	6.4
										KMS_08.tif_3	14	24	0.58333		Sultan_10.tif_19	147	30	4.9		HL60_20.tif_13	5	18	0.27778		536MM_12.tif_7	5	5	1
										KMS_08.tif_4	50	29	1.7241		Sultan_10.tif_20	135	38	3.5526		HL60_20.tif_14	5	8	0.625		536MM_12.tif_8	31	8	3.875
										KMS_08.tif_5	64	15	4.2667		Sultan_10.tif_21	5	10	0.5		HL60_20.tif_15	10	10	1		536MM_12.tif_9	14	5	2.8
										KMS_08.tif_6	20	18	1.1111		Sultan_10.tif_22	65	30	2.1667		HL60_20.tif_16	102	56	1.8214		536MM_12.tif_10	10	5	2
										KMS_08.tif_7	22	10	2.2		Sultan_10.tif_23	226	148	1.527							536MM_12.tif_11	49	5	9.8
										KMS_08.tif_8	40	21	1.9048		Sultan_10.tif_24	45	8	5.625							536MM_12.tif_12	147	23	6.3913
										KMS_08.tif_9	64	53	1.2075		Sultan_10.tif_25	152	85	1.7882							536MM_12.tif_13	10	5	2
										KMS_08.tif_10	74	56	1.3214		Sultan_10.tif_26	191	72	2.6528							536MM_12.tif_14	52	10	5.2
										KMS_08.tif_11	70	21	3.3333		Sultan_10.tif_27	52	28	1.8571							536MM_12.tif_15	42	15	2.8
										KMS_08.tif_12	5	8	0.625		Sultan_10.tif_28	40	20	2							536MM_12.tif_16	209	10	20.9
										KMS_08.tif_13	62	31	2		Sultan_10.tif_29	112	56	2							536MM_12.tif_17	8	13	0.61538
										KMS_08.tif_14	14	18	0.77778		Sultan_10.tif_30	22	20	1.1							536MM_12.tif_18	12	5	2.4
										KMS_09.tif_1	23	32	0.71875		Sultan_10.tif_31	53	5	10.6							536MM_13.tif_1	38	10	3.8
										KMS_09.tif_2	34	5	6.8		Sultan_10.tif_32	201	127	1.5827							536MM_13.tif_2	17	12	1.4167
										KMS_09.tif_3	22	5	4.4		Sultan_10.tif_33	438	145	3.0207							536MM_13.tif_3	54	10	5.4
										KMS_09.tif_4	72	34	2.1176		Sultan_11.tif_1	44	13	3.3846							536MM_13.tif_4	19	8	2.375
										KMS_09.tif_5	56	31	1.8065		Sultan_11.tif_2	163	60	2.7167							536MM_13.tif_5	14	5	2.8
										KMS_09.tif_6	77	36	2.1389		Sultan_11.tif_3	55	18	3.0556							536MM_13.tif_6	5	8	0.625
										KMS_09.tif_7	45	11	4.0909		Sultan_11.tif_4	34	5	6.8							536MM_13.tif_7	41	5	8.2
										KMS_09.tif_8	50	8	6.25		Sultan_11.tif_5	241	53	4.5472							536MM_13.tif_8	98	36	2.7222
										KMS_09.tif_9	126	18	7		Sultan_11.tif_6	189	104	1.8173							536MM_13.tif_9	35	26	1.3462
										KMS_09.tif_10	32	14	2.2857		Sultan_11.tif_7	16	4	4							536MM_13.tif_10	105	16	6.5625
										KMS_09.tif_11	34	17	2		Sultan_11.tif_8	64	16	4							536MM_13.tif_11	86	40	2.15
										KMS_09.tif_12	30	46	0.65217		Sultan_11.tif_9	302	69	4.3768							536MM_13.tif_12	17	14	1.2143
										KMS_09.tif_13	48	24	2		Sultan_11.tif_10	134	119	1.1261							536MM_14.tif_1	8	12	0.66667
										KMS_09.tif_14	19	10	1.9		Sultan_11.tif_11	160	10	16							536MM_14.tif_2	13	22	0.59091
										KMS_09.tif_15	101	60	1.6833		Sultan_11.tif_12	102	51	2							536MM_14.tif_3	107	32	3.3438
										KMS_09.tif_16	14	16	0.875		Sultan_11.tif_13	115	75	1.5333							536MM_14.tif_4	26	10	2.6
										KMS_09.tif_17	35	19	1.8421		Sultan_11.tif_14	5	8	0.625							536MM_14.tif_5	62	14	4.4286
										KMS_09.tif_18	78	35	2.2286		Sultan_11.tif_15	83	53	1.566							536MM_14.tif_6	64	8	8
										KMS_09.tif_19	88	53	1.6604		Sultan_11.tif_16	159	62	2.5645							536MM_14.tif_7	25	8	3.125
										KMS_09.tif_20	38	35	1.0857		Sultan_11.tif_17	284	25	11.36							536MM_15.tif_1	5	5	1
										KMS_09.tif_21	80	13	6.1538		Sultan_11.tif_18	167	73	2.2877							536MM_15.tif_2	130	29	4.4828
										KMS_10.tif_1	10	12	0.83333		Sultan_11.tif_19	135	69	1.9565							536MM_15.tif_3	62	13	4.7692
										KMS_10.tif_2	60	67	0.89552		Sultan_11.tif_20	83	18	4.6111							536MM_15.tif_4	97	12	8.0833
										KMS_10.tif_3	5	8	0.625		Sultan_11.tif_21	105	48	2.1875							536MM_15.tif_5	24	26	0.92308
										KMS_10.tif_4	41	22	1.8636		Sultan_11.tif_22	66	111	0.59459							536MM_15.tif_6	59	2	29.5
										KMS_10.tif_5	41	34	1.2059		Sultan_11.tif_23	108	16	6.75							536MM_15.tif_7	89	26	3.4231
										KMS_10.tif_6	28	28	1		Sultan_11.tif_24	228	53	4.3019							536MM_15.tif_8	68	18	3.7778
										KMS_10.tif_7	87	30	2.9		Sultan_11.tif_25	58	50	1.16							536MM_15.tif_9	88	10	8.8
										KMS_10.tif_8	14	39	0.35897		Sultan_11.tif_26	76	37	2.0541							536MM_15.tif_10	167	30	5.5667
										KMS_10.tif_9	23	19	1.2105		Sultan_11.tif_27	60	32	1.875							536MM_15.tif_11	57	18	3.1667
										KMS_10.tif_10	16	8	2		Sultan_11.tif_28	32	48	0.66667							536MM_15.tif_12	26	20	1.3
										KMS_10.tif_11	115	50	2.3		Sultan_11.tif_29	334	187	1.7861							536MM_15.tif_13	25	8	3.125
										KMS_10.tif_12	5	15	0.33333		Sultan_11.tif_30	61	43	1.4186							536MM_15.tif_14	10	8	1.25
										KMS_10.tif_13	8	16	0.5		Sultan_11.tif_31	82	52	1.5769							536MM_15.tif_15	13	5	2.6
										KMS_10.tif_14	59	10	5.9		Sultan_11.tif_32	101	8	12.625							536MM_15.tif_16	83	5	16.6
										KMS_10.tif_15	15	20	0.75		Sultan_11.tif_33	62	34	1.8235							536MM_15.tif_17	18	21	0.85714
										KMS_10.tif_16	19	7	2.7143		Sultan_11.tif_34	37	11	3.3636							536MM_15.tif_18	19	8	2.375
										KMS_10.tif_17	1	1	1		Sultan_11.tif_35	176	87	2.023							536MM_15.tif_19	4	8	0.5
										KMS_10.tif_18	69	56	1.2321		Sultan_11.tif_36	123	93	1.3226							536MM_15.tif_20	19	18	1.0556
										KMS_10.tif_19	149	102	1.4608		Sultan_11.tif_37	81	51	1.5882							536MM_15.tif_21	26	15	1.7333
										KMS_10.tif_20	56	19	2.9474		Sultan_11.tif_38	33	30	1.1							536MM_15.tif_22	98	26	3.7692
										KMS_10.tif_21	10	19	0.52632		Sultan_11.tif_39	210	113	1.8584							536MM_15.tif_23	43	7	6.1429
										KMS_10.tif_22	17	8	2.125		Sultan_11.tif_40	35	15	2.3333							536MM_15.tif_24	28	8	3.5
										KMS_10.tif_23	35	11	3.1818		Sultan_11.tif_41	64	54	1.1852							536MM_15.tif_25	27	8	3.375
										KMS_10.tif_24	16	14	1.1429		Sultan_11.tif_42	48	21	2.2857							536MM_15.tif_26	127	28	4.5357
										KMS_10.tif_25	13	40	0.325		Sultan_11.tif_43	23	12	1.9167							536MM_15.tif_27	19	10	1.9
										KMS_10.tif_26	34	19	1.7895		Sultan_11.tif_44	26	33	0.78788							536MM_15.tif_28	45	13	3.4615
										KMS_10.tif_27	16	5	3.2		Sultan_12.tif_1	114	39	2.9231							536MM_16.tif_1	6	3	2
										KMS_11.tif_1	24	19	1.2632		Sultan_12.tif_2	33	23	1.4348							536MM_16.tif_2	138	95	1.4526
										KMS_11.tif_2	24	10	2.4		Sultan_12.tif_3	80	29	2.7586							536MM_16.tif_3	5	5	1
										KMS_11.tif_3	18	12	1.5		Sultan_12.tif_4	54	55	0.98182							536MM_16.tif_4	54	18	3
										KMS_11.tif_4	10	12	0.83333		Sultan_12.tif_5	87	84	1.0357							536MM_16.tif_5	118	47	2.5106
										KMS_11.tif_5	182	162	1.1235		Sultan_12.tif_6	186	63	2.9524							536MM_16.tif_6	33	6	5.5
										KMS_11.tif_6	81	81	1		Sultan_12.tif_7	58	5	11.6							536MM_16.tif_7	31	17	1.8235
										KMS_11.tif_7	8	10	0.8		Sultan_12.tif_8	32	28	1.1429							536MM_16.tif_8	36	10	3.6
										KMS_11.tif_8	19	50	0.38		Sultan_12.tif_9	121	61	1.9836							536MM_16.tif_9	33	5	6.6
										KMS_11.tif_9	40	12	3.3333		Sultan_12.tif_10	50	44	1.1364							536MM_16.tif_10	57	5	11.4
										KMS_11.tif_10	42	36	1.1667		Sultan_12.tif_11	74	20	3.7							536MM_16.tif_11	77	30	2.5667
										KMS_11.tif_11	30	22	1.3636		Sultan_12.tif_12	45	36	1.25							536MM_16.tif_12	28	10	2.8
										KMS_11.tif_12	51	52	0.98077		Sultan_12.tif_13	27	34	0.79412							536MM_16.tif_13	140	56	2.5
										KMS_11.tif_13	47	44	1.0682		Sultan_12.tif_14	82	25	3.28							536MM_16.tif_14	54	8	6.75
										KMS_11.tif_14	53	13	4.0769		Sultan_12.tif_15	24	16	1.5							536MM_16.tif_15	37	14	2.6429
										KMS_11.tif_15	30	55	0.54545		Sultan_12.tif_16	51	29	1.7586							536MM_16.tif_16	1	12	0.083333
										KMS_11.tif_16	3	5	0.6		Sultan_12.tif_17	139	84	1.6548							536MM_16.tif_17	142	18	7.8889
										KMS_11.tif_17	5	33	0.15152		Sultan_12.tif_18	62	82	0.7561							536MM_16.tif_18	46	31	1.4839
										KMS_11.tif_18	1	3	0.33333		Sultan_12.tif_19	1	14	0.071429							536MM_16.tif_19	130	24	5.4167
										KMS_11.tif_19	30	14	2.1429		Sultan_12.tif_20	36	42	0.85714							536MM_16.tif_20	14	12	1.1667
										KMS_12.tif_1	5	10	0.5		Sultan_12.tif_21	46	15	3.0667							536MM_16.tif_21	54	20	2.7
										KMS_12.tif_2	22	10	2.2		Sultan_12.tif_22	147	74	1.9865							536MM_17.tif_1	86	5	17.2
										KMS_12.tif_3	8	29	0.27586		Sultan_12.tif_23	57	18	3.1667							536MM_17.tif_2	19	8	2.375
										KMS_12.tif_4	34	77	0.44156		Sultan_12.tif_24	45	21	2.1429							536MM_17.tif_3	30	12	2.5
										KMS_12.tif_5	12	8	1.5		Sultan_12.tif_25	43	11	3.9091							536MM_17.tif_4	46	12	3.8333
										KMS_12.tif_6	5	15	0.33333		Sultan_12.tif_26	31	7	4.4286							536MM_17.tif_5	46	27	1.7037
										KMS_12.tif_7	6	23	0.26087		Sultan_12.tif_27	185	99	1.8687							536MM_17.tif_6	33	20	1.65
										KMS_12.tif_8	13	27	0.48148		Sultan_12.tif_28	204	112	1.8214							536MM_17.tif_7	23	11	2.0909
										KMS_12.tif_9	12	23	0.52174		Sultan_12.tif_29	83	36	2.3056							536MM_17.tif_8	20	13	1.5385
										KMS_12.tif_10	8	16	0.5		Sultan_12.tif_30	233	133	1.7519							536MM_17.tif_9	22	11	2
										KMS_12.tif_11	43	13	3.3077		Sultan_12.tif_31	22	46	0.47826							536MM_17.tif_10	69	35	1.9714
										KMS_12.tif_12	26	25	1.04		Sultan_12.tif_32	230	118	1.9492							536MM_17.tif_11	36	8	4.5
										KMS_12.tif_13	29	20	1.45		Sultan_12.tif_33	81	47	1.7234							536MM_17.tif_12	26	14	1.8571
										KMS_12.tif_14	34	36	0.94444		Sultan_12.tif_34	286	116	2.4655							536MM_17.tif_13	138	41	3.3659
										KMS_12.tif_15	9	8	1.125		Sultan_12.tif_35	107	77	1.3896							536MM_17.tif_14	30	20	1.5
										KMS_12.tif_16	24	26	0.92308		Sultan_12.tif_36	318	187	1.7005							536MM_17.tif_15	31	18	1.7222
										KMS_12.tif_17	23	8	2.875		Sultan_12.tif_37	100	25	4							536MM_17.tif_16	18	10	1.8
										KMS_12.tif_18	29	41	0.70732		Sultan_12.tif_38	193	128	1.5078							536MM_18.tif_1	34	12	2.8333
										KMS_12.tif_19	30	20	1.5		Sultan_12.tif_39	131	66	1.9848							536MM_18.tif_2	25	10	2.5
										KMS_12.tif_20	22	8	2.75		Sultan_12.tif_40	20	18	1.1111							536MM_18.tif_3	31	19	1.6316
										KMS_12.tif_21	33	8	4.125		Sultan_12.tif_41	130	83	1.5663							536MM_18.tif_4	5	10	0.5
										KMS_12.tif_22	61	33	1.8485		Sultan_12.tif_42	72	101	0.71287							536MM_18.tif_5	110	12	9.1667
										KMS_12.tif_23	42	31	1.3548		Sultan_12.tif_43	24	8	3							536MM_18.tif_6	29	8	3.625
										KMS_12.tif_24	10	8	1.25		Sultan_12.tif_44	70	68	1.0294							536MM_18.tif_7	72	8	9
										KMS_13.tif_1	18	12	1.5		Sultan_12.tif_45	41	8	5.125							536MM_18.tif_8	68	8	8.5
										KMS_13.tif_2	49	8	6.125		Sultan_12.tif_46	81	14	5.7857							536MM_18.tif_9	71	21	3.381
										KMS_13.tif_3	69	10	6.9		Sultan_12.tif_47	12	15	0.8							536MM_18.tif_10	16	8	2
										KMS_13.tif_4	39	16	2.4375		Sultan_12.tif_48	40	6	6.6667							536MM_18.tif_11	32	14	2.2857
										KMS_13.tif_5	111	14	7.9286		Sultan_12.tif_49	76	116	0.65517							536MM_18.tif_12	57	5	11.4
										KMS_13.tif_6	61	70	0.87143		Sultan_12.tif_50	401	140	2.8643							536MM_18.tif_13	126	16	7.875
										KMS_13.tif_7	22	5	4.4		Sultan_12.tif_51	29	8	3.625							536MM_18.tif_14	16	5	3.2
										KMS_13.tif_8	22	22	1		Sultan_12.tif_52	45	18	2.5							536MM_18.tif_15	64	20	3.2
										KMS_13.tif_9	43	10	4.3		Sultan_12.tif_53	106	54	1.963							536MM_18.tif_16	121	17	7.1176
										KMS_13.tif_10	43	31	1.3871		Sultan_12.tif_54	45	76	0.59211							536MM_19.tif_1	42	5	8.4
										KMS_13.tif_11	15	3	5		Sultan_13.tif_1	32	12	2.6667							536MM_19.tif_2	4	3	1.3333
										KMS_13.tif_12	32	34	0.94118		Sultan_13.tif_2	61	30	2.0333							536MM_19.tif_3	8	11	0.72727
										KMS_13.tif_13	47	41	1.1463		Sultan_13.tif_3	94	47	2							536MM_19.tif_4	25	1	25
										KMS_13.tif_14	34	20	1.7		Sultan_13.tif_4	41	26	1.5769							536MM_19.tif_5	32	8	4
										KMS_13.tif_15	10	10	1		Sultan_13.tif_5	91	92	0.98913							536MM_19.tif_6	27	1	27
										KMS_13.tif_16	47	26	1.8077		Sultan_13.tif_6	39	41	0.95122							536MM_19.tif_7	53	6	8.8333
										KMS_13.tif_17	8	5	1.6		Sultan_13.tif_7	69	18	3.8333							536MM_19.tif_8	10	7	1.4286
										KMS_13.tif_18	9	6	1.5		Sultan_13.tif_8	103	72	1.4306							536MM_19.tif_9	4	1	4
										KMS_13.tif_19	18	17	1.0588		Sultan_13.tif_9	318	189	1.6825							536MM_19.tif_10	34	12	2.8333
										KMS_13.tif_20	10	14	0.71429		Sultan_13.tif_10	82	45	1.8222							536MM_19.tif_11	21	15	1.4
										KMS_13.tif_21	12	19	0.63158		Sultan_13.tif_11	15	25	0.6							536MM_19.tif_12	19	10	1.9
										KMS_13.tif_22	45	35	1.2857		Sultan_13.tif_12	28	12	2.3333							536MM_19.tif_13	27	4	6.75
										KMS_13.tif_23	40	29	1.3793		Sultan_13.tif_13	117	45	2.6							536MM_19.tif_14	33	5	6.6
										KMS_13.tif_24	148	87	1.7011		Sultan_13.tif_14	10	12	0.83333							536MM_19.tif_15	57	23	2.4783
										KMS_13.tif_25	31	24	1.2917		Sultan_13.tif_15	112	85	1.3176							536MM_19.tif_16	50	24	2.0833
										KMS_13.tif_26	28	37	0.75676		Sultan_13.tif_16	93	74	1.2568							536MM_19.tif_17	178	55	3.2364
										KMS_13.tif_27	52	72	0.72222		Sultan_13.tif_17	260	153	1.6993							536MM_19.tif_18	37	5	7.4
										KMS_13.tif_28	35	11	3.1818		Sultan_13.tif_18	142	69	2.058							536MM_19.tif_19	56	18	3.1111
										KMS_13.tif_29	17	6	2.8333		Sultan_13.tif_19	66	67	0.98507							536MM_19.tif_20	30	5	6
										KMS_13.tif_30	11	13	0.84615		Sultan_13.tif_20	6	5	1.2							536MM_19.tif_21	87	13	6.6923
										KMS_13.tif_31	32	30	1.0667		Sultan_13.tif_21	29	23	1.2609							536MM_19.tif_22	67	15	4.4667
										KMS_14.tif_1	39	34	1.1471		Sultan_13.tif_22	109	43	2.5349							536MM_19.tif_23	46	22	2.0909
										KMS_14.tif_2	105	36	2.9167		Sultan_13.tif_23	64	28	2.2857							536MM_19.tif_24	62	6	10.3333
										KMS_14.tif_3	37	23	1.6087		Sultan_13.tif_24	202	92	2.1957							536MM_19.tif_25	51	8	6.375
										KMS_14.tif_4	59	26	2.2692		Sultan_13.tif_25	173	117	1.4786							536MM_19.tif_26	115	46	2.5
										KMS_14.tif_5	10	18	0.55556		Sultan_13.tif_26	43	19	2.2632							536MM_19.tif_27	29	5	5.8
										KMS_14.tif_6	44	24	1.8333		Sultan_13.tif_27	54	61	0.88525							536MM_19.tif_28	57	21	2.7143
										KMS_14.tif_7	35	9	3.8889		Sultan_13.tif_28	95	59	1.6102							536MM_19.tif_29	54	8	6.75
										KMS_14.tif_8	8	29	0.27586		Sultan_13.tif_29	80	55	1.4545							536MM_19.tif_30	103	8	12.875
										KMS_14.tif_9	29	21	1.381		Sultan_13.tif_30	260	177	1.4689							536MM_19.tif_31	108	13	8.3077
										KMS_14.tif_10	1	1	1		Sultan_13.tif_31	102	78	1.3077							536MM_19.tif_32	86	18	4.7778
										KMS_14.tif_11	22	10	2.2		Sultan_13.tif_32	128	115	1.113							536MM_19.tif_33	23	8	2.875
										KMS_14.tif_12	18	5	3.6		Sultan_13.tif_33	110	106	1.0377							536MM_19.tif_34	27	6	4.5
										KMS_14.tif_13	91	34	2.6765		Sultan_13.tif_34	45	7	6.4286							536MM_19.tif_35	23	13	1.7692
										KMS_14.tif_14	12	22	0.54545		Sultan_13.tif_35	85	64	1.3281							536MM_19.tif_36	133	37	3.5946
										KMS_14.tif_15	63	57	1.1053		Sultan_13.tif_36	24	24	1							536MM_19.tif_37	30	5	6
										KMS_14.tif_16	24	10	2.4		Sultan_13.tif_37	110	106	1.0377							536MM_19.tif_38	102	26	3.9231
										KMS_14.tif_17	105	117	0.89744		Sultan_13.tif_38	165	117	1.4103							536MM_19.tif_39	47	22	2.1364
										KMS_14.tif_18	63	58	1.0862		Sultan_13.tif_39	83	38	2.1842							536MM_19.tif_40	42	11	3.8182
										KMS_14.tif_19	18	23	0.78261		Sultan_13.tif_40	47	31	1.5161							536MM_19.tif_41	26	8	3.25
										KMS_14.tif_20	33	26	1.2692		Sultan_13.tif_41	8	12	0.66667							536MM_20.tif_1	21	8	2.625
										KMS_14.tif_21	67	39	1.7179		Sultan_13.tif_42	80	53	1.5094							536MM_20.tif_2	35	10	3.5
										KMS_14.tif_22	18	24	0.75		Sultan_13.tif_43	166	82	2.0244							536MM_20.tif_3	35	5	7
										KMS_14.tif_23	21	24	0.875		Sultan_13.tif_44	96	106	0.90566							536MM_20.tif_4	70	5	14
										KMS_14.tif_24	57	10	5.7		Sultan_13.tif_45	81	44	1.8409							536MM_20.tif_5	170	5	34
										KMS_14.tif_25	54	20	2.7		Sultan_13.tif_46	72	36	2							536MM_20.tif_6	14	8	1.75
										KMS_14.tif_26	40	12	3.3333		Sultan_13.tif_47	114	90	1.2667							536MM_20.tif_7	43	10	4.3
										KMS_14.tif_27	58	21	2.7619		Sultan_13.tif_48	5	8	0.625							536MM_20.tif_8	69	3	23
										KMS_14.tif_28	53	38	1.3947		Sultan_13.tif_49	68	60	1.1333							536MM_20.tif_9	57	2	28.5
										KMS_14.tif_29	33	31	1.0645		Sultan_13.tif_50	22	29	0.75862							536MM_20.tif_10	68	21	3.2381
										KMS_14.tif_30	47	25	1.88		Sultan_13.tif_51	97	88	1.1023							536MM_20.tif_11	62	22	2.8182
										KMS_14.tif_31	10	22	0.45455		Sultan_13.tif_52	38	27	1.4074							536MM_20.tif_12	33	10	3.3
										KMS_14.tif_32	18	19	0.94737		Sultan_13.tif_53	16	18	0.88889							536MM_20.tif_13	29	5	5.8
										KMS_14.tif_33	48	48	1		Sultan_13.tif_54	77	74	1.0405							536MM_20.tif_14	18	5	3.6
										KMS_14.tif_34	5	14	0.35714		Sultan_13.tif_55	85	62	1.371							536MM_20.tif_15	43	8	5.375
										KMS_14.tif_35	8	11	0.72727		Sultan_13.tif_56	55	35	1.5714							536MM_20.tif_16	60	13	4.6154
										KMS_14.tif_36	10	10	1		Sultan_13.tif_57	10	5	2							536MM_20.tif_17	36	3	12
										KMS_14.tif_37	193	130	1.4846		Sultan_13.tif_58	44	33	1.3333							536MM_20.tif_18	18	6	3
										KMS_14.tif_38	12	19	0.63158		Sultan_13.tif_59	13	11	1.1818							536MM_20.tif_19	111	1	111
										KMS_14.tif_39	28	25	1.12		Sultan_13.tif_60	64	31	2.0645							536MM_20.tif_20	25	8	3.125
										KMS_14.tif_40	45	12	3.75		Sultan_13.tif_61	131	67	1.9552
										KMS_14.tif_41	46	65	0.70769		Sultan_13.tif_62	43	23	1.8696
										KMS_14.tif_42	8	8	1		Sultan_13.tif_63	29	12	2.4167
										KMS_14.tif_43	15	24	0.625		Sultan_13.tif_64	34	15	2.2667
										KMS_14.tif_44	12	14	0.85714		Sultan_13.tif_65	79	42	1.881
										KMS_14.tif_45	17	15	1.1333		Sultan_13.tif_66	25	5	5
										KMS_14.tif_46	53	49	1.0816		Sultan_13.tif_67	4	2	2
										KMS_14.tif_47	21	45	0.46667		Sultan_13.tif_68	44	13	3.3846
										KMS_14.tif_48	28	12	2.3333		Sultan_13.tif_69	40	14	2.8571
										KMS_15.tif_1	8	12	0.66667		Sultan_13.tif_70	142	105	1.3524
										KMS_15.tif_2	21	13	1.6154		Sultan_13.tif_71	133	59	2.2542
										KMS_15.tif_3	52	24	2.1667		Sultan_13.tif_72	60	59	1.0169
										KMS_15.tif_4	11	5	2.2		Sultan_13.tif_73	119	114	1.0439
										KMS_15.tif_5	65	25	2.6		Sultan_13.tif_74	38	13	2.9231
										KMS_15.tif_6	24	21	1.1429		Sultan_13.tif_75	147	69	2.1304
										KMS_15.tif_7	47	16	2.9375		Sultan_13.tif_76	4	2	2
										KMS_15.tif_8	39	29	1.3448		Sultan_13.tif_77	68	50	1.36
										KMS_15.tif_9	39	20	1.95		Sultan_13.tif_78	112	54	2.0741
										KMS_15.tif_10	22	26	0.84615		Sultan_13.tif_79	18	20	0.9
										KMS_15.tif_11	10	18	0.55556		Sultan_13.tif_80	32	21	1.5238
										KMS_15.tif_12	74	51	1.451		Sultan_14.tif_1	8	13	0.61538
										KMS_15.tif_13	5	3	1.6667		Sultan_14.tif_2	31	27	1.1481
										KMS_15.tif_14	39	31	1.2581		Sultan_14.tif_3	72	27	2.6667
										KMS_15.tif_15	4	31	0.12903		Sultan_14.tif_4	10	12	0.83333
										KMS_15.tif_16	23	8	2.875		Sultan_14.tif_5	212	78	2.7179
										KMS_15.tif_17	27	26	1.0385		Sultan_14.tif_6	76	48	1.5833
										KMS_15.tif_18	32	28	1.1429		Sultan_14.tif_7	47	49	0.95918
										KMS_15.tif_19	33	20	1.65		Sultan_14.tif_8	156	122	1.2787
										KMS_15.tif_20	18	11	1.6364		Sultan_14.tif_9	2	2	1
										KMS_15.tif_21	19	31	0.6129		Sultan_14.tif_10	181	113	1.6018
										KMS_15.tif_22	116	16	7.25		Sultan_14.tif_11	254	171	1.4854
										KMS_15.tif_23	16	5	3.2		Sultan_14.tif_12	28	31	0.90323
										KMS_15.tif_24	52	46	1.1304		Sultan_14.tif_13	104	58	1.7931
										KMS_15.tif_25	33	31	1.0645		Sultan_14.tif_14	48	42	1.1429
										KMS_15.tif_26	23	27	0.85185		Sultan_14.tif_15	43	20	2.15
										KMS_15.tif_27	29	27	1.0741		Sultan_14.tif_16	24	30	0.8
										KMS_15.tif_28	119	8	14.875		Sultan_14.tif_17	241	163	1.4785
										KMS_15.tif_29	10	18	0.55556		Sultan_14.tif_18	66	49	1.3469
										KMS_15.tif_30	13	15	0.86667		Sultan_14.tif_19	136	130	1.0462
										KMS_15.tif_31	27	32	0.84375		Sultan_14.tif_20	10	5	2
										KMS_15.tif_32	49	12	4.0833		Sultan_14.tif_21	50	22	2.2727
										KMS_15.tif_33	15	12	1.25		Sultan_14.tif_22	99	61	1.623
										KMS_15.tif_34	40	28	1.4286		Sultan_14.tif_23	95	53	1.7925
										KMS_15.tif_35	10	6	1.6667		Sultan_14.tif_24	75	19	3.9474
										KMS_15.tif_36	63	23	2.7391		Sultan_14.tif_25	231	180	1.2833
										KMS_15.tif_37	15	1	15		Sultan_14.tif_26	4	39	0.10256
										KMS_15.tif_38	9	4	2.25		Sultan_14.tif_27	10	8	1.25
										KMS_15.tif_39	15	11	1.3636		Sultan_14.tif_28	112	104	1.0769
										KMS_15.tif_40	19	3	6.3333		Sultan_14.tif_29	87	102	0.85294
										KMS_15.tif_41	38	12	3.1667		Sultan_14.tif_30	207	131	1.5802
										KMS_15.tif_42	31	12	2.5833		Sultan_14.tif_31	33	18	1.8333
										KMS_15.tif_43	28	25	1.12		Sultan_14.tif_32	299	119	2.5126
										KMS_15.tif_44	2	4	0.5		Sultan_14.tif_33	49	31	1.5806
										KMS_15.tif_45	57	4	14.25		Sultan_14.tif_34	15	10	1.5
										KMS_15.tif_46	34	16	2.125		Sultan_14.tif_35	137	105	1.3048
										KMS_15.tif_47	104	13	8		Sultan_14.tif_36	116	56	2.0714
										KMS_15.tif_48	33	22	1.5		Sultan_14.tif_37	154	123	1.252
										KMS_15.tif_49	89	19	4.6842		Sultan_14.tif_38	18	38	0.47368
										KMS_15.tif_50	113	14	8.0714		Sultan_14.tif_39	208	141	1.4752
										KMS_15.tif_51	25	28	0.89286		Sultan_14.tif_40	62	40	1.55
										KMS_15.tif_52	105	60	1.75		Sultan_14.tif_41	26	31	0.83871
										KMS_15.tif_53	31	20	1.55		Sultan_14.tif_42	63	78	0.80769
										KMS_15.tif_54	15	11	1.3636		Sultan_14.tif_43	221	78	2.8333
										KMS_15.tif_55	5	8	0.625		Sultan_14.tif_44	87	89	0.97753
										KMS_15.tif_56	22	20	1.1		Sultan_14.tif_45	28	26	1.0769
										KMS_15.tif_57	27	4	6.75		Sultan_14.tif_46	81	55	1.4727
										KMS_15.tif_58	51	36	1.4167		Sultan_14.tif_47	13	15	0.86667
										KMS_15.tif_59	10	12	0.83333		Sultan_14.tif_48	73	56	1.3036
										KMS_15.tif_60	48	25	1.92		Sultan_14.tif_49	52	34	1.5294
										KMS_15.tif_61	17	13	1.3077		Sultan_14.tif_50	28	9	3.1111
										KMS_15.tif_62	11	8	1.375		Sultan_14.tif_51	41	51	0.80392
										KMS_15.tif_63	10	8	1.25		Sultan_14.tif_52	14	5	2.8
										KMS_16.tif_1	63	27	2.3333		Sultan_14.tif_53	53	22	2.4091
										KMS_16.tif_2	48	47	1.0213		Sultan_14.tif_54	36	19	1.8947
										KMS_16.tif_3	16	28	0.57143		Sultan_14.tif_55	23	5	4.6
										KMS_16.tif_4	59	48	1.2292		Sultan_15.tif_1	89	46	1.9348
										KMS_16.tif_5	147	40	3.675		Sultan_15.tif_2	51	24	2.125
										KMS_16.tif_6	3	15	0.2		Sultan_15.tif_3	32	8	4
										KMS_16.tif_7	27	24	1.125		Sultan_15.tif_4	132	128	1.0312
										KMS_16.tif_8	23	2	11.5		Sultan_15.tif_5	25	20	1.25
										KMS_16.tif_9	25	26	0.96154		Sultan_15.tif_6	83	76	1.0921
										KMS_16.tif_10	74	8	9.25		Sultan_15.tif_7	64	52	1.2308
										KMS_16.tif_11	8	5	1.6		Sultan_15.tif_8	24	22	1.0909
										KMS_16.tif_12	11	26	0.42308		Sultan_15.tif_9	4	21	0.19048
										KMS_16.tif_13	202	18	11.2222		Sultan_15.tif_10	83	26	3.1923
										KMS_16.tif_14	184	24	7.6667		Sultan_15.tif_11	86	50	1.72
										KMS_16.tif_15	49	14	3.5		Sultan_15.tif_12	30	37	0.81081
										KMS_16.tif_16	168	27	6.2222		Sultan_15.tif_13	127	58	2.1897
										KMS_16.tif_17	149	26	5.7308		Sultan_15.tif_14	7	22	0.31818
										KMS_16.tif_18	31	13	2.3846		Sultan_15.tif_15	57	40	1.425
										KMS_16.tif_19	107	26	4.1154		Sultan_15.tif_16	37	6	6.1667
										KMS_16.tif_20	71	62	1.1452		Sultan_15.tif_17	10	14	0.71429
										KMS_16.tif_21	20	9	2.2222		Sultan_15.tif_18	141	83	1.6988
										KMS_16.tif_22	6	24	0.25		Sultan_15.tif_19	160	146	1.0959
										KMS_16.tif_23	30	32	0.9375		Sultan_15.tif_20	58	38	1.5263
										KMS_16.tif_24	37	40	0.925		Sultan_15.tif_21	169	193	0.87565
										KMS_16.tif_25	56	2	28		Sultan_15.tif_22	58	42	1.381
										KMS_16.tif_26	48	37	1.2973		Sultan_15.tif_23	69	45	1.5333
										KMS_16.tif_27	81	10	8.1		Sultan_15.tif_24	172	123	1.3984
										KMS_16.tif_28	42	25	1.68		Sultan_15.tif_25	41	16	2.5625
										KMS_16.tif_29	40	14	2.8571		Sultan_15.tif_26	21	5	4.2
										KMS_16.tif_30	16	16	1		Sultan_15.tif_27	28	19	1.4737
										KMS_16.tif_31	20	5	4		Sultan_15.tif_28	297	241	1.2324
										KMS_16.tif_32	35	8	4.375		Sultan_15.tif_29	62	40	1.55
										KMS_16.tif_33	36	36	1		Sultan_16.tif_1	153	88	1.7386
										KMS_16.tif_34	51	29	1.7586		Sultan_16.tif_2	46	33	1.3939
										KMS_16.tif_35	12	34	0.35294		Sultan_16.tif_3	50	14	3.5714
										KMS_16.tif_36	46	33	1.3939		Sultan_16.tif_4	120	75	1.6
										KMS_16.tif_37	39	8	4.875		Sultan_16.tif_5	14	16	0.875
										KMS_16.tif_38	53	31	1.7097		Sultan_16.tif_6	100	29	3.4483
										KMS_16.tif_39	1	2	0.5		Sultan_16.tif_7	63	16	3.9375
										KMS_16.tif_40	23	17	1.3529		Sultan_16.tif_8	33	23	1.4348
										KMS_16.tif_41	32	10	3.2		Sultan_16.tif_9	61	63	0.96825
										KMS_16.tif_42	27	28	0.96429		Sultan_16.tif_10	64	35	1.8286
										KMS_17.tif_1	39	19	2.0526		Sultan_16.tif_11	5	5	1
										KMS_17.tif_2	44	25	1.76		Sultan_17.tif_1	82	49	1.6735
										KMS_17.tif_3	39	29	1.3448		Sultan_17.tif_2	100	96	1.0417
										KMS_17.tif_4	49	46	1.0652		Sultan_17.tif_3	8	8	1
										KMS_17.tif_5	12	20	0.6		Sultan_17.tif_4	34	26	1.3077
										KMS_17.tif_6	10	15	0.66667		Sultan_17.tif_5	26	10	2.6
										KMS_17.tif_7	24	12	2		Sultan_17.tif_6	103	54	1.9074
										KMS_17.tif_8	51	31	1.6452		Sultan_17.tif_7	59	53	1.1132
										KMS_17.tif_9	22	10	2.2		Sultan_17.tif_8	111	62	1.7903
										KMS_17.tif_10	5	15	0.33333		Sultan_17.tif_9	8	8	1
										KMS_17.tif_11	10	27	0.37037		Sultan_17.tif_10	36	8	4.5
										KMS_17.tif_12	8	25	0.32		Sultan_17.tif_11	54	23	2.3478
										KMS_17.tif_13	83	18	4.6111		Sultan_17.tif_12	61	20	3.05
										KMS_17.tif_14	69	28	2.4643		Sultan_17.tif_13	33	16	2.0625
										KMS_17.tif_15	10	16	0.625		Sultan_17.tif_14	106	26	4.0769
										KMS_17.tif_16	44	22	2		Sultan_17.tif_15	76	34	2.2353
										KMS_17.tif_17	61	71	0.85915		Sultan_17.tif_16	29	5	5.8
										KMS_17.tif_18	99	98	1.0102		Sultan_17.tif_17	16	19	0.84211
										KMS_17.tif_19	29	42	0.69048		Sultan_17.tif_18	36	14	2.5714
										KMS_17.tif_20	16	12	1.3333		Sultan_18.tif_1	138	118	1.1695
										KMS_17.tif_21	83	46	1.8043		Sultan_18.tif_2	220	213	1.0329
										KMS_18.tif_1	12	12	1		Sultan_18.tif_3	101	59	1.7119
										KMS_18.tif_2	8	4	2		Sultan_18.tif_4	23	31	0.74194
										KMS_18.tif_3	73	36	2.0278		Sultan_18.tif_5	67	74	0.90541
										KMS_18.tif_4	1	14	0.071429		Sultan_18.tif_6	156	148	1.0541
										KMS_18.tif_5	30	30	1		Sultan_18.tif_7	214	126	1.6984
										KMS_18.tif_6	8	5	1.6		Sultan_18.tif_8	68	72	0.94444
										KMS_18.tif_7	21	17	1.2353		Sultan_18.tif_9	56	67	0.83582
										KMS_18.tif_8	25	40	0.625		Sultan_18.tif_10	44	54	0.81481
										KMS_18.tif_9	48	80	0.6		Sultan_18.tif_11	87	39	2.2308
										KMS_18.tif_10	46	32	1.4375		Sultan_18.tif_12	54	32	1.6875
										KMS_18.tif_11	136	197	0.69036		Sultan_18.tif_13	108	50	2.16
										KMS_18.tif_12	2	5	0.4		Sultan_18.tif_14	124	116	1.069
										KMS_18.tif_13	23	10	2.3		Sultan_18.tif_15	13	42	0.30952
										KMS_18.tif_14	63	19	3.3158		Sultan_18.tif_16	71	37	1.9189
										KMS_18.tif_15	111	29	3.8276		Sultan_18.tif_17	24	27	0.88889
										KMS_18.tif_16	12	16	0.75		Sultan_18.tif_18	7	32	0.21875
										KMS_18.tif_17	8	18	0.44444		Sultan_18.tif_19	68	49	1.3878
										KMS_18.tif_18	20	33	0.60606		Sultan_18.tif_20	34	22	1.5455
										KMS_18.tif_19	17	31	0.54839		Sultan_18.tif_21	35	33	1.0606
										KMS_18.tif_20	80	53	1.5094		Sultan_18.tif_22	60	27	2.2222
										KMS_18.tif_21	82	45	1.8222		Sultan_18.tif_23	159	88	1.8068
										KMS_19.tif_1	10	5	2		Sultan_18.tif_24	98	54	1.8148
										KMS_19.tif_2	25	16	1.5625		Sultan_18.tif_25	73	45	1.6222
										KMS_19.tif_3	26	25	1.04		Sultan_18.tif_26	13	6	2.1667
										KMS_19.tif_4	17	23	0.73913		Sultan_18.tif_27	41	44	0.93182
										KMS_19.tif_5	12	8	1.5		Sultan_18.tif_28	23	34	0.67647
										KMS_19.tif_6	29	11	2.6364		Sultan_18.tif_29	31	13	2.3846
										KMS_19.tif_7	29	10	2.9		Sultan_18.tif_30	149	121	1.2314
										KMS_19.tif_8	105	90	1.1667		Sultan_18.tif_31	39	8	4.875
										KMS_19.tif_9	12	25	0.48		Sultan_18.tif_32	158	77	2.0519
										KMS_19.tif_10	12	17	0.70588		Sultan_18.tif_33	58	10	5.8
										KMS_19.tif_11	61	67	0.91045		Sultan_18.tif_34	205	58	3.5345
										KMS_19.tif_12	1	5	0.2		Sultan_19.tif_1	130	98	1.3265
										KMS_19.tif_13	46	52	0.88462		Sultan_19.tif_2	44	8	5.5
										KMS_19.tif_14	4	4	1		Sultan_19.tif_3	100	24	4.1667
										KMS_19.tif_15	13	8	1.625		Sultan_19.tif_4	99	68	1.4559
										KMS_19.tif_16	52	49	1.0612		Sultan_19.tif_5	34	43	0.7907
										KMS_19.tif_17	21	17	1.2353		Sultan_19.tif_6	103	22	4.6818
										KMS_19.tif_18	19	50	0.38		Sultan_19.tif_7	114	110	1.0364
										KMS_19.tif_19	30	47	0.6383		Sultan_19.tif_8	1	1	1
										KMS_19.tif_20	16	5	3.2		Sultan_19.tif_9	135	59	2.2881
										KMS_20.tif_1	4	8	0.5		Sultan_19.tif_10	9	7	1.2857
										KMS_20.tif_2	3	31	0.096774		Sultan_19.tif_11	42	19	2.2105
										KMS_20.tif_3	9	15	0.6		Sultan_19.tif_12	56	69	0.81159
										KMS_20.tif_4	10	8	1.25		Sultan_19.tif_13	21	28	0.75
										KMS_20.tif_5	14	21	0.66667		Sultan_19.tif_14	28	26	1.0769
										KMS_20.tif_6	33	37	0.89189		Sultan_19.tif_15	36	25	1.44
										KMS_20.tif_7	22	19	1.1579		Sultan_19.tif_16	6	4	1.5
										KMS_20.tif_8	12	19	0.63158		Sultan_19.tif_17	42	8	5.25
										KMS_20.tif_9	8	23	0.34783		Sultan_19.tif_18	110	80	1.375
										KMS_20.tif_10	5	12	0.41667		Sultan_19.tif_19	10	10	1
										KMS_20.tif_11	17	8	2.125		Sultan_19.tif_20	313	133	2.3534
										KMS_20.tif_12	30	38	0.78947		Sultan_19.tif_21	64	81	0.79012
										KMS_20.tif_13	22	12	1.8333		Sultan_19.tif_22	146	37	3.9459
										KMS_20.tif_14	14	40	0.35		Sultan_19.tif_23	25	18	1.3889
										KMS_20.tif_15	18	24	0.75		Sultan_19.tif_24	81	51	1.5882
										KMS_20.tif_16	14	10	1.4		Sultan_19.tif_25	44	112	0.39286
										KMS_20.tif_17	17	10	1.7		Sultan_19.tif_26	19	5	3.8
										KMS_20.tif_18	48	57	0.84211		Sultan_19.tif_27	4	4	1
										KMS_20.tif_19	65	46	1.413		Sultan_19.tif_28	103	85	1.2118
										KMS_20.tif_20	11	11	1		Sultan_19.tif_29	18	25	0.72
										KMS_20.tif_21	10	19	0.52632		Sultan_19.tif_30	115	69	1.6667
															Sultan_19.tif_31	114	70	1.6286
															Sultan_19.tif_32	219	155	1.4129
															Sultan_19.tif_33	215	129	1.6667
															Sultan_19.tif_34	71	42	1.6905
															Sultan_19.tif_35	71	54	1.3148
															Sultan_19.tif_36	48	13	3.6923
															Sultan_19.tif_37	57	31	1.8387
															Sultan_19.tif_38	174	193	0.90155
															Sultan_19.tif_39	105	119	0.88235
															Sultan_19.tif_40	39	31	1.2581
															Sultan_19.tif_41	43	43	1
															Sultan_19.tif_42	97	43	2.2558
															Sultan_19.tif_43	19	5	3.8
															Sultan_19.tif_44	12	8	1.5
															Sultan_20.tif_1	159	102	1.5588
															Sultan_20.tif_2	5	8	0.625
															Sultan_20.tif_3	64	23	2.7826
															Sultan_20.tif_4	56	29	1.931
															Sultan_20.tif_5	61	53	1.1509
															Sultan_20.tif_6	562	430	1.307
															Sultan_20.tif_7	11	24	0.45833
															Sultan_20.tif_8	116	95	1.2211
															Sultan_20.tif_9	53	51	1.0392
															Sultan_20.tif_10	104	38	2.7368
															Sultan_20.tif_11	75	51	1.4706
															Sultan_20.tif_12	108	141	0.76596
															Sultan_20.tif_13	91	43	2.1163
															Sultan_20.tif_14	82	54	1.5185
															Sultan_20.tif_15	86	77	1.1169
															Sultan_20.tif_16	196	126	1.5556
															Sultan_20.tif_17	100	66	1.5152
															Sultan_20.tif_18	17	1	17
															Sultan_20.tif_19	31	19	1.6316
															Sultan_20.tif_20	53	56	0.94643
															Sultan_20.tif_21	50	7	7.1429
															Sultan_20.tif_22	210	81	2.5926
															Sultan_20.tif_23	360	220	1.6364
															Sultan_20.tif_24	126	46	2.7391
															Sultan_20.tif_25	189	46	4.1087
															Sultan_20.tif_26	52	31	1.6774
															Sultan_20.tif_27	84	51	1.6471
															Sultan_20.tif_28	71	75	0.94667
															Sultan_20.tif_29	124	72	1.7222
															Sultan_20.tif_30	320	229	1.3974
															Sultan_20.tif_31	63	15	4.2
															Sultan_20.tif_32	271	123	2.2033
															Sultan_20.tif_33	2	16	0.125
															Sultan_20.tif_34	308	189	1.6296
															Sultan_20.tif_35	354	160	2.2125
															Sultan_20.tif_36	178	123	1.4472
															Sultan_20.tif_37	102	71	1.4366
															Sultan_20.tif_38	130	58	2.2414
															Sultan_20.tif_39	146	105	1.3905
															Sultan_20.tif_40	56	27	2.0741
															Sultan_20.tif_41	132	103	1.2816
															Sultan_20.tif_42	106	81	1.3086
															Sultan_20.tif_43	36	18	2
															Sultan_20.tif_44	55	70	0.78571
															Sultan_20.tif_45	262	126	2.0794
															Sultan_20.tif_46	32	10	3.2
															Sultan_20.tif_47	51	29	1.7586
															Sultan_20.tif_48	19	22	0.86364
															Sultan_20.tif_49	75	80	0.9375
															Sultan_20.tif_50	171	49	3.4898
															Sultan_20.tif_51	16	15	1.0667
															Sultan_20.tif_52	27	16	1.6875
															Sultan_20.tif_53	156	125	1.248
															Sultan_20.tif_54	74	14	5.2857
															Sultan_20.tif_55	42	24	1.75
															Sultan_20.tif_56	37	17	2.1765
															Sultan_20.tif_57	35	38	0.92105
															Sultan_20.tif_58	43	28	1.5357

## Sheet: Fig. 4d
mean	Single image	Single cell	Targeted RNA-seq
EJM	1.21094	1.55012	0.0121
Namalwa	1.38961	1.56266	0.0139
KMS-12-BM	1.80613	2.22442	0.0181
HS-Sultan	2.11712	2.55317	0.0212
SNU-536MM	5.03208	4.02707	0.0503
HL-60	6.6363	5.10918	0.0664
s.e.m.	Single image	Single cell
EJM	0.109817	0.0992584
Namalwa	0.0467794	0.0644755
KMS-12-BM	0.10348	0.0976787
HS-Sultan	0.161954	0.142777
SNU-536MM	0.594421	0.270382
HL-60	1.07376	0.319614

## Sheet: Fig. 5b
HL-60
Paclitaxel	#1	#2	#3	#4							mean	s.e.m.	p-value
DMSO	1	1	1	1							1	0	#DIV/0!
2.5 nM	0.771702	0.790371	0.818001	0.901007							0.82027	0.0285429	0.00404563
5 nM	0.528219	0.746538	0.759293	0.916399							0.737612	0.0797706	0.0230514
10 nM	0.701005	0.522476	0.572238	0.796108							0.647957	0.0620764	0.00543045
20 nM	0.662875	0.551783	0.454283	0.743112							0.603014	0.0632168	0.00407681
40 nM	0.69168	0.639337	0.462919	0.583237							0.594293	0.0490702	0.00185288
Etoposide	#1	#2	#3								mean	s.e.m.	p-value
DMSO	1	1	1								1	0	#DIV/0!
0.5 uM	1.02915	1.1455	0.968237								1.04763	0.0519989	0.228191
1 uM	0.932253	1.01003	0.993906								0.978729	0.0236994	0.232075
2 uM	0.782884	0.811247	0.600305								0.731479	0.0660961	0.0277927
4 uM	0.621181	0.744913	0.720214								0.695436	0.0378061	0.00753076
8 uM	0.848477	0.882514	0.727328								0.819439	0.0470922	0.0308926
Cisplatin	#1	#2	#3	#4	#5	#6					mean	s.e.m.	p-value
PBS	1	1	1	1	1	1					1	0	#DIV/0!
1 uM	0.991782	0.876951	0.903516	1.02896	0.938671	0.92855					0.944739	0.0230218	0.0307955
2 uM	1.07778	0.958886	0.857021	0.926086	0.88985	0.772154					0.913629	0.0420052	0.047446
4 uM	1.00036	0.866376	1.00991	1.07491	0.720853	0.784125					0.909422	0.0574063	0.0877165
8 uM	1.11659	0.79806	0.981044	0.915544	0.743796	0.773008					0.888006	0.0588146	0.0576219
16 uM	1.01307	0.745681	0.791136	0.84901	0.865726	0.83096					0.849263	0.0372135	0.00490981

## Sheet: Fig. 5c
Namalwa
Paclitaxel	#1	#2	#3	#4							mean	s.e.m.	p-value
DMSO	1	1	1	1							1	0	#DIV/0!
2.5 nM	1.06718	1.40798	1.2217	1.18455							1.22035	0.0706811	0.0262851
5 nM	1.23522	0.94584	1.4757	1.52764							1.2961	0.132996	0.0561869
10 nM	1.28622	1.37342	1.54398	1.14348							1.33677	0.083762	0.0138172
20 nM	1.33376	1.10871	1.42581	1.81619							1.42112	0.147573	0.0324574
40 nM	1.10943	1.44261	1.38837	1.43232							1.34318	0.0787995	0.0111839
Etoposide	#1	#2	#3	#4	#5	#6	#7				mean	s.e.m.	p-value
DMSO	1	1	1	1	1	1	1				1	0	#DIV/0!
0.5 uM	1.23479	1.06732	1.16906	1.01568	1.0229	0.955727	1.04041				1.07227	0.0365281	0.0476134
1 uM	1.20749	1.0009	1.31427	1.06087	1.28302	1.19164	1.26414				1.18891	0.0442734	0.0026407
2 uM	1.2967	0.972546	1.08553	1.07184	1.35632	1.15781	1.22785				1.16694	0.0511669	0.00859522
4 uM	1.15899	0.951392	1.13029	1.10318	1.34962	1.37032	1.40066				1.20921	0.0633935	0.00820219
8 uM	1.19231	0.963406	1.3289	1.01584	1.27677	1.31366	1.25997				1.19298	0.0553416	0.00651488
Cisplatin	#1	#2	#3	#4	#5	#6	#7	#8	#9		mean	s.e.m.	p-value
PBS	1	1	1	1	1	1	1	1	1		1	0	#DIV/0!
1 uM	1.24229	0.953728	1.10018	1.13155	0.969126	1.00706	1.02392	1.13303	1.20767		1.0854	0.0343502	0.0188773
2 uM	1.06243	0.934595	0.938467	1.16253	1.02555	1.03481	1.0854	1.06188	1.19698		1.05585	0.029367	0.0468577
4 uM	1.01516	1.04188	0.969682	1.19707	1.05718	0.996458	1.12316	0.904315	1.15877		1.05152	0.0313283	0.0693471
8 uM	0.930268	1.2452	1.1415	1.25129	1.15919	1.03636	1.29086	0.987205	1.1389		1.1312	0.0414934	0.00667846
16 uM	0.876013	1.29644	1.1578	1.11922	1.2289	1.1103	1.24895	1.01643	1.18254		1.1374	0.0429122	0.00628821

[truncated: 10 more sheets: Fig. 5d, Fig. 6b, Fig. 6c, Fig. 6d, Fig. S1b, Fig. S4, Fig. S5a, Fig. S5b, Fig. S5c, Fig. S6]
